# Supplementary material for: m5C RNA Methylation Primarily Affects the ErbB and PI3K–Akt Signaling Pathways in Gastrointestinal Cancer
Source: Front Mol Biosci. 2020 Dec 7;7:599340. doi: 10.3389/fmolb.2020.599340 (PMC7750483; doi:10.3389/fmolb.2020.599340)
Supplement: Supplementary Table 1 — Survival curve data of m5C writer and reader in GI cancer. [file Table_1.XLSX]

## Sheet: GI
Note:Survival curve data of m5c writer and reader in GI cancer
											NSUN1	NSUN2	NSUN3	NSUN4	NSUN5	NSUN6	NSUN7	TRDMT1	ALYREF
TYPES	sample	days_to_death	days_to_last_followup	follow_ups.follow_up.days_to_death	follow_ups.follow_up.days_to_last_followup	vital_status	follow_ups.follow_up.vital_status	futime	futime（DAYS)	futime（MONTHS)	ENSG00000111641	ENSG00000037474	ENSG00000178694	ENSG00000117481	ENSG00000130305	ENSG00000241058	ENSG00000179299	ENSG00000107614	ENSG00000183684
ESCA	TCGA-IG-A51D-01A-11R-A36D-31	Not Applicable	0	Not Applicable	518	Alive	Alive	0	518	17.2667	61.4123	49.8733	11.523	19.8776	75.6829	9.5084	2.65713	2.09257	171.465
ESCA	TCGA-L5-A4OE-01A-11R-A260-31	Not Applicable	107	730	Not Available	Alive	Dead	1	730	24.3333	47.6716	54.0275	7.18681	7.86669	39.1499	8.0775	0.180845	1.52731	115.164
ESCA	TCGA-XP-A8T6-01A-11R-A36D-31	763	Not Available	763	Not Available	Dead	Dead	1	763	25.4333	40.5428	88.039	7.12037	22.3834	50.1443	6.19399	9.9799	0.649996	109.884
ESCA	TCGA-L5-A8NM-01A-11R-A37I-31	236	Not Available	0	0	Dead	0	1	236	7.86667	51.5464	73.0236	11.0503	15.7479	37.7532	12.4417	0.141615	4.39061	131.373
ESCA	TCGA-Z6-AAPN-01A-11R-A406-31	Not Applicable	18	Not Applicable	81	Alive	Alive	0	81	2.7	92.6348	37.3419	4.66446	13.8833	53.7162	3.11113	2.93096	0.443228	112.658
ESCA	TCGA-LN-A49S-01A-11R-A24K-31	Not Applicable	4	Not Applicable	400	Alive	Alive	0	400	13.3333	43.0208	53.3682	10.7928	9.69802	22.4572	11.4189	10.6308	2.32032	110.831
ESCA	TCGA-L5-A4OS-01A-11R-A28J-31	Not Applicable	935	Not Applicable	1271	Alive	Alive	0	1271	42.3667	57.8837	69.0733	7.8953	13.2195	63.7192	13.7286	9.51497	4.61079	121.479
ESCA	TCGA-LN-A49P-01A-11R-A24K-31	Not Applicable	0	Not Applicable	375	Alive	Alive	0	375	12.5	34.9869	49.1643	9.70032	13.5014	62.852	10.1542	5.9571	1.72786	119.128
ESCA	TCGA-LN-A4A8-01A-32R-A260-31	Not Applicable	2	Not Applicable	472	Alive	Alive	0	472	15.7333	120.071	114.055	13.1426	17.6916	31.9214	11.0837	3.63485	3.96729	188.67
ESCA	TCGA-L5-A4OJ-01A-11R-A260-31	Not Applicable	195	Not Applicable	639	Alive	Alive	0	639	21.3	54.2938	68.554	10.7471	16.9561	36.1073	13.0904	6.01515	2.83111	67.9917
ESCA	TCGA-RE-A7BO-01A-11R-A336-31	213	Not Available	0	0	Dead	0	1	213	7.1	65.1596	88.2434	5.82496	12.1648	60.1187	7.78872	1.9071	1.47779	153.023
ESCA	TCGA-VR-A8ET-01A-11R-A406-31	47	Not Available	0	0	Dead	0	1	47	1.56667	50.2812	55.6251	4.70456	6.59751	16.9503	7.79867	1.92056	1.60699	75.0949
ESCA	TCGA-LN-A8I1-01A-11R-A36D-31	Not Applicable	0	Not Applicable	401	Alive	Alive	0	401	13.3667	88.955	54.2415	12.2025	6.97366	98.433	9.37702	2.40567	1.7994	104.524
ESCA	TCGA-KH-A6WC-01A-11R-A336-31	Not Applicable	189	Not Applicable;Not Applicable	191;191	Alive	Alive;Alive	0	191	6.36667	12.0433	21.4186	3.69439	4.68333	9.90073	3.95691	2.99064	0.910125	41.7167
ESCA	TCGA-R6-A6KZ-01A-11R-A31P-31	154	Not Available	0	0	Dead	0	1	154	5.13333	57.4983	91.571	13.2114	12.6422	49.9734	18.2829	6.7422	5.04305	141.429
ESCA	TCGA-LN-A49W-01A-11R-A260-31	Not Applicable	2	Not Applicable	403	Alive	Alive	0	403	13.4333	47.6246	71.8727	9.30424	9.22026	30.3189	9.61665	5.20766	3.45959	105.692
ESCA	TCGA-L5-A88Z-01A-11R-A36D-31	Not Applicable	225	Not Applicable	225	Alive	Alive	0	225	7.5	50.6207	53.4486	39.4	5.92605	30.4328	8.08217	0.915622	1.26631	107.741
ESCA	TCGA-VR-A8EX-01A-11R-A36D-31	855	Not Available	0	0	Dead	0	1	855	28.5	52.2557	44.6005	4.74764	7.89443	27.2466	6.87031	3.15117	1.36502	103.339
ESCA	TCGA-L5-A891-01A-11R-A36D-31	Not Applicable	114	Not Applicable	114	Alive	Alive	0	114	3.8	40.394	77.7599	6.00579	15.1922	55.2573	9.94943	4.85161	2.72437	143.831
ESCA	TCGA-L5-A43J-01A-12R-A24K-31	0	Not Available	0	Not Available	Dead	Dead	1	0	0	50.9654	146.611	9.45906	14.1969	51.0478	5.50694	0.735933	1.92902	132.284
ESCA	TCGA-XP-A8T8-01A-11R-A36D-31	Not Applicable	437	Not Applicable	437	Alive	Alive	0	437	14.5667	55.7011	101.524	8.53995	11.5168	59.1746	7.57642	2.07744	0.783381	186.542
ESCA	TCGA-2H-A9GH-01A-11R-A37I-31	951	Not Available	0	0	Dead	0	1	951	31.7	20.4693	62.9936	15.9299	13.133	43.3487	10.8949	15.8683	0.428552	90.8595
ESCA	TCGA-LN-A9FP-01A-31R-A38D-31	Not Applicable	0	Not Applicable	366	Alive	Alive	0	366	12.2	30.4229	37.2564	5.76733	14.7341	18.6696	7.97633	4.67572	4.0952	84.0299
ESCA	TCGA-2H-A9GN-01A-11R-A37I-31	272	Not Available	0	0	Dead	0	1	272	9.06667	85.1897	54.4269	6.43394	15.0132	50.5864	12.725	6.00023	4.0895	193.82
ESCA	TCGA-LN-A49Y-01A-11R-A260-31	Not Applicable	2	Not Applicable	379	Alive	Alive	0	379	12.6333	86.7858	78.8171	4.38124	11.8801	49.1697	19.166	8.27032	3.42397	67.4833
ESCA	TCGA-JY-A939-01A-12R-A37I-31	Not Applicable	471	Not Applicable	660	Alive	Alive	0	660	22	40.3782	31.2133	5.11137	8.2214	21.7909	4.22478	6.08129	1.46004	54.0986
ESCA	TCGA-LN-A4A5-01A-21R-A260-31	Not Applicable	3	681	Not Available	Alive	Dead	1	681	22.7	25.1173	117.266	19.1687	16.9909	33.8964	12.0394	1.23214	4.18761	68.702
ESCA	TCGA-2H-A9GK-01A-11R-A37I-31	232	Not Available	0	0	Dead	0	1	232	7.73333	50.0981	40.7478	5.45439	9.96139	22.1428	5.78235	2.60507	1.95213	121.326
ESCA	TCGA-L5-A8NV-01A-11R-A37I-31	1599	Not Available	0	0	Dead	0	1	1599	53.3	25.9739	75.3338	11.8848	12.2969	40.7559	5.17283	3.19658	3.40223	82.145
ESCA	TCGA-Q9-A6FW-01A-31R-A31P-31	Not Applicable	115	Not Applicable	238	Alive	Alive	0	238	7.93333	25.837	47.4393	5.46143	7.61608	19.621	4.65017	6.87219	1.61773	78.1829
ESCA	TCGA-VR-A8EZ-01A-11R-A36D-31	553	Not Available	0	0	Dead	0	1	553	18.4333	48.7977	41.3506	6.52781	11.2101	50.4549	7.23667	1.85091	3.0317	370.966
ESCA	TCGA-VR-AA4D-01A-11R-A37I-31	Not Applicable	1378	Not Applicable;1405	1378;Not Available	Alive	Alive;Dead	1	1405	46.8333	80.5881	49.6524	2.60837	13.2484	49.3931	16.3491	12.3446	4.1906	162.313
ESCA	TCGA-IG-A4QS-01A-11R-A260-31	Not Applicable	8	118	Not Available	Alive	Dead	1	118	3.93333	42.6262	36.0475	16.9675	7.33593	37.2732	12.3761	3.49282	2.27074	89.5723
ESCA	TCGA-2H-A9GI-01A-11R-A37I-31	435	Not Available	0	0	Dead	0	1	435	14.5	87.9416	71.9552	7.00499	10.4085	38.1094	7.12704	4.61381	1.73538	111.268
ESCA	TCGA-IG-A50L-01A-11R-A260-31	Not Applicable	16	Not Applicable	Not Available	Alive	Not Available	0	16	0.533333	78.8033	88.7606	26.8998	13.6567	29.4427	7.85921	0.669691	1.74606	155.406
ESCA	TCGA-IG-A6QS-01A-12R-A336-31	Not Applicable	4	303	Not Available	Alive	Dead	1	303	10.1	61.3037	43.0844	5.03685	12.7154	53.9724	8.67207	0.307037	1.58227	184.074
ESCA	TCGA-R6-A8WG-01A-11R-A37I-31	386	Not Available	0	0	Dead	0	1	386	12.8667	68.0581	46.4009	13.5336	20.8518	54.8851	12.4153	9.96685	8.72768	161.119
ESCA	TCGA-L5-A8NG-01A-11R-A37I-31	Not Applicable	1094	Not Applicable	1094	Alive	Alive	0	1094	36.4667	55.5492	99.0026	13.239	13.6181	33.5112	13.6478	8.62536	5.4206	73.1814
ESCA	TCGA-2H-A9GO-01A-11R-A37I-31	494	Not Available	0	0	Dead	0	1	494	16.4667	68.3574	52.1777	14.3699	6.26255	34.4406	13.8577	9.79717	4.10691	127.387
ESCA	TCGA-JY-A6FB-01A-11R-A336-31	Not Applicable	1837	Not Applicable	1837	Alive	Alive	0	1837	61.2333	80.3014	48.2541	8.08088	13.6908	30.7906	10.6081	15.2034	2.46056	146.132
ESCA	TCGA-L5-A4OG-01A-11R-A260-31	Not Applicable	102	Not Applicable	143	Alive	Alive	0	143	4.76667	58.2587	47.1703	7.4728	9.76373	46.6437	4.82877	6.65263	3.2591	73.1382
ESCA	TCGA-L5-A8NF-01A-11R-A37I-31	81	Not Available	0	0	Dead	0	1	81	2.7	57.7885	52.2888	26.5508	15.7957	32.405	12.4565	7.91735	2.07649	88.3502
ESCA	TCGA-LN-A5U6-01A-11R-A28J-31	Not Applicable	6	Not Applicable	375	Alive	Alive	0	375	12.5	47.3795	98.4534	6.20739	13.9623	51.0298	11.6824	0.976275	2.78964	118.539
ESCA	TCGA-VR-A8EW-01A-11R-A36D-31	247	Not Available	0	0	Dead	0	1	247	8.23333	54.2777	41.3833	8.32115	11.3133	35.2052	5.69103	3.58775	1.23055	136.582
ESCA	TCGA-L5-A8NH-01A-11R-A37I-31	393	Not Available	0	0	Dead	0	1	393	13.1	60.6831	117.123	9.38635	14.9576	35.3352	10.641	14.0322	3.03891	143.175
ESCA	TCGA-JY-A6FA-01A-11R-A336-31	1361	Not Available	0	0	Dead	0	1	1361	45.3667	59.8041	51.8001	6.26598	16.9203	33.1003	7.69623	0.848048	2.63698	145.175
ESCA	TCGA-IG-A625-01A-11R-A31P-31	Not Applicable	11	390	Not Available	Alive	Dead	1	390	13	45.1804	66.7989	35.8718	13.0268	25.2249	7.91108	2.44929	2.07458	102.655
ESCA	TCGA-L7-A6VZ-01A-12R-A336-31	Not Applicable	266	Not Applicable	315	Alive	Alive	0	315	10.5	75.0761	70.5872	15.6093	12.1286	42.3079	11.0932	6.81772	2.18039	112.005
ESCA	TCGA-IG-A3YB-01A-11R-A36D-31	Not Applicable	0	Not Applicable	80	Alive	Alive	0	80	2.66667	76.5255	88.8225	8.93172	14.7906	51.005	12.9825	0.948274	2.85548	72.4054
ESCA	TCGA-LN-A9FR-01A-11R-A38D-31	Not Applicable	0	Not Applicable	373	Alive	Alive	0	373	12.4333	62.9432	130.536	7.7815	15.8342	32.5555	2.98876	1.74966	1.56564	163.441
ESCA	TCGA-JY-A93D-01A-11R-A38D-31	Not Applicable	769	960	Not Available	Alive	Dead	0	960	32	24.0358	66.654	13.9904	11.1432	27.8253	8.44742	4.88266	3.28145	77.6596
ESCA	TCGA-LN-A4A1-01A-21R-A260-31	Not Applicable	0	Not Applicable	383	Alive	Alive	0	383	12.7667	101.843	95.4294	7.402	10.2777	44.7154	12.1036	0.442759	2.83652	81.2275
ESCA	TCGA-LN-A9FO-01A-11R-A38D-31	Not Applicable	4	0	0	Alive	0	0	4	0.133333	92.2912	52.2308	7.91282	22.7718	43.0617	9.45673	6.27698	2.61779	119.935
ESCA	TCGA-VR-A8ER-01A-11R-A36D-31	378	Not Available	0	0	Dead	0	1	378	12.6	39.92	45.1055	14.0027	7.99986	35.4642	8.59405	1.82379	2.32095	214.518
ESCA	TCGA-LN-A5U5-01A-21R-A28J-31	Not Applicable	5	136	Not Available	Alive	Dead	1	136	4.53333	102.117	100.586	6.02378	13.9938	43.7891	4.15463	10.3069	1.3409	117.706
ESCA	TCGA-LN-A49O-01A-11R-A24K-31	Not Applicable	10	Not Applicable	408	Alive	Alive	0	408	13.6	176.148	105.934	8.29664	10.7707	64.1797	7.4997	1.65164	2.96011	171.437
ESCA	TCGA-L5-A43C-01A-11R-A24K-31	Not Applicable	96	Not Applicable	96	Alive	Alive	0	96	3.2	31.1158	42.1736	7.68663	10.1378	26.6264	10.8627	4.60816	2.90919	75.3034
ESCA	TCGA-L5-A4OM-01A-11R-A260-31	Not Applicable	124	1458	Not Available	Alive	Dead	1	1458	48.6	46.8059	129.729	24.771	19.8189	27.9685	14.0009	8.59259	7.48914	114.278
ESCA	TCGA-L5-A8NJ-01A-11R-A36D-31	Not Applicable	501	Not Applicable	501	Alive	Alive	0	501	16.7	76.6843	74.1152	9.96273	10.4308	55.6846	9.84924	10.3353	3.18561	224.598
ESCA	TCGA-LN-A4A9-01A-11R-A28J-31	Not Applicable	2	351	Not Available	Alive	Dead	1	351	11.7	28.8952	66.3663	10.197	12.9739	26.6453	5.36173	0.965717	1.98699	72.8778
ESCA	TCGA-IG-A3YA-01A-11R-A24K-31	Not Applicable	0	Not Applicable	632	Alive	Alive	0	632	21.0667	39.0057	45.9403	9.07833	17.1037	25.5742	10.6224	4.6305	4.78134	108.946
ESCA	TCGA-L5-A4OW-01A-11R-A28J-31	217	Not Available	217	Not Available	Dead	Dead	1	217	7.23333	56.6803	87.6803	11.3397	12.9292	44.5963	8.28507	11.3123	4.32223	115.589
ESCA	TCGA-V5-AASV-01A-11R-A38D-31	Not Applicable	258	Not Applicable	467	Alive	Alive	0	467	15.5667	54.3798	51.6007	9.49692	16.4941	24.4199	11.2439	0.091703	1.5639	187.745
ESCA	TCGA-2H-A9GR-01A-12R-A37I-31	987	Not Available	0	0	Dead	0	1	987	32.9	41.9873	60.6025	7.55378	10.5249	68.8578	13.0657	7.95294	3.00592	112.921
ESCA	TCGA-L5-A88V-01A-11R-A354-31	Not Applicable	79	Not Applicable	79	Alive	Alive	0	79	2.63333	68.7339	91.4694	8.35772	11.0516	59.4042	11.1419	8.59867	1.42663	139.997
ESCA	TCGA-L5-A4OT-01A-11R-A28J-31	149	Not Available	149	Not Available	Dead	Dead	1	149	4.96667	25.7367	65.1676	11.3821	12.9109	41.8331	6.54251	9.21525	2.45283	79.5457
ESCA	TCGA-JY-A6FE-01A-11R-A336-31	112	Not Available	0	0	Dead	0	1	112	3.73333	33.2065	72.1371	4.6766	6.98339	68.2205	5.13794	3.13244	2.0962	139.867
ESCA	TCGA-2H-A9GJ-01A-11R-A37I-31	1781	Not Available	0	0	Dead	0	1	1781	59.3667	62.8397	37.121	18.5826	17.3556	25.1657	13.5041	5.13299	0.915282	117.979
ESCA	TCGA-IC-A6RF-01A-13R-A336-31	Not Applicable	189	Not Applicable	477	Alive	Alive	0	477	15.9	51.0855	55.4726	6.08784	10.6452	27.668	11.8756	0.295022	1.0344	161.896
ESCA	TCGA-JY-A6FG-01A-11R-A336-31	1263	Not Available	0	0	Dead	0	1	1263	42.1	19.5208	33.3775	2.7898	4.82934	25.0271	4.88316	0.083314	0.690024	38.9267
ESCA	TCGA-JY-A93F-01A-21R-A37I-31	Not Applicable	535	Not Applicable	731	Alive	Alive	0	731	24.3667	40.735	55.1919	4.74913	10.2924	21.6631	8.73038	0.0962616	1.10595	81.0203
ESCA	TCGA-VR-A8EQ-01A-11R-A36D-31	694	Not Available	0	0	Dead	0	1	694	23.1333	54.4319	31.0657	7.12294	16.1323	37.2616	10.4885	3.02361	1.29054	125.534
ESCA	TCGA-L5-A4OX-01A-21R-A28J-31	226	Not Available	226	Not Available	Dead	Dead	1	226	7.53333	100.106	102.778	5.22664	15.4665	43.0325	12.949	8.19368	4.53998	153.196
ESCA	TCGA-2H-A9GQ-01A-11R-A37I-31	128	Not Available	0	0	Dead	0	1	128	4.26667	98.11	118.948	14.1841	15.4214	20.2668	31.4209	23.1626	2.11375	114.848
ESCA	TCGA-IG-A5B8-01A-11R-A28J-31	24	Not Available	0	0	Dead	0	1	24	0.8	25.1212	80.5663	3.81017	9.0102	32.0248	2.38117	0.487462	1.2013	112.053
ESCA	TCGA-L5-A8NT-01A-11R-A37I-31	Not Applicable	825	Not Applicable	825	Alive	Alive	0	825	27.5	44.8062	83.9131	15.071	13.1837	30.5755	11.2548	6.82799	4.01993	106.48
ESCA	TCGA-2H-A9GG-01A-11R-A37I-31	610	Not Available	0	0	Dead	0	1	610	20.3333	22.0558	56.5078	12.9889	9.66819	24.3675	15.7291	24.817	3.81997	73.3471
ESCA	TCGA-L5-A8NU-01A-11R-A36D-31	2134	Not Available	0	0	Dead	0	1	2134	71.1333	24.626	27.6368	6.25239	7.48913	24.0684	4.74471	2.84524	2.02869	71.4064
ESCA	TCGA-VR-AA4G-01A-11R-A37I-31	Not Applicable	366	Not Applicable;Not Applicable;Not Applicable	458;519;549	Alive	Alive;Alive;Alive	0	549	18.3	45.8925	88.8222	12.0264	14.8422	30.0439	9.03498	0.942261	1.65668	108.953
ESCA	TCGA-IG-A3YC-01A-11R-A24K-31	Not Applicable	0	Not Applicable	612	Alive	Alive	0	612	20.4	36.1191	61.3917	6.93223	10.1726	41.9195	12.7046	2.02797	3.63089	78.2242
ESCA	TCGA-LN-A4MQ-01A-11R-A28J-31	Not Applicable	3	Not Applicable	375	Alive	Alive	0	375	12.5	40.2854	102.903	32.2242	15.4787	25.8715	8.36661	4.91028	4.65708	122.76
ESCA	TCGA-JY-A6FD-01A-11R-A336-31	Not Applicable	1638	Not Applicable	2069	Alive	Alive	0	2069	68.9667	51.5619	91.2816	5.07327	11.6884	35.984	8.22881	3.19987	1.25889	104.263
ESCA	TCGA-L5-A88Y-01A-11R-A354-31	Not Applicable	11	Not Applicable	11	Alive	Alive	0	11	0.366667	40.7673	106.301	5.51106	6.82853	26.2075	6.29557	5.13191	1.30178	85.58
ESCA	TCGA-V5-A7RB-01A-11R-A354-31	161	Not Available	161	Not Available	Dead	Dead	1	161	5.36667	79.1633	92.8625	9.88832	12.8414	43.1075	13.361	11.3679	4.81589	89.277
ESCA	TCGA-R6-A8WC-01A-11R-A37I-31	Not Applicable	22	Not Applicable	70	Alive	Alive	0	70	2.33333	78.7748	81.0815	15.8866	14.3322	54.3676	13.6554	14.4832	4.21174	205.039
ESCA	TCGA-LN-A5U7-01A-11R-A31P-31	Not Applicable	36	Not Applicable	768	Alive	Alive	0	768	25.6	85.8903	101.213	14.443	13.4312	54.6117	7.72127	1.12948	2.67097	136.982
ESCA	TCGA-L5-A8NN-01A-11R-A37I-31	Not Applicable	165	Not Applicable	167	Alive	Alive	0	167	5.56667	55.5497	38.5263	6.45985	13.9161	52.096	11.4646	0.23726	3.98234	177.031
ESCA	TCGA-LN-A4A3-01A-11R-A260-31	Not Applicable	2	Not Applicable	388	Alive	Alive	0	388	12.9333	51.5859	69.4684	10.8186	12.6683	55.5598	13.2735	1.02452	4.01479	92.6242
ESCA	TCGA-L5-A88S-01A-11R-A36D-31	Not Applicable	211	Not Applicable	471	Alive	Alive	0	471	15.7	32.8664	68.0092	4.27369	9.22585	45.7671	4.85421	2.27914	1.76675	105.959
ESCA	TCGA-Z6-A8JD-01A-11R-A36D-31	Not Applicable	20	Not Applicable	104	Alive	Alive	0	104	3.46667	61.5085	83.2787	8.10169	13.3205	56.5521	5.69876	2.24928	1.44871	111.014
ESCA	TCGA-2H-A9GM-01A-11R-A37I-31	424	Not Available	0	0	Dead	0	1	424	14.1333	55.9055	45.6239	7.29135	9.32245	65.8995	9.26731	6.25276	5.52035	127.096
ESCA	TCGA-L5-A4OH-01A-11R-A260-31	Not Applicable	593	Not Applicable	992	Alive	Alive	0	992	33.0667	69.8903	126.019	7.07268	12.5686	84.478	15.6841	9.28113	5.54646	101.108
ESCA	TCGA-L5-A8NE-01A-11R-A37I-31	Not Applicable	1688	Not Applicable	1688	Alive	Alive	0	1688	56.2667	46.026	55.1782	9.49361	7.68411	16.7127	8.84645	0.555879	1.7785	50.6044
ESCA	TCGA-LN-A49U-01A-31R-A260-31	Not Applicable	2	Not Applicable	467	Alive	Alive	0	467	15.5667	61.4772	149.935	7.90771	15.8856	54.6067	15.5595	0.388533	5.15635	99.9353
ESCA	TCGA-L5-A4OP-01A-11R-A260-31	Not Applicable	218	Not Applicable	218	Alive	Alive	0	218	7.26667	38.3097	94.0068	14.3817	18.7218	34.9119	17.8575	9.38877	2.13286	152.558
ESCA	TCGA-2H-A9GL-01A-12R-A37I-31	180	Not Available	0	0	Dead	0	1	180	6	40.2463	128.869	15.0804	14.7315	28.9163	13.3894	13.7618	5.18583	164.995
ESCA	TCGA-VR-A8EY-01A-11R-A36D-31	Not Applicable	724	Not Applicable;Not Applicable;Not Applicable;Not Applicable	843;934;1025;1025	Alive	Alive;Alive;Alive;Alive	0	1025	34.1667	81.0309	116.695	5.05635	14.5036	83.4579	7.10587	0.0803512	1.64334	262.6
ESCA	TCGA-VR-A8EO-01A-11R-A36D-31	Not Applicable	509	Not Applicable;Not Applicable;Not Applicable	572;690;785	Alive	Alive;Alive;Alive	0	785	26.1667	58.2865	68.8878	7.26857	18.6039	10.0947	13.6038	16.3447	8.00216	299.925
ESCA	TCGA-IG-A97H-01A-11R-A38D-31	Not Applicable	13	Not Applicable	441	Alive	Alive	0	441	14.7	47.5727	150.29	10.2983	10.2426	41.9705	5.622	0.805437	1.12218	102.192
ESCA	TCGA-LN-A8HZ-01A-11R-A36D-31	Not Applicable	0	Not Applicable	375	Alive	Alive	0	375	12.5	65.4883	95.2972	12.6479	8.16707	57.3287	6.43277	1.86486	2.06617	196.497
ESCA	TCGA-V5-AASX-01A-11R-A38D-31	Not Applicable	135	Not Applicable	273	Alive	Alive	0	273	9.1	47.9976	42.1346	13.9908	15.219	26.6919	11.1707	1.98559	2.00617	82.439
ESCA	TCGA-L5-A88T-01A-11R-A354-31	Not Applicable	265	Not Applicable	694	Alive	Alive	0	694	23.1333	30.8654	35.8965	3.84594	7.73919	18.142	5.05243	3.78877	1.51059	65.922
ESCA	TCGA-L5-A8NS-01A-12R-A37I-31	Not Applicable	408	Not Applicable	408	Alive	Alive	0	408	13.6	36.6485	76.8864	12.132	20.3739	32.753	8.16886	10.1945	3.4493	82.7557
ESCA	TCGA-LN-A7HV-01A-21R-A354-31	Not Applicable	0	Not Applicable	320	Alive	Alive	0	320	10.6667	93.0396	58.3962	6.88523	13.6703	56.0613	11.9498	3.2116	1.09607	89.3911
ESCA	TCGA-IG-A8O2-01A-11R-A36D-31	Not Applicable	14	142	Not Available	Alive	Dead	1	142	4.73333	63.7169	75.795	10.9842	16.8713	57.5504	12.5584	7.29447	3.42457	167.058
ESCA	TCGA-LN-A9FQ-01A-31R-A38D-31	Not Applicable	0	Not Applicable	391	Alive	Alive	0	391	13.0333	50.1235	86.8692	33.139	11.4973	39.2703	4.79826	1.27407	1.45147	120.308
ESCA	TCGA-VR-AA7I-01A-11R-A406-31	484	Not Available	0	0	Dead	0	1	484	16.1333	39.1049	114.916	5.58168	9.67064	23.6686	8.37051	0.886263	2.84315	104.646
ESCA	TCGA-LN-A7HZ-01A-31R-A354-31	Not Applicable	0	Not Applicable	401	Alive	Alive	0	401	13.3667	65.5815	42.5732	14.3779	7.01415	42.9892	7.82486	2.10727	1.79791	158.837
ESCA	TCGA-IG-A5S3-01A-11R-A28J-31	Not Applicable	0	Not Applicable	712	Alive	Alive	0	712	23.7333	103.299	103.21	7.06396	17.2991	34.1308	9.2286	20.4969	4.04087	129.511
ESCA	TCGA-Z6-A9VB-01A-21R-A37I-31	Not Applicable	15	Not Applicable	40	Alive	Alive	0	40	1.33333	105.863	101.343	6.75289	13.1018	42.4991	20.0584	0.87162	1.55962	190.787
ESCA	TCGA-IG-A97I-01A-11R-A38D-31	Not Applicable	-4	Not Applicable	370	Alive	Alive	0	370	12.3333	31.6108	44.4903	6.01803	13.8159	16.7459	9.54829	0.787107	2.80388	93.1838
ESCA	TCGA-VR-A8EU-01A-11R-A36D-31	557	Not Available	0	0	Dead	0	1	557	18.5667	73.5311	66.9966	9.58945	9.4977	58.8333	9.68484	0.841674	2.88768	136.524
ESCA	TCGA-L5-A8NR-01A-11R-A37I-31	Not Applicable	265	Not Applicable	265	Alive	Alive	0	265	8.83333	40.5003	35.7589	15.2567	14.3759	33.4954	31.0356	14.8591	6.10081	59.0671
ESCA	TCGA-IG-A3I8-01A-11R-A24K-31	Not Applicable	0	Not Applicable;Not Applicable	476;1012	Alive	Alive;Alive	0	1012	33.7333	41.6108	87.2631	15.2874	15.9293	27.6589	10.7347	6.2857	4.51258	158.799
ESCA	TCGA-IG-A3QL-01A-11R-A24K-31	Not Applicable	0	Not Applicable;Not Applicable	611;1071	Alive	Alive;Alive	0	1071	35.7	110.382	39.0132	18.0403	11.8546	58.907	10.1964	6.90688	1.94035	221.966
ESCA	TCGA-L5-A4OU-01A-11R-A28J-31	Not Applicable	882	Not Applicable	882	Alive	Alive	0	882	29.4	44.3778	81.1006	9.28987	10.8205	51.3767	7.40916	6.73948	2.95492	211.49
ESCA	TCGA-L7-A56G-01A-21R-A260-31	Not Applicable	245	330	Not Available	Alive	Dead	1	330	11	75.3534	52.7775	7.66558	11.3028	17.9806	6.18865	2.49071	3.33914	115.663
ESCA	TCGA-L5-A4ON-01A-11R-A260-31	558	Not Available	558	Not Available	Dead	Dead	1	558	18.6	46.0298	67.4455	15.5732	15.7988	23.8904	9.618	8.81586	3.96897	90.7169
ESCA	TCGA-LN-A49M-01A-21R-A260-31	Not Applicable	5	Not Applicable	385	Alive	Alive	0	385	12.8333	27.8672	63.5823	7.17688	11.0611	43.7839	8.81203	0.399867	2.97663	117.919
ESCA	TCGA-JY-A6FH-01A-11R-A336-31	Not Applicable	1098	Not Applicable;Not Applicable	1301;1441	Alive	Alive;Alive	0	1441	48.0333	34.9723	112.268	9.64464	24.4902	25.3442	13.1894	4.12468	3.47814	143.819
ESCA	TCGA-R6-A6L4-01A-11R-A31P-31	Not Applicable	447	496	Not Available	Alive	Dead	1	496	16.5333	27.2983	50.7401	6.65791	6.89017	18.0565	5.95443	7.53838	1.1973	70.4385
ESCA	TCGA-IG-A7DP-01A-31R-A336-31	Not Applicable	34	Not Applicable	452	Alive	Alive	0	452	15.0667	26.0766	28.2814	5.24112	6.94612	27.3669	4.47817	0.982162	2.20392	67.8946
ESCA	TCGA-JY-A938-01A-11R-A37I-31	Not Applicable	773	Not Applicable	1060	Alive	Alive	0	1060	35.3333	31.7282	78.3923	4.96523	14.6535	35.6966	7.75473	0.481117	3.17943	66.2256
ESCA	TCGA-L5-A4OI-01A-11R-A36D-31	Not Applicable	267	Not Applicable	608	Alive	Alive	0	608	20.2667	146.548	145.425	10.7182	17.1425	42.1038	9.18871	3.85761	1.48292	111.934
ESCA	TCGA-LN-A4A4-01A-11R-A260-31	Not Applicable	3	Not Applicable	383	Alive	Alive	0	383	12.7667	52.9073	82.9234	9.41674	14.6557	85.3243	14.3241	1.81534	7.49198	130.391
ESCA	TCGA-V5-A7RE-01A-11R-A354-31	Not Applicable	146	Not Applicable	500	Alive	Alive	0	500	16.6667	78.2565	90.4232	8.12073	8.35583	29.0365	7.62148	7.57871	0.181783	133.452
ESCA	TCGA-IC-A6RE-01A-11R-A336-31	Not Applicable	234	Not Applicable	234	Alive	Alive	0	234	7.8	33.8258	38.6667	5.61587	9.44295	47.4707	11.2949	4.29802	3.24868	103.563
ESCA	TCGA-JY-A93C-01A-11R-A38D-31	Not Applicable	705	Not Applicable	705	Alive	Alive	0	705	23.5	52.5966	54.7021	14.6616	12.1058	38.7914	8.96562	8.84426	4.17172	117.313
ESCA	TCGA-L5-A893-01A-11R-A36D-31	Not Applicable	92	Not Applicable	92	Alive	Alive	0	92	3.06667	26.7546	40.6792	8.73397	12.4392	26.7662	8.00739	5.40956	2.95573	109.391
ESCA	TCGA-VR-A8EP-01A-31R-A406-31	Not Applicable	474	Not Applicable;Not Applicable	607;824	Alive	Alive;Alive	0	824	27.4667	57.1041	90.0481	5.39741	12.1411	43.3461	10.3482	7.04448	2.32379	119.644
ESCA	TCGA-M9-A5M8-01A-11R-A28J-31	Not Applicable	536	Not Applicable	1007	Alive	Alive	0	1007	33.5667	33.2612	60.3972	10.8154	15.2228	28.7175	7.12622	9.34072	3.89858	127.601
ESCA	TCGA-L5-A8NK-01A-21R-A37I-31	Not Applicable	412	Not Applicable	412	Alive	Alive	0	412	13.7333	42.2646	85.379	6.12077	10.6457	40.7494	8.75333	4.04093	2.98755	65.2908
ESCA	TCGA-IG-A4P3-01A-11R-A260-31	Not Applicable	1	567	Not Available	Alive	Dead	1	567	18.9	47.571	59.5682	15.6199	9.8277	28.8362	6.17135	5.38198	1.94517	53.071
ESCA	TCGA-L5-A8NI-01A-11R-A37I-31	410	Not Available	0	0	Dead	0	1	410	13.6667	81.9318	72.8183	8.87863	16.2201	29.9722	10.0696	18.4064	0.770492	141.802
ESCA	TCGA-S8-A6BV-01A-21R-A31P-31	Not Applicable	267	Not Applicable	609	Alive	Alive	0	609	20.3	27.6749	33.6035	8.40005	11.7152	23.658	12.6534	0.990317	4.09722	91.2869
ESCA	TCGA-LN-A8I0-01A-11R-A36D-31	Not Applicable	0	Not Applicable	407	Alive	Alive	0	407	13.5667	50.4008	46.0917	3.48138	8.1998	27.7104	5.06709	0.172885	0.910649	139.285
ESCA	TCGA-V5-AASW-01A-11R-A406-31	Not Applicable	248	Not Applicable	282	Alive	Alive	0	282	9.4	79.1764	84.8609	8.49115	12.6869	60.2716	11.158	12.9351	2.64937	198.698
ESCA	TCGA-LN-A7HY-01A-12R-A354-31	Not Applicable	0	Not Applicable	366	Alive	Alive	0	366	12.2	25.6282	56.7497	2.41499	9.79531	52.3021	8.37015	12.8712	1.23582	61.6807
ESCA	TCGA-L5-A8NL-01A-12R-A37I-31	Not Applicable	402	Not Applicable	402	Alive	Alive	0	402	13.4	61.0204	69.1683	11.7953	18.4715	32.8371	12.9105	0.359598	2.60736	120.742
ESCA	TCGA-S8-A6BW-01A-11R-A31P-31	Not Applicable	426	Not Applicable	620	Alive	Alive	0	620	20.6667	61.5377	69.176	10.4881	10.1781	34.937	12.006	1.10796	3.06419	105.191
ESCA	TCGA-L5-A4OO-01A-11R-A260-31	Not Applicable	101	Not Applicable	101	Alive	Alive	0	101	3.36667	54.4724	34.4771	9.17321	10.4471	28.7704	5.04198	6.74629	2.02586	67.1711
ESCA	TCGA-L5-A8NQ-01A-11R-A36D-31	650	Not Available	0	0	Dead	0	1	650	21.6667	44.7791	35.1516	4.01885	7.48227	32.1517	3.78537	2.32947	1.15116	88.213
ESCA	TCGA-2H-A9GF-01A-11R-A37I-31	784	Not Available	0	0	Dead	0	1	784	26.1333	44.1635	86.5448	10.7438	23.9828	46.1629	10.1647	8.49593	3.11964	95.0393
ESCA	TCGA-L5-A88W-01A-11R-A354-31	764	Not Available	0	0	Dead	0	1	764	25.4667	60.7979	57.1201	3.27011	10.0972	38.5993	6.3667	0.278957	1.05878	107.687
ESCA	TCGA-LN-A7HW-01A-22R-A354-31	Not Applicable	0	Not Applicable	365	Alive	Alive	0	365	12.1667	33.5474	119.123	17.0878	9.95913	36.4215	10.2206	0.3824	1.21793	68.6972
ESCA	TCGA-LN-A49X-01A-31R-A260-31	Not Applicable	3	Not Applicable	384	Alive	Alive	0	384	12.8	41.6147	90.5707	7.43419	19.7692	25.6395	10.7048	0.566518	3.67642	149.955
ESCA	TCGA-L5-A43E-01A-11R-A24K-31	Not Applicable	105	Not Applicable	920	Alive	Alive	0	920	30.6667	80.7169	62.2426	10.4695	20.1853	31.8247	9.7762	13.9269	3.53626	132.336
ESCA	TCGA-VR-A8Q7-01A-11R-A37I-31	Not Applicable	1117	Not Applicable;Not Applicable	1304;1590	Alive	Alive;Alive	0	1590	53	79.491	271.736	7.2932	20.1781	106.829	12.3662	2.56327	6.63457	108.137
ESCA	TCGA-L5-A8NW-01A-11R-A37I-31	1402	Not Available	0	0	Dead	0	1	1402	46.7333	34.4632	49.5662	7.64871	10.5186	22.4721	7.32325	0.965873	2.52653	56.3405
ESCA	TCGA-JY-A93E-01A-11R-A37I-31	Not Applicable	550	Not Applicable	767	Alive	Alive	0	767	25.5667	30.8789	91.3719	13.9836	15.7475	36.8154	12.7672	7.22041	3.77781	92.8221
ESCA	TCGA-Z6-A8JE-01A-11R-A37I-31	Not Applicable	0	Not Applicable	64	Alive	Alive	0	64	2.13333	43.8275	156.393	16.808	15.0114	43.6252	22.5891	10.538	8.26228	192.532
ESCA	TCGA-LN-A7HX-01A-11R-A336-31	Not Applicable	0	Not Applicable	372	Alive	Alive	0	372	12.4	51.0749	101.711	3.6964	11.745	32.9923	8.39571	0.0313187	3.48577	101.727
STAD	TCGA-F1-6874-01A-11R-1884-13	Not Applicable	62	Not Applicable	440	Alive	Alive	0	440	14.6667	38.5573	62.0721	16.5819	13.094	44.7171	13.2606	0.533709	3.91691	129.667
STAD	TCGA-KB-A93G-01A-11R-A39E-31	Not Applicable	432	Not Applicable	613	Alive	Alive	0	613	20.4333	37.2151	60.7605	10.1451	12.0255	19.0956	7.30901	6.61801	3.44838	75.5648
STAD	TCGA-FP-7916-01A-11R-2203-13	Not Applicable	92	428	Not Available	Alive	Dead	1	428	14.2667	30.6732	47.7023	6.51486	8.60708	24.8568	8.55245	3.3602	2.87684	104.692
STAD	TCGA-D7-A748-01A-12R-A32D-31	132	Not Available	132	Not Available	Dead	Dead	1	132	4.4	21.4493	18.4649	4.98468	6.41071	12.4659	3.677	4.26066	1.37351	59.7851
STAD	TCGA-VQ-A91K-01A-11R-A414-31	Not Applicable	1498	Not Applicable	1862	Alive	Alive	0	1862	62.0667	50.5985	55.277	9.39009	15.1681	41.194	7.05114	0.314975	1.89949	131.777
STAD	TCGA-D7-A74A-01A-11R-A32D-31	Not Applicable	225	Not Applicable;Not Applicable	225;607	Alive	Alive;Alive	0	607	20.2333	51.3799	61.4016	6.33229	5.32076	27.3203	11.3112	7.38275	1.38628	125.195
STAD	TCGA-MX-A5UG-01A-21R-A31P-31	113	Not Available	0	0	Dead	0	1	113	3.76667	29.874	47.5483	12.3944	12.5102	24.4958	10.0995	4.94089	4.46211	61.7687
STAD	TCGA-BR-4370-01A-01R-1157-13	Not Applicable	0	Not Applicable	Not Available	Alive	Not Available	0	0	0	25.8378	51.7397	15.0249	15.3473	17.1238	10.1667	7.45582	3.63037	42.136
STAD	TCGA-IN-A6RI-01A-11R-A32D-31	Not Applicable	559	Not Applicable	559	Alive	Alive	0	559	18.6333	20.7305	55.4036	7.19947	13.5653	68.1311	7.78525	8.58059	2.02118	248.952
STAD	TCGA-VQ-A94T-01A-11R-A414-31	342	Not Available	0	0	Dead	0	1	342	11.4	117.001	77.3795	6.98367	10.9525	48.1578	4.1574	3.48359	2.03282	201.639
STAD	TCGA-BR-8384-01A-21R-2402-13	Not Applicable	21	Not Applicable	113	Alive	Alive	0	113	3.76667	24.1721	46.8634	10.0626	14.9425	24.5255	8.86189	3.59321	4.68072	62.7976
STAD	TCGA-D7-8572-01A-11R-2343-13	Not Applicable	26	Not Applicable	511	Alive	Alive	0	511	17.0333	69.1149	70.7346	7.94392	16.242	64.8599	18.0489	10.8926	4.01656	152.119
STAD	TCGA-RD-A8N0-01A-12R-A36D-31	Not Applicable	1236	Not Applicable	1236	Alive	Alive	0	1236	41.2	17.4005	34.9931	7.84983	8.62026	17.5038	8.38977	4.22806	3.80511	58.874
STAD	TCGA-BR-6705-01A-12R-1884-13	Not Applicable	53	Not Applicable;779	421;Not Available	Alive	Alive;Dead	1	779	25.9667	37.8294	32.5035	7.11691	9.80226	39.5508	4.94733	2.14795	2.45912	136.809
STAD	TCGA-CG-4441-01A-01R-1802-13	426	Not Available	0	0	Dead	0	1	426	14.2	46.0343	48.6782	4.68912	12.721	31.3495	4.0287	3.54513	1.26674	209.689
STAD	TCGA-R5-A7ZR-01A-11R-A354-31	185	Not Available	0	0	Dead	0	1	185	6.16667	44.3187	40.7179	7.60929	9.95836	30.6015	4.45567	2.69192	2.55188	166.131
STAD	TCGA-CD-5799-01A-11R-1602-13	Not Applicable	21	Not Applicable;Not Applicable	99;396	Alive	Alive;Alive	0	396	13.2	70.9257	41.2319	6.92923	8.93899	47.5406	5.6804	2.29477	1.89807	221.58
STAD	TCGA-CD-5798-01A-11R-1602-13	Not Applicable	25	Not Applicable;Not Applicable	86;408	Alive	Alive;Alive	0	408	13.6	29.2251	22.3972	4.67645	5.79777	26.3834	2.87337	0.790383	1.29655	115.638
STAD	TCGA-HU-A4G9-01A-11R-A24K-31	Not Applicable	463	Not Applicable	736	Alive	Alive	0	736	24.5333	37.1255	60.1864	16.3846	11.6954	32.3841	16.5538	3.16208	4.31963	115.74
STAD	TCGA-BR-6455-01A-11R-1802-13	Not Applicable	43	Not Applicable;422	399;Not Available	Alive	Alive;Dead	1	422	14.0667	63.296	67.7631	8.06138	11.8434	30.6974	7.33811	28.4067	3.77537	179.783
STAD	TCGA-BR-8366-01A-11R-2343-13	Not Applicable	17	Not Applicable	29	Alive	Alive	0	29	0.966667	42.7296	39.6542	6.09699	7.7571	16.8951	6.89387	0.925557	2.65137	109.995
STAD	TCGA-CG-4436-01A-01R-1157-13	Not Applicable	243	Not Applicable	243	Alive	Alive	0	243	8.1	44.7043	105.768	14.8754	10.972	36.8869	12.7158	9.02569	3.62736	89.0806
STAD	TCGA-VQ-A8E2-01A-11R-A36D-31	Not Applicable	946	Not Applicable;Not Applicable;Not Applicable	1072;1193;1319	Alive	Alive;Alive;Alive	0	1319	43.9667	52.9203	68.0604	9.64628	15.1849	61.4495	7.10508	7.165	3.49405	188.848
STAD	TCGA-BR-6565-01A-11R-1802-13	Not Applicable	19	279	Not Available	Alive	Dead	1	279	9.3	62.1353	40.9936	6.83691	7.49508	54.5199	16.1858	1.1393	2.68436	153.183
STAD	TCGA-IN-A7NR-01A-11R-A354-31	Not Applicable	198	Not Applicable	198	Alive	Alive	0	198	6.6	20.3411	23.7078	5.73063	8.1111	27.2251	6.83822	4.69786	2.18944	122.119
STAD	TCGA-CG-4460-01A-01R-1157-13	669	Not Available	669	Not Available	Dead	Dead	1	669	22.3	88.3957	49.2728	10.2379	19.1933	22.4606	12.6922	8.54547	2.31226	79.0039
STAD	TCGA-CD-A487-01A-21R-A24K-31	Not Applicable	4	Not Applicable;Not Applicable	284;374	Alive	Alive;Alive	0	374	12.4667	45.6736	22.2964	10.5751	9.03893	36.2916	7.4687	4.50927	3.10192	225.602
STAD	TCGA-R5-A7ZI-01A-11R-A354-31	Not Applicable	1863	Not Applicable	2267	Alive	Alive	0	2267	75.5667	61.8911	19.215	2.47868	6.20383	33.2182	3.3672	0.0661384	0.385869	131.65
STAD	TCGA-VQ-A94P-01A-13R-A414-31	81	Not Available	0	0	Dead	0	1	81	2.7	21.3991	28.4858	7.59854	9.94039	20.9943	8.58348	1.87796	4.63545	49.6931
STAD	TCGA-BR-6852-01A-11R-1884-13	Not Applicable	8	Not Applicable;Not Applicable;Not Applicable	423;1002;1367	Alive	Alive;Alive;Alive	0	1367	45.5667	50.5435	54.1872	6.67156	9.06018	37.9555	6.3074	0.859993	1.30972	165.964
STAD	TCGA-FP-A4BF-01A-12R-A36D-31	Not Applicable	47	168	Not Available	Alive	Dead	1	168	5.6	39.3838	30.1217	4.3699	5.19121	14.2786	5.35789	5.33359	1.26392	99.1976
STAD	TCGA-CG-5732-01A-11R-1602-13	Not Applicable	1674	2100	Not Available	Alive	Dead	1	2100	70	14.6627	17.659	5.38229	8.62461	24.1917	2.74801	5.08277	0.519146	132.355
STAD	TCGA-BR-8486-01A-31R-2402-13	Not Applicable	0	Not Applicable	0	Alive	Alive	0	0	0	101.778	63.8081	8.93084	9.14499	48.1009	7.75142	4.75302	1.93282	113.983
STAD	TCGA-D7-6520-01A-11R-1802-13	Not Applicable	293	Not Applicable	573	Alive	Alive	0	573	19.1	46.4195	33.2296	9.30058	10.1724	48.5235	4.46439	6.38134	0.403196	118.066
STAD	TCGA-D7-A747-01A-22R-A33Y-31	255	Not Available	255	Not Available	Dead	Dead	1	255	8.5	27.4034	26.2151	8.02695	8.09429	23.3326	8.78233	3.98345	3.3117	65.4181
STAD	TCGA-VQ-A94O-01A-11R-A414-31	640	Not Available	0	0	Dead	0	1	640	21.3333	61.3474	72.9122	7.10594	10.9879	62.1375	14.8917	0.553453	2.91707	130.175
STAD	TCGA-BR-4368-01A-01R-1157-13	Not Applicable	0	Not Applicable	Not Available	Alive	Not Available	0	0	0	82.9832	69.8362	14.1208	14.5758	37.2991	17.0469	0.488211	4.52815	78.5797
STAD	TCGA-BR-8381-01A-11R-2402-13	Not Applicable	8	Not Applicable	224	Alive	Alive	0	224	7.46667	35.8436	47.1625	4.14867	11.1511	40.6829	6.22453	0.775613	2.44386	124.11
STAD	TCGA-CD-8525-01A-11R-2343-13	Not Applicable	2	Not Applicable	383	Alive	Alive	0	383	12.7667	75.1033	50.7677	3.66235	10.64	43.6168	3.11776	2.43087	1.34577	102.28
STAD	TCGA-HU-A4GH-01A-11R-A24K-31	Not Applicable	358	Not Applicable	358	Alive	Alive	0	358	11.9333	30.1485	61.4913	8.24277	14.7176	30.471	16.5097	4.23994	1.26316	55.4963
STAD	TCGA-BR-8690-01A-11R-2402-13	Not Applicable	18	Not Applicable	325	Alive	Alive	0	325	10.8333	46.0905	28.4217	5.16823	10.6658	42.2204	9.53757	2.26115	1.59216	89.5851
STAD	TCGA-CD-8533-01A-11R-2343-13	Not Applicable	4	Not Applicable	468	Alive	Alive	0	468	15.6	44.0267	57.3844	10.6165	10.6007	70.3795	11.1857	26.5236	2.12148	135.614
STAD	TCGA-BR-A4IV-01A-31R-A251-31	Not Applicable	28	Not Applicable;869	411;Not Available	Alive	Alive;Dead	1	869	28.9667	23.5508	30.6108	6.84183	10.9202	18.7477	6.93905	2.05354	3.47168	59.4686
STAD	TCGA-VQ-A927-01A-12R-A414-31	200	Not Available	0	0	Dead	0	1	200	6.66667	20.8116	40.4152	9.03688	10.2766	19.8878	11.2839	4.91803	2.40029	51.4833
STAD	TCGA-3M-AB46-01A-11R-A414-31	Not Applicable	1703	Not Applicable	1765	Alive	Alive	0	1765	58.8333	28.157	44.4416	7.3459	10.6205	43.408	9.6068	5.88213	2.98204	170.758
STAD	TCGA-F1-A448-01A-11R-A24K-31	Not Applicable	252	Not Applicable;Not Applicable	501;647	Alive	Alive;Alive	0	647	21.5667	31.3142	46.5165	13.2812	10.3662	21.1426	6.98347	0.954832	2.23306	125.816
STAD	TCGA-IN-7806-01A-11R-2055-13	Not Applicable	209	Not Applicable;Not Applicable	645;1106	Alive	Alive;Alive	0	1106	36.8667	76.8329	33.7032	7.7412	16.3219	40.0679	16.4522	0.175499	3.03797	136.837
STAD	TCGA-CG-5717-01A-11R-1602-13	212	Not Available	212	Not Available	Dead	Dead	1	212	7.06667	28.2421	34.3728	5.38268	8.48163	19.1099	5.33353	4.5149	1.45042	98.0602
STAD	TCGA-HU-8610-01A-22R-2402-13	Not Applicable	23	Not Applicable	23	Alive	Alive	0	23	0.766667	42.3925	32.1184	7.17599	15.2933	22.511	13.3818	9.05003	2.25402	76.8784
STAD	TCGA-BR-6803-01A-11R-1884-13	Not Applicable	20	Not Applicable;Not Applicable	397;949	Alive	Alive;Alive	0	949	31.6333	29.9183	32.1581	6.99727	8.23607	33.389	5.19108	1.42651	1.88543	87.8183
STAD	TCGA-CD-5801-01A-11R-1602-13	Not Applicable	15	401	Not Available	Alive	Dead	1	401	13.3667	27.3535	40.8211	2.10453	6.21688	4.52983	10.1249	5.44021	1.84825	169.319
STAD	TCGA-HU-8249-01A-11R-A36D-31	Not Applicable	431	Not Applicable	881	Alive	Alive	0	881	29.3667	190.435	54.2512	6.12585	7.58764	31.7352	4.76828	8.58943	2.72593	172.59
STAD	TCGA-RD-A7BT-01A-11R-A33Y-31	262	Not Available	262	Not Available	Dead	Dead	1	262	8.73333	48.7581	67.0065	5.99275	7.94185	76.6119	10.3095	12.3445	3.16733	145.773
STAD	TCGA-HU-8602-01A-11R-2402-13	Not Applicable	347	Not Applicable	679	Alive	Alive	0	679	22.6333	74.8457	84.6488	17.1871	11.4552	50.1517	17.1962	1.02041	1.97795	198.417
STAD	TCGA-CD-8528-01A-11R-2343-13	Not Applicable	3	Not Applicable	375	Alive	Alive	0	375	12.5	91.7209	118.751	13.4355	14.0458	50.33	8.20259	9.94425	2.72355	118.158
STAD	TCGA-VQ-A94U-01A-12R-A414-31	Not Applicable	468	Not Applicable;Not Applicable	672;819	Alive	Alive;Alive	0	819	27.3	59.3968	50.9764	8.40087	19.9983	52.9862	20.9811	1.73265	5.14998	68.2565
STAD	TCGA-HU-A4H0-01A-11R-A251-31	Not Applicable	64	Not Applicable	64	Alive	Alive	0	64	2.13333	74.7599	123.696	11.3753	12.6584	31.6278	12.8392	1.01463	6.31216	182.576
STAD	TCGA-D7-8573-01A-11R-2343-13	Not Applicable	119	Not Applicable	593	Alive	Alive	0	593	19.7667	107.153	82.2817	3.28802	12.9608	65.9	11.8957	5.59825	3.22527	210.553
STAD	TCGA-HU-A4GU-01A-11R-A251-31	Not Applicable	190	Not Applicable	200	Alive	Alive	0	200	6.66667	67.0003	71.4593	6.93282	15.4208	54.8387	21.4649	9.68364	7.45575	171.08
STAD	TCGA-BR-4294-01A-01R-1131-13	Not Applicable	0	0	0	Alive	0	0	0	0	25.4951	33.4097	4.33798	5.2464	12.9404	8.78833	4.13193	0.927184	33.7065
STAD	TCGA-CD-5803-01A-11R-1602-13	Not Applicable	2	341	Not Available	Alive	Dead	1	341	11.3667	61.1132	39.0814	7.64992	14.122	34.6389	7.13594	1.57262	2.13413	125.351
STAD	TCGA-CD-8532-01A-11R-2343-13	Not Applicable	3	354	Not Available	Alive	Dead	1	354	11.8	40.6729	47.5281	13.2792	13.719	40.9659	10.6959	1.19697	1.39769	164.393
STAD	TCGA-D7-8570-01A-11R-2343-13	Not Applicable	243	Not Applicable	752	Alive	Alive	0	752	25.0667	36.6287	72.7693	5.16138	8.68792	31.1186	3.98407	0.37379	1.05924	122.353
STAD	TCGA-VQ-A91Z-01A-11R-A414-31	Not Applicable	1346	Not Applicable;Not Applicable;Not Applicable	1589;1646;1690	Alive	Alive;Alive;Alive	0	1690	56.3333	37.9748	103.727	14.4429	12.7473	40.6494	13.9793	16.3938	2.53181	242.527
STAD	TCGA-B7-A5TJ-01A-11R-A31P-31	Not Applicable	25	Not Applicable	335	Alive	Alive	0	335	11.1667	44.0191	35.7982	10.5129	10.1159	63.1312	11.906	11.0413	3.44921	111.528
STAD	TCGA-BR-6710-01A-11R-1884-13	Not Applicable	21	Not Applicable;Not Applicable	273;Not Available	Alive	Alive;Not Available	0	273	9.1	9.91826	18.0796	5.4334	6.18066	13.3113	3.73482	3.5769	1.19445	31.4183
STAD	TCGA-CD-A489-01A-11R-A24K-31	Not Applicable	4	344	Not Available	Alive	Dead	1	344	11.4667	19.1978	39.1021	14.0803	9.77409	31.478	10.4143	4.14528	2.84932	53.2319
STAD	TCGA-BR-8680-01A-11R-2402-13	Not Applicable	24	Not Applicable;Not Applicable	481;972	Alive	Alive;Alive	0	972	32.4	80.0525	77.7937	7.55414	13.2848	50.4188	10.4225	15.5767	2.08018	175.176
STAD	TCGA-D7-8576-01A-11R-2343-13	Not Applicable	98	446	212	Alive	Dead	1	446	14.8667	48.2648	78.7015	11.5729	13.7279	42.8957	11.6809	5.8606	1.55653	253.575
STAD	TCGA-D7-6527-01A-11R-1802-13	Not Applicable	126	312	Not Available	Alive	Dead	1	312	10.4	28.0042	30.4265	5.4371	5.16871	46.3743	3.39419	2.61759	0.888224	132.644
STAD	TCGA-VQ-AA68-01A-11R-A414-31	Not Applicable	1219	Not Applicable;Not Applicable	1219;1328	Alive	Alive;Alive	0	1328	44.2667	42.6461	98.7925	11.7213	15.9431	21.5726	6.31346	6.90402	1.13287	146.854
STAD	TCGA-CD-8524-01A-11R-2343-13	Not Applicable	2	Not Applicable	388	Alive	Alive	0	388	12.9333	27.891	33.2425	12.3581	10.7429	43.5002	12.028	4.18489	3.25543	141.976
STAD	TCGA-RD-A8N5-01A-12R-A36D-31	1747	Not Available	0	0	Dead	0	1	1747	58.2333	30.8253	71.1408	6.29134	9.60945	30.7508	6.15109	2.99319	1.52836	82.7995
STAD	TCGA-BR-4371-01A-01R-1157-13	Not Applicable	0	0	0	Alive	0	0	0	0	40.2046	52.2442	14.6862	13.8649	19.9692	13.1292	17.2333	2.54712	68.2407
STAD	TCGA-VQ-A923-01A-11R-A414-31	0	Not Available	0	0	Dead	0	1	0	0	37.8166	55.6196	16.9536	11.4249	36.5234	12.2518	4.9361	3.6365	123.893
STAD	TCGA-D7-6818-01A-11R-1884-13	Not Applicable	124	Not Applicable;376	321;376	Alive	Alive;Dead	1	376	12.5333	24.3338	28.9421	7.48721	8.6415	24.8174	5.55611	7.08031	2.07461	99.8801
STAD	TCGA-RD-A8NB-01A-12R-A39E-31	513	Not Available	0	0	Dead	0	1	513	17.1	52.8483	58.0664	11.6961	17.6198	31.3974	11.4984	5.37658	2.28065	160.87
STAD	TCGA-CG-5716-01A-21R-1802-13	Not Applicable	0	0	0	Alive	0	0	0	0	30.2419	30.3344	6.26758	5.64236	21.7626	4.79503	1.49898	1.06515	97.4827
STAD	TCGA-BR-4253-01A-01R-1131-13	Not Applicable	0	124	Not Available	Alive	Dead	1	124	4.13333	53.4722	71.857	12.1337	9.67247	10.2993	15.2723	0.487464	3.75272	69.2702
STAD	TCGA-BR-6802-01A-11R-1884-13	Not Applicable	23	Not Applicable;Not Applicable	469;940	Alive	Alive;Alive	0	940	31.3333	52.7218	47.4528	9.80425	6.86069	37.5813	6.47141	0.66963	1.16453	130.191
STAD	TCGA-VQ-A8PO-01A-11R-A414-31	282	Not Available	0	0	Dead	0	1	282	9.4	68.2302	58.4104	11.6193	10.3786	44.5833	14.1483	1.84722	2.26806	182.689
STAD	TCGA-HF-7133-01A-11R-2055-13	Not Applicable	Not Available	Not Applicable;Not Applicable	Not Available;1918	Alive	Alive;Alive	0	1918	63.9333	53.6807	46.8504	9.14268	19.4101	21.9885	4.49978	2.71454	0.936679	126.117
STAD	TCGA-HF-A5NB-01A-11R-A31P-31	Not Applicable	550	Not Applicable	928	Alive	Alive	0	928	30.9333	58.4366	54.8516	15.6682	15.9338	46.4159	9.41177	9.15613	1.88193	128.965
STAD	TCGA-BR-4357-01A-01R-1157-13	Not Applicable	0	Not Applicable	Not Available	Alive	Not Available	0	0	0	39.0479	70.4628	7.31585	11.9022	32.7234	13.8823	7.60223	3.50928	69.1129
STAD	TCGA-VQ-A8PF-01A-11R-A414-31	76	Not Available	0	0	Dead	0	1	76	2.53333	46.4	53.4594	7.39515	7.88934	30.9581	7.14509	5.10641	2.8792	98.876
STAD	TCGA-FP-8631-01A-11R-2402-13	Not Applicable	17	0	0	Alive	0	0	17	0.566667	31.9057	35.191	7.74028	13.1498	20.8121	7.12513	8.58746	1.10658	79.1731
STAD	TCGA-CD-8530-01A-11R-2343-13	Not Applicable	5	Not Applicable	377	Alive	Alive	0	377	12.5667	48.7804	38.8249	7.78204	13.2049	40.991	10.3323	5.57017	3.49508	99.2932
STAD	TCGA-KB-A93H-01A-11R-A39E-31	Not Applicable	879	Not Applicable	1145	Alive	Alive	0	1145	38.1667	95.0129	60.3599	7.41819	10.3053	36.1261	14.9547	8.43709	3.57486	106.483
STAD	TCGA-BR-6563-01A-13R-2055-13	Not Applicable	26	Not Applicable;Not Applicable	1190;679	Alive	Alive;Alive	0	1190	39.6667	24.8568	27.1809	7.40939	6.97329	19.121	5.23945	2.9073	1.72503	82.0637
STAD	TCGA-BR-8683-01A-11R-2402-13	Not Applicable	18	300	Not Available	Alive	Dead	1	300	10	27.026	51.7821	21.3265	10.3421	52.5501	17.8614	7.84388	4.87118	70.1594
STAD	TCGA-CD-A486-01A-11R-A24K-31	Not Applicable	2	Not Applicable;192	104;Not Available	Alive	Alive;Dead	1	192	6.4	35.9961	86.7873	3.42544	9.7445	29.1845	8.50352	8.78972	2.23847	98.8401
STAD	TCGA-D7-A6F2-01A-12R-A31P-31	Not Applicable	476	Not Applicable	476	Alive	Alive	0	476	15.8667	78.0659	61.091	13.2821	13.2505	35.7795	13.5772	24.8233	3.44599	72.5505
STAD	TCGA-VQ-A8P3-01A-11R-A36D-31	Not Applicable	723	Not Applicable;Not Applicable	988;1132	Alive	Alive;Alive	0	1132	37.7333	57.1852	43.3703	5.62138	9.37034	30.4442	9.09146	0.398006	1.44088	86.6364
STAD	TCGA-BR-7901-01A-11R-2203-13	Not Applicable	29	105	Not Available	Alive	Dead	1	105	3.5	37.9487	65.7685	11.3491	7.98671	24.5888	6.11723	6.81944	1.20398	112.725
STAD	TCGA-BR-4256-01A-01R-1131-13	Not Applicable	0	284	Not Available	Alive	Dead	1	284	9.46667	41.628	60.2392	11.247	14.3013	33.0881	8.95802	5.76276	2.26166	107.309
STAD	TCGA-VQ-A8DZ-01A-11R-A36D-31	396	Not Available	0	0	Dead	0	1	396	13.2	28.0365	73.8148	6.6501	7.73753	72.3534	5.75341	8.90813	1.13237	159.769
STAD	TCGA-BR-4367-01A-01R-1157-13	Not Applicable	0	Not Applicable	Not Available	Alive	Not Available	0	0	0	33.5548	45.0967	8.76436	11.8949	16.2195	11.5703	2.51852	3.1191	57.9583
STAD	TCGA-BR-8679-01A-11R-2402-13	Not Applicable	0	Not Applicable	0	Alive	Alive	0	0	0	51.1148	60.2741	16.8621	8.22295	38.8051	8.1094	0.358679	2.72188	102.941
STAD	TCGA-BR-8291-01A-11R-2343-13	Not Applicable	36	Not Applicable;607	496;Not Available	Alive	Alive;Dead	1	607	20.2333	26.9022	45.9515	10.0675	10.5299	28.9483	7.02383	4.21856	3.29516	96.0247
STAD	TCGA-CG-4444-01A-01R-1157-13	Not Applicable	1431	Not Applicable	1431	Alive	Alive	0	1431	47.7	94.7801	87.2397	11.6747	12.4125	25.1589	14.1542	5.45293	6.32901	82.8971
STAD	TCGA-D7-6522-01A-11R-1802-13	Not Applicable	210	Not Applicable	566	Alive	Alive	0	566	18.8667	28.3997	21.8187	5.55291	7.00175	32.5517	3.69171	0.958582	1.07845	109.457
STAD	TCGA-BR-A4CS-01A-11R-A24K-31	Not Applicable	28	45	Not Available	Alive	Dead	1	45	1.5	42.3027	29.2703	5.79875	9.63311	25.3123	12.8443	6.50389	1.32928	80.1106
STAD	TCGA-HU-A4H5-01A-21R-A251-31	Not Applicable	374	Not Applicable	724	Alive	Alive	0	724	24.1333	42.962	66.6535	9.64932	7.30077	41.5379	6.79849	10.3377	2.36322	188.365
STAD	TCGA-VQ-A91X-01A-12R-A414-31	289	Not Available	0	0	Dead	0	1	289	9.63333	31.9136	75.979	3.24272	9.82103	57.1255	10.0122	1.7342	2.06248	87.18
STAD	TCGA-BR-8372-01A-11R-2343-13	Not Applicable	18	Not Applicable;Not Applicable	583;951	Alive	Alive;Alive	0	951	31.7	52.518	43.0154	18.206	17.7569	54.951	8.01094	7.39611	3.35069	151.643
STAD	TCGA-HU-A4H8-01A-11R-A251-31	Not Applicable	270	Not Applicable	428	Alive	Discrepancy	0	428	14.2667	31.741	60.156	17.4495	21.6905	31.8702	13.1199	0.680983	4.9384	132.116
STAD	TCGA-BR-8686-01A-11R-2402-13	Not Applicable	17	Not Applicable;635	477;Not Available	Alive	Alive;Dead	1	635	21.1667	26.9245	41.4412	6.92859	12.0808	11.2798	9.7586	7.06195	3.09845	138.391
STAD	TCGA-D7-A6EX-01A-11R-A31P-31	Not Applicable	344	Not Applicable;Not Applicable	344;86	Alive	Alive;Alive	0	344	11.4667	59.261	85.1964	6.4249	12.2467	162.716	31.6601	10.3804	3.02473	94.5366
STAD	TCGA-HU-A4GF-01A-11R-A24K-31	Not Applicable	519	Not Applicable	785	Alive	Alive	0	785	26.1667	74.2327	139.488	12.6981	17.3003	50.9725	12.3974	4.44497	5.15075	139.912
STAD	TCGA-VQ-A8P5-01A-11R-A39E-31	235	Not Available	0	0	Dead	0	1	235	7.83333	126.577	58.4355	9.38447	7.43918	54.7533	14.0151	9.51701	2.39184	148.109
STAD	TCGA-IN-8462-01A-11R-2343-13	Not Applicable	319	Not Applicable	572	Alive	Alive	0	572	19.0667	31.307	19.5079	5.41634	7.44731	15.0719	4.60501	5.53122	2.15426	60.5754
STAD	TCGA-CG-4462-01A-01R-1157-13	0	Not Available	0	0	Dead	0	1	0	0	23.0713	38.5834	13.3263	13.2221	15.4631	7.38486	3.25597	4.28394	40.8865
STAD	TCGA-HU-A4H4-01A-21R-A251-31	Not Applicable	538	Not Applicable	725	Alive	Alive	0	725	24.1667	35.7622	42.1719	7.87877	11.716	33.2082	10.0396	0.48199	2.49918	233.304
STAD	TCGA-VQ-A8DT-01A-11R-A36D-31	Not Applicable	1148	Not Applicable	1484	Alive	Alive	0	1484	49.4667	50.7518	51.3612	8.78522	9.08253	37.3254	6.60716	6.02107	1.63964	91.7796
STAD	TCGA-RD-A7BS-01A-11R-A32D-31	336	Not Available	0	0	Dead	0	1	336	11.2	21.8752	23.7523	5.54865	6.33506	23.5235	7.16889	6.44523	2.12422	87.7262
STAD	TCGA-BR-8367-01A-11R-2343-13	Not Applicable	33	Not Applicable;801	418;Not Available	Alive	Alive;Dead	1	801	26.7	40.5078	84.5416	15.0588	14.8288	25.757	11.7793	3.25514	4.13692	94.267
STAD	TCGA-BR-8369-01A-11R-2343-13	Not Applicable	25	Not Applicable	427	Alive	Alive	0	427	14.2333	28.2218	42.3087	16.2302	13.9481	71.2086	19.0983	6.38668	4.50233	112.05
STAD	TCGA-MX-A666-01A-11R-A31P-31	Not Applicable	70	Not Applicable	427	Alive	Alive	0	427	14.2333	53.0665	136.783	4.95162	16.0262	48.8491	11.0703	8.64813	3.33149	172.699
STAD	TCGA-BR-6709-01A-11R-1884-13	Not Applicable	38	370	Not Available	Alive	Dead	1	370	12.3333	27.5302	33.614	6.48298	10.2741	39.7294	4.59265	1.93942	2.01234	120.008
STAD	TCGA-VQ-A8PD-01A-11R-A414-31	496	Not Available	0	0	Dead	0	1	496	16.5333	44.9527	48.9313	11.9852	13.5842	22.7257	10.2875	0.759932	5.15838	78.8956
STAD	TCGA-BR-6707-01A-11R-1884-13	Not Applicable	30	605;Not Applicable	Not Available;491	Alive	Dead;Alive	1	605	20.1667	57.7248	39.167	7.09577	8.40106	16.4681	8.35545	6.65398	1.37752	233.787
STAD	TCGA-IN-8663-01A-11R-2402-13	103	Not Available	0	0	Dead	0	1	103	3.43333	43.3949	85.9297	11.3575	16.1128	45.3247	18.6601	9.75182	7.51896	89.879
STAD	TCGA-F1-6177-01A-11R-1802-13	Not Applicable	0	Not Available	Not Available	Alive	Dead	1	0	0	78.8413	61.9291	11.9146	16.6201	50.9969	11.4019	0.0496948	2.55922	190.212
STAD	TCGA-B7-5818-01A-11R-1602-13	Not Applicable	3	Not Applicable	356	Alive	Alive	0	356	11.8667	32.1984	35.7335	6.81357	9.67556	46.1954	4.07009	0.0582822	1.68273	291.548
STAD	TCGA-VQ-A925-01A-11R-A414-31	138	Not Available	0	0	Dead	0	1	138	4.6	53.6742	73.9833	11.0897	11.1019	33.6548	5.11109	9.86576	1.23057	65.1645
STAD	TCGA-D7-6822-01A-11R-1884-13	Not Applicable	131	Not Applicable	375	Alive	Alive	0	375	12.5	26.6855	53.5824	10.4752	15.9796	12.0153	8.99659	13.5799	4.32515	246.942
STAD	TCGA-BR-7717-01A-11R-2055-13	Not Applicable	21	552	Not Available	Alive	Dead	1	552	18.4	41.6708	41.8708	3.12013	8.61617	31.6712	7.22881	2.56269	1.71266	124.546
STAD	TCGA-BR-8058-01A-31R-2343-13	Not Applicable	35	Not Applicable;Not Applicable	532;1133	Alive	Alive;Alive	0	1133	37.7667	36.9891	52.1169	12.3784	10.1876	36.116	4.30587	0.801915	2.04596	139.578
STAD	TCGA-BR-8682-01A-11R-2402-13	Not Applicable	51	Not Applicable;Not Applicable	500;991	Alive	Alive;Alive	0	991	33.0333	32.4326	50.9501	15.4753	10.6866	33.2539	15.0256	1.914	5.55302	69.5722
STAD	TCGA-VQ-A8P8-01A-11R-A39E-31	Not Applicable	580	Not Applicable;Not Applicable	881;942	Alive	Alive;Alive	0	942	31.4	26.2431	37.7674	8.97245	9.54988	18.1337	7.42122	4.2401	2.73504	73.8715
STAD	TCGA-RD-A8N4-01A-21R-A36D-31	Not Applicable	2171	Not Applicable	2171	Alive	Alive	0	2171	72.3667	18.6514	33.4683	5.93537	10.3931	26.0899	8.39785	11.9397	2.87798	60.9361
STAD	TCGA-BR-8589-01A-11R-2402-13	Not Applicable	58	Not Applicable;Not Applicable	481;825	Alive	Alive;Alive	0	825	27.5	48.4105	55.6081	7.9343	11.6219	37.1958	7.91598	5.44628	4.38623	181.132
STAD	TCGA-BR-8373-01A-11R-2343-13	Not Applicable	26	Not Applicable	450	Alive	Alive	0	450	15	30.6038	105.128	18.1291	14.3362	31.6993	11.1517	9.6195	4.77098	45.6766
STAD	TCGA-SW-A7EA-01A-12R-A354-31	Not Applicable	13	Not Applicable	579	Alive	Alive	0	579	19.3	38.3465	42.9658	6.6908	7.62299	32.6496	5.00132	0.0906174	3.2399	145.127
STAD	TCGA-CG-4437-01A-01R-1802-13	Not Applicable	245	Not Applicable	245	Alive	Alive	0	245	8.16667	46.0056	21.4943	5.63642	11.2446	40.6474	3.84925	0.327027	0.874484	193.887
STAD	TCGA-CG-5719-01A-11R-1602-13	Not Applicable	31	0	0	Alive	0	0	31	1.03333	26.2734	30.2806	5.99783	9.59615	28.2546	6.40283	1.94957	1.34312	222.482
STAD	TCGA-RD-A8N1-01A-12R-A36D-31	Not Applicable	3519	Not Applicable	3519	Alive	Alive	0	3519	117.3	40.9197	48.7543	8.2868	14.3724	35.2883	9.47829	3.9749	1.43335	72.317
STAD	TCGA-BR-8295-01A-11R-2343-13	Not Applicable	47	67	Not Available	Alive	Dead	1	67	2.23333	110.319	52.1466	3.13211	19.994	123.427	16.29	8.22586	6.30039	226.425
STAD	TCGA-RD-A8MV-01A-11R-A36D-31	Not Applicable	3720	Not Applicable	3720	Alive	Alive	0	3720	124	44.0586	51.3179	5.68804	10.3777	34.8192	7.36597	6.83186	1.3115	93.2766
STAD	TCGA-RD-A8MW-01A-11R-A36D-31	1153	Not Available	1153	1153	Dead	Dead	1	1153	38.4333	21.5236	32.72	5.45391	4.03466	17.2706	5.20683	1.74249	0.494507	109.172
STAD	TCGA-CG-4442-01A-01R-1157-13	Not Applicable	0	0	0	Alive	0	0	0	0	64.7423	73.0417	11.2067	22.0022	21.5725	14.9621	7.65597	3.89702	84.92
STAD	TCGA-HU-A4H3-01A-21R-A251-31	Not Applicable	589	Not Applicable	882	Alive	Alive	0	882	29.4	52.2638	44.9314	10.6914	9.13624	55.0366	7.06036	0.306688	1.49626	152.36
STAD	TCGA-HU-A4G8-01A-11R-A251-31	Not Applicable	360	Not Applicable;Not Applicable	544;690	Alive	Alive;Alive	0	690	23	73.9991	81.7839	20.8797	16.9631	41.3511	12.2601	0.674396	2.07323	237.571
STAD	TCGA-VQ-A91N-01A-11R-A414-31	570	Not Available	0	0	Dead	0	1	570	19	28.0974	80.0504	10.4035	14.2613	47.3112	8.3394	0.823313	0.966027	112.004
STAD	TCGA-CD-8531-01A-11R-2343-13	Not Applicable	3	Not Applicable	383	Alive	Alive	0	383	12.7667	105.887	55.9545	5.62459	8.06155	54.7442	7.10582	0.113194	4.21642	245.98
STAD	TCGA-VQ-A8PX-01A-12R-A414-31	Not Applicable	1597	Not Applicable	1964	Alive	Alive	0	1964	65.4667	51.2235	53.4515	11.5161	11.0624	27.221	11.8414	1.13442	2.58591	81.2085
STAD	TCGA-RD-A7BW-01A-11R-A32D-31	156	Not Available	0	0	Dead	0	1	156	5.2	31.0041	24.5876	8.2572	7.17903	28.0113	7.15216	5.48932	2.97402	77.6167
STAD	TCGA-HU-A4H6-01A-11R-A251-31	Not Applicable	294	Not Applicable;Not Applicable	476;644	Alive	Alive;Alive	0	644	21.4667	42.1036	41.4928	6.01582	8.72734	32.0708	7.20795	4.79741	2.83144	117.838
STAD	TCGA-BR-8676-01A-11R-2402-13	Not Applicable	27	Not Applicable	229	Alive	Alive	0	229	7.63333	62.2459	36.6174	5.57397	10.6437	23.8186	13.9125	13.1815	2.16831	157.196
STAD	TCGA-BR-A4J8-01A-11R-A251-31	Not Applicable	7	Not Applicable;Not Applicable	411;Not Available	Alive	Alive;Not Available	0	411	13.7	35.0384	31.0826	8.89968	11.0214	45.424	13.9475	5.41289	1.14226	109.456
STAD	TCGA-FP-8211-01A-11R-2343-13	Not Applicable	86	Not Applicable	413	Alive	Alive	0	413	13.7667	50.7529	45.5286	8.48992	14.8766	46.4194	9.65406	11.8109	1.90654	188.957
STAD	TCGA-CG-4466-01A-01R-1157-13	Not Applicable	577	Not Applicable	577	Alive	Alive	0	577	19.2333	66.5452	123.182	9.37883	18.436	21.5987	18.6579	11.2667	2.86662	125.886
STAD	TCGA-BR-7959-01A-11R-2343-13	Not Applicable	33	Not Applicable;Not Applicable	569;1010	Alive	Alive;Alive	0	1010	33.6667	49.9939	30.9753	9.04581	10.8151	33.2536	10.2279	11.335	3.29449	99.895
STAD	TCGA-BR-8487-01A-11R-2402-13	Not Applicable	21	Not Applicable	34	Alive	Alive	0	34	1.13333	48.8965	23.4527	7.47086	10.9733	58.3756	7.27502	0.215296	2.04978	134.793
STAD	TCGA-BR-8077-01A-11R-2343-13	Not Applicable	21	Not Applicable	21	Alive	Alive	0	21	0.7	38.2199	70.8003	6.72892	9.92855	31.3179	11.5675	5.80938	3.8154	79.6754
STAD	TCGA-FP-8210-01A-11R-2343-13	153	Not Available	153	Not Available	Dead	Dead	1	153	5.1	30.2201	37.3675	10.1493	12.622	27.0478	8.40791	3.58614	4.41353	80.5007
STAD	TCGA-D7-5577-01A-01R-1602-13	Not Applicable	263	Not Applicable;782	376;Not Available	Alive	Alive;Dead	1	782	26.0667	43.0962	56.9223	6.21767	7.58825	21.2108	5.37304	0.180011	0.605902	163.973
STAD	TCGA-KB-A6F7-01A-12R-A32D-31	Not Applicable	1572	Not Applicable;Not Applicable	1842;1935	Alive	Alive;Alive	0	1935	64.5	70.5066	34.1175	5.47175	12.084	61.0226	5.51178	9.93289	1.77314	222.106
STAD	TCGA-VQ-A8DV-01A-12R-A36D-31	403	Not Available	0	0	Dead	0	1	403	13.4333	56.8285	59.898	3.32761	5.66853	34.3305	7.68457	6.40257	1.96989	100.339
STAD	TCGA-VQ-A94R-01A-11R-A414-31	1294	Not Available	0	0	Dead	0	1	1294	43.1333	54.681	57.0862	8.15182	12.3932	68.3936	7.44253	8.81014	3.81112	164.15
STAD	TCGA-VQ-A91Q-01A-12R-A414-31	633	Not Available	0	0	Dead	0	1	633	21.1	45.3113	44.671	10.2302	16.2736	28.7692	5.8139	5.91032	1.87639	95.1784
STAD	TCGA-HU-8608-01A-11R-2402-13	Not Applicable	323	Not Applicable	641	Alive	Alive	0	641	21.3667	63.9138	89.8524	8.72113	11.6347	19.9563	9.12516	5.39601	2.8569	148.081
STAD	TCGA-D7-6525-01A-11R-1802-13	Not Applicable	181	406	Not Available	Alive	Dead	1	406	13.5333	57.8375	58.9941	8.25034	10.4471	29.0967	7.84053	0.400868	1.42866	181.257
STAD	TCGA-D7-6519-01A-11R-1802-13	Not Applicable	476	Not Applicable	625	Alive	Alive	0	625	20.8333	40.6175	38.4594	5.38835	4.26832	60.3494	12.2421	7.69219	1.71543	207.525
STAD	TCGA-F1-A72C-01A-21R-A33Y-31	Not Applicable	247	Not Applicable	346	Alive	Alive	0	346	11.5333	57.4618	53.9234	7.41113	8.97943	34.6895	8.5148	0.66663	1.95961	134.964
STAD	TCGA-BR-7704-01A-11R-2055-13	Not Applicable	38	Not Applicable;Not Applicable	606;1072	Alive	Alive;Alive	0	1072	35.7333	50.0886	66.8406	3.799	4.86396	39.3762	8.50088	0.206434	1.33409	109.673
STAD	TCGA-VQ-A8PQ-01A-11R-A414-31	476	Not Available	0	0	Dead	0	1	476	15.8667	41.6582	48.6441	14.0212	12.5234	33.6268	14.5248	0.644533	5.35393	61.0385
STAD	TCGA-HU-A4G3-01A-11R-A24K-31	Not Applicable	170	Not Applicable	170	Alive	Alive	0	170	5.66667	38.1574	46.5989	7.44083	12.1057	23.5396	9.35876	5.51423	1.99509	60.3466
STAD	TCGA-IN-A6RS-01A-12R-A354-31	Not Applicable	209	Not Applicable	383	Alive	Alive	0	383	12.7667	40.6053	45.8836	6.33324	10.2094	38.1596	8.12467	9.38361	1.27162	135.385
STAD	TCGA-HU-8238-01A-11R-2343-13	Not Applicable	46	Not Applicable	46	Alive	Alive	0	46	1.53333	61.0529	56.1009	7.05728	11.0464	37.7561	12.1349	3.27302	1.89562	111.278
STAD	TCGA-VQ-A8PK-01A-12R-A414-31	543	Not Available	0	0	Dead	0	1	543	18.1	57.3882	77.5382	10.8087	8.59473	46.2645	9.33895	5.07685	3.25317	214.396
STAD	TCGA-BR-4191-01A-02R-1131-13	Not Applicable	0	558	Not Available	Alive	Dead	1	558	18.6	34.5035	37.4748	9.02321	14.8974	14.4608	4.64334	4.53522	1.50519	91.282
STAD	TCGA-IN-7808-01A-11R-2203-13	105	Not Available	105	Not Available	Dead	Dead	1	105	3.5	55.5159	44.5579	8.56135	9.74433	33.1939	23.0089	6.94561	3.47417	92.4054
STAD	TCGA-HJ-7597-01A-21R-2203-13	805	Not Available	805	Not Available	Dead	Dead	1	805	26.8333	50.9942	54.3787	8.32337	13.289	45.6457	7.5723	3.19964	2.23669	214.41
STAD	TCGA-BR-8297-01A-12R-2343-13	Not Applicable	23	Not Applicable	225	Alive	Alive	0	225	7.5	27.4856	48.5733	9.3587	10.2091	32.1625	12.7329	5.10272	2.94085	121.049
STAD	TCGA-VQ-A8PP-01A-21R-A414-31	712	Not Available	0	0	Dead	0	1	712	23.7333	42.2352	64.8841	8.5868	18.0053	36.6446	10.8623	3.29636	2.12732	134.9
STAD	TCGA-R5-A805-01A-11R-A36D-31	281	Not Available	0	0	Dead	0	1	281	9.36667	27.3766	45.7854	9.88542	11.5731	19.2762	7.49939	4.41133	2.63148	88.5169
STAD	TCGA-CD-5813-01A-11R-1602-13	Not Applicable	12	377	Not Available	Alive	Dead	1	377	12.5667	26.8224	17.6532	4.16115	6.69804	21.2311	3.84986	1.94355	1.06775	89.2821
STAD	TCGA-CG-4305-01A-01R-1157-13	Not Applicable	485	Not Applicable	485	Alive	Alive	0	485	16.1667	49.1117	67.0036	24.2021	15.5037	29.1029	13.387	0.594906	4.24294	81.0905
STAD	TCGA-CD-8534-01A-11R-2343-13	Not Applicable	0	Not Applicable	367	Alive	Alive	0	367	12.2333	42.9172	43.2439	15.5024	17.8503	53.2271	14.6462	11.6639	3.59842	105.763
STAD	TCGA-VQ-AA6F-01A-31R-A414-31	Not Applicable	1646	Not Applicable	1646	Alive	Alive	0	1646	54.8667	55.3485	55.3517	9.51071	9.10281	48.8171	5.21748	4.09629	1.337	112.787
STAD	TCGA-CG-5734-01A-11R-1602-13	243	Not Available	0	0	Dead	0	1	243	8.1	15.3563	16.3044	3.95483	4.14753	21.7512	3.62445	1.66555	0.754957	74.7949
STAD	TCGA-BR-A4PF-01A-11R-A251-31	Not Applicable	22	Not Applicable	35	Alive	Alive	0	35	1.16667	38.2082	81.6474	8.71344	9.29186	39.3864	18.6485	11.1009	2.92075	126.929
STAD	TCGA-D7-A6EV-01A-11R-A31P-31	Not Applicable	342	0	0	Alive	0	0	342	11.4	60.0821	76.2377	9.06245	11.7131	12.4725	7.32123	5.01895	1.40356	177.264
STAD	TCGA-VQ-AA64-01A-11R-A414-31	560	Not Available	0	0	Dead	0	1	560	18.6667	56.6685	67.426	9.50464	22.2885	41.1704	4.69127	13.1388	1.12875	101.719
STAD	TCGA-HU-A4GJ-01A-11R-A251-31	Not Applicable	650	Not Applicable	650	Alive	Alive	0	650	21.6667	29.6323	36.957	6.94799	8.13882	27.9222	9.32097	2.20638	3.22748	94.6992
STAD	TCGA-D7-6526-01A-11R-1802-13	Not Applicable	201	Not Applicable	523	Alive	Alive	0	523	17.4333	89.7534	83.6172	9.45669	7.86106	94.0906	13.492	14.6265	2.4991	97.4029
STAD	TCGA-BR-7723-01A-11R-2055-13	Not Applicable	139	Not Applicable;874	564;Not Available	Alive	Alive;Dead	1	874	29.1333	50.5647	56.578	8.73587	9.94372	33.3915	9.97959	6.12878	5.13217	191.807
STAD	TCGA-BR-A4J5-01A-21R-A251-31	Not Applicable	13	Not Applicable;Not Applicable	390;862	Alive	Alive;Alive	0	862	28.7333	22.9217	35.5034	8.8024	10.2059	25.3779	6.90422	5.07371	3.01719	111.018
STAD	TCGA-HU-A4G2-01A-11R-A251-31	Not Applicable	739	Not Applicable	739	Alive	Alive	0	739	24.6333	40.295	79.5079	6.2242	8.24557	8.35601	7.45071	7.931	2.83061	137.856
STAD	TCGA-D7-A4YU-01A-21R-A251-31	Not Applicable	210	Not Applicable	500	Alive	Alive	0	500	16.6667	47.2247	58.5825	19.3631	11.3767	42.4846	24.7393	0.855873	8.07087	105.22
STAD	TCGA-BR-8289-01A-11R-2343-13	Not Applicable	8	81	Not Available	Alive	Dead	1	81	2.7	30.1491	61.3347	5.23695	8.01633	59.1007	12.4298	6.42625	3.96969	137.785
STAD	TCGA-VQ-AA6A-01A-11R-A414-31	Not Applicable	848	Not Applicable;Not Applicable	1002;1184	Alive	Alive;Alive	0	1184	39.4667	36.2919	76.9219	14.4071	20.8927	56.0995	11.5276	5.50787	4.46467	61.9485
STAD	TCGA-VQ-A924-01A-11R-A414-31	1686	Not Available	0	0	Dead	0	1	1686	56.2	59.1886	77.8098	8.5823	15.3048	57.596	8.80035	0.385261	2.50707	208.653
STAD	TCGA-CG-4443-01A-01R-1157-13	Not Applicable	912	0	0	Alive	0	0	912	30.4	59.6059	79.7388	9.14039	13.6404	10.896	17.5057	0.282433	1.73833	179.553
STAD	TCGA-BR-4187-01A-01R-1131-13	Not Applicable	0	141	Not Available	Alive	Dead	1	141	4.7	18.9688	36.6267	8.88481	7.90826	18.1957	9.55397	3.60169	2.36709	43.6399
STAD	TCGA-HU-A4GY-01A-21R-A24K-31	Not Applicable	8	Not Applicable	8	Alive	Alive	0	8	0.266667	32.8466	53.3009	12.38	12.8784	33.5283	13.2587	1.26705	5.58854	97.1136
STAD	TCGA-BR-6453-01A-11R-1802-13	Not Applicable	0	Not Applicable	485	Alive	Alive	0	485	16.1667	28.6386	25.9782	4.7695	9.53948	31.5783	4.623	2.79406	1.56383	132.501
STAD	TCGA-RD-A8N2-01A-12R-A36D-31	Not Applicable	3540	Not Applicable	3540	Alive	Alive	0	3540	118	16.4119	34.7057	7.02704	9.12226	19.418	9.37147	4.73672	3.15788	57.9439
STAD	TCGA-RD-A8N6-01A-11R-A36D-31	272	Not Available	0	0	Dead	0	1	272	9.06667	36.9795	84.4479	7.12183	12.2508	45.0906	9.28038	8.94579	3.20646	82.079
STAD	TCGA-CG-5722-01A-21R-1602-13	Not Applicable	30	0	0	Alive	0	0	30	1	52.1322	66.2317	3.17383	7.77184	49.4449	3.99156	5.40858	1.50404	246.885
STAD	TCGA-BR-4267-01A-01R-1131-13	Not Applicable	0	188	Not Available	Alive	Dead	1	188	6.26667	30.459	48.1771	10.6596	12.8107	22.769	4.02965	0.270307	0.974057	94.1148
STAD	TCGA-CG-4306-01A-01R-1157-13	1	Not Available	0	0	Dead	0	1	1	0.0333333	45.0335	62.0518	14.8983	18.245	19.5326	11.5128	1.16533	3.26733	94.8365
STAD	TCGA-VQ-A91A-01A-11R-A414-31	Not Applicable	873	Not Applicable;Not Applicable;Not Applicable	873;1116;1200	Alive	Alive;Alive;Alive	0	1200	40	49.2714	79.2177	7.98071	9.7986	43.238	14.043	0.543526	3.24613	105.149
STAD	TCGA-BR-4279-01A-01R-1131-13	Not Applicable	0	291	Not Available	Alive	Dead	1	291	9.7	12.0726	24.9327	10.9246	10.8077	9.78222	7.93409	4.13397	2.62467	53.1255
STAD	TCGA-VQ-A8PE-01A-11R-A414-31	Not Applicable	422	675	Not Available	Alive	Dead	1	675	22.5	69.6559	56.719	7.69913	10.1039	55.4079	12.735	11.1726	3.51785	228.601
STAD	TCGA-BR-7196-01A-11R-2055-13	Not Applicable	37	Not Applicable;Not Applicable	390;666	Alive	Alive;Alive	0	666	22.2	28.5648	45.0558	5.83265	8.10364	16.4861	3.97751	2.65403	2.46194	145.701
STAD	TCGA-D7-A6EY-01A-21R-A31P-31	348	Not Available	348	Not Available	Dead	Dead	1	348	11.6	61.4214	56.3506	12.0586	16.7502	40.4221	8.92574	7.523	1.47152	134.251
STAD	TCGA-HU-A4GT-01A-21R-A251-31	Not Applicable	198	Not Applicable	198	Alive	Alive	0	198	6.6	58.3609	59.2611	9.14185	9.79325	51.9266	11.1226	1.13655	2.34927	238.782
STAD	TCGA-CG-4469-01A-01R-1157-13	215	Not Available	0	0	Dead	0	1	215	7.16667	44.9735	79.578	16.2418	16.2717	28.0535	14.2977	2.98747	3.33135	61.5347
STAD	TCGA-BR-7722-01A-31R-2203-13	Not Applicable	5	466	Not Available	Alive	Dead	1	466	15.5333	41.8161	32.9679	9.2059	12.362	31.1581	11.8785	5.54861	1.61459	87.5823
STAD	TCGA-FP-8209-01A-11R-2343-13	1811	Not Available	1811	Not Available	Dead	Dead	1	1811	60.3667	21.9364	41.0496	9.65196	11.9853	24.1015	9.15239	3.25337	4.87625	82.7625
STAD	TCGA-3M-AB47-01A-22R-A414-31	Not Available	Not Available	Not Available	Not Available	Dead	Dead	1	0	0	35.548	42.7362	9.49134	9.10676	26.0658	7.88734	6.42136	2.58668	72.9517
STAD	TCGA-KB-A93J-01A-11R-A39E-31	Not Applicable	1124	0	0	Alive	0	0	1124	37.4667	17.4401	53.3247	8.25636	13.2538	41.2783	5.32336	4.08126	0.688862	107.081
STAD	TCGA-IN-A6RN-01A-12R-A33Y-31	Not Applicable	398	Not Applicable	594	Alive	Alive	0	594	19.8	20.9799	29.8383	8.34315	8.43973	30.7196	9.20626	8.08606	1.40581	57.0026
STAD	TCGA-BR-A4CR-01A-11R-A24K-31	Not Applicable	0	Not Applicable	0	Alive	Alive	0	0	0	91.2969	265.083	11.0507	26.1755	48.3406	10.9686	10.429	3.82407	160.323
STAD	TCGA-BR-6458-01A-11R-1802-13	Not Applicable	41	Not Applicable;588;588;588	213;Not Available;Not Available;Not Available	Alive	Alive;Dead;Dead;Dead	1	588	19.6	36.6251	47.1802	9.50808	10.8438	60.0398	7.91619	2.87229	2.75938	98.3436
STAD	TCGA-VQ-A922-01A-11R-A414-31	275	262	0	0	Dead	0	1	275	9.16667	61.9058	72.315	17.5346	18.5475	28.8721	8.39465	9.65186	5.41645	153.685
STAD	TCGA-BR-A4J9-01A-12R-A251-31	Not Applicable	3	Not Applicable	14	Alive	Alive	0	14	0.466667	19.0267	26.3398	7.19351	7.65903	16.4053	7.01349	4.23631	3.10833	53.3578
STAD	TCGA-BR-7715-01A-11R-2055-13	Not Applicable	32	Not Applicable;Not Applicable	469;1023	Alive	Alive;Alive	0	1023	34.1	44.5433	79.696	6.15427	14.5856	50.5399	10.9786	3.69206	4.19762	190.654
STAD	TCGA-BR-8081-01A-11R-2343-13	Not Applicable	14	Not Applicable;Not Applicable	625;981	Alive	Alive;Alive	0	981	32.7	38.3758	47.5873	8.33043	8.2006	37.7444	5.67958	0.332253	2.20159	186.836
STAD	TCGA-BR-8678-01A-11R-2402-13	Not Applicable	5	Not Applicable;Not Applicable	351;754	Alive	Alive;Alive	0	754	25.1333	41.4521	178.246	9.39933	15.8714	48.0056	13.7479	2.39325	6.47297	309.313
STAD	TCGA-VQ-A91U-01A-11R-A414-31	52	Not Available	0	0	Dead	0	1	52	1.73333	34.2295	39.2097	13.0689	12.2687	40.0149	12.6883	4.41146	5.04807	85.5989
STAD	TCGA-ZQ-A9CR-01A-11R-A39E-31	24	Not Available	0	0	Dead	0	1	24	0.8	34.9142	30.0149	6.6556	6.27699	33.1144	8.13765	5.52128	1.06287	77.8247
STAD	TCGA-BR-8364-01A-11R-2343-13	Not Applicable	67	Not Applicable	675	Alive	Alive	0	675	22.5	30.3008	36.282	12.23	12.6014	24.3205	7.44906	3.53196	3.77874	88.5535
STAD	TCGA-D7-6521-01A-11R-1802-13	Not Applicable	249	Not Applicable	564	Alive	Alive	0	564	18.8	32.1072	34.4423	8.87553	8.39889	27.8309	3.48687	2.08501	1.07847	111.46
STAD	TCGA-D7-A4Z0-01A-22R-A251-31	Not Applicable	148	Not Applicable	449	Alive	Alive	0	449	14.9667	29.5492	46.8461	12.1049	13.1436	24.3789	9.28943	1.76728	3.52506	93.9585
STAD	TCGA-IN-A6RJ-01A-21R-A33Y-31	Not Applicable	163	Not Applicable	379	Alive	Alive	0	379	12.6333	19.2202	20.8747	3.07949	6.1983	17.4763	3.73592	1.90309	0.782913	58.5944
STAD	TCGA-IN-A6RO-01A-12R-A33Y-31	Discrepancy	Not Available	Discrepancy	Not Available	Dead	Dead	1	0	0	53.9706	63.2083	9.64277	10.5343	37.9276	6.36116	0.105051	1.77268	268.978
STAD	TCGA-FP-A8CX-01A-11R-A36D-31	Not Applicable	7	0	0	Alive	0	0	7	0.233333	43.491	68.2028	5.66897	9.52959	51.0609	6.14464	3.41812	0.598266	87.9573
STAD	TCGA-VQ-AA6D-01A-11R-A414-31	Not Applicable	521	Not Applicable	521	Alive	Alive	0	521	17.3667	34.4394	62.5593	3.63177	14.221	49.0232	9.08654	12.1603	2.02149	158.989
STAD	TCGA-CG-5721-01A-11R-1602-13	Not Applicable	183	Not Applicable	183	Alive	Alive	0	183	6.1	65.0347	47.4956	7.78412	9.36622	55.1256	6.66774	0.418726	1.03356	181.67
STAD	TCGA-BR-6456-01A-11R-1802-13	Not Applicable	0	Not Applicable;526	308;Not Available	Alive	Alive;Dead	1	526	17.5333	32.0633	36.1602	9.87418	8.31333	78.3534	11.5929	3.30876	3.15944	130.369
STAD	TCGA-BR-4361-01A-01R-1157-13	Not Applicable	0	0	0	Alive	0	0	0	0	61.2362	74.1233	23.5138	15.3418	20.5108	22.2758	2.74925	3.92041	121.52
STAD	TCGA-D7-A6EZ-01A-11R-A31P-31	Not Applicable	297	Not Applicable;618	297;618	Alive	Alive;Dead	1	618	20.6	65.3984	48.4597	6.64992	8.31739	38.3494	7.18998	14.9182	1.55465	300.6
STAD	TCGA-IP-7968-01A-11R-2203-13	Not Applicable	77	Not Applicable	77	Alive	Alive	0	77	2.56667	29.5673	64.1257	1.85518	18.0367	46.0098	12.5979	23.7889	2.23396	162.431
STAD	TCGA-CG-4440-01A-01R-1157-13	122	Not Available	0	0	Dead	0	1	122	4.06667	97.4976	87.6844	10.4712	19.5233	66.6588	23.863	1.6011	9.55296	122.64
STAD	TCGA-F1-6875-01A-11R-2055-13	2197	Not Available	2197	Not Available	Dead	Dead	1	2197	73.2333	29.1349	92.3308	5.61588	12.706	60.9903	10.5637	10.7497	4.39957	250.279
STAD	TCGA-D7-6528-01A-11R-1802-13	Not Applicable	51	Not Applicable	463	Alive	Alive	0	463	15.4333	96.2588	70.3406	5.97873	10.498	61.5314	7.31652	0.0838314	1.66615	173.859
STAD	TCGA-VQ-A928-01A-11R-A414-31	174	Not Available	0	0	Dead	0	1	174	5.8	28.4729	46.1052	9.69437	15.3978	26.9729	8.59381	0.74867	3.85141	84.517
STAD	TCGA-BR-8484-01A-11R-2402-13	Not Applicable	22	766	Not Available	Alive	Dead	1	766	25.5333	34.6628	41.878	18.2158	11.4997	34.7812	13.4506	4.60264	3.72566	110.572
STAD	TCGA-HU-8244-01A-11R-2343-13	Not Applicable	434	Not Applicable	742	Alive	Alive	0	742	24.7333	39.9985	40.8787	8.26838	12.4287	31.9364	10.3222	11.1551	1.99804	109.239
STAD	TCGA-CG-4304-01A-01R-1157-13	Not Applicable	Discrepancy	0	0	Alive	0	0	0	0	40.7991	49.2471	9.30507	12.7316	27.7225	13.6834	1.01564	2.76426	90.7363
STAD	TCGA-HU-A4GP-01A-11R-A251-31	Not Applicable	273	Not Applicable	273	Alive	Alive	0	273	9.1	63.838	33.267	9.55309	9.87388	46.4172	9.68782	4.20677	1.46727	183.296
STAD	TCGA-ZA-A8F6-01A-23R-A36D-31	Not Applicable	128	Not Applicable	525	Alive	Alive	0	525	17.5	24.6378	35.7285	11.6652	9.24727	31.4629	7.38383	8.83026	2.61385	59.1699
STAD	TCGA-HU-A4GC-01A-12R-A251-31	Not Applicable	99	Not Applicable	99	Alive	Alive	0	99	3.3	64.8674	85.9328	8.91437	12.7053	24.0952	12.0675	7.06438	1.75801	146.294
STAD	TCGA-BR-6452-01A-12R-1802-13	Not Applicable	29	Not Applicable;Not Applicable	1055;Not Available	Alive	Alive;Not Available	0	1055	35.1667	64.6506	58.1093	14.8811	14.0564	38.4079	7.56338	2.21698	2.00427	148.46
STAD	TCGA-HF-7134-01A-11R-2055-13	Not Applicable	Not Available	Not Applicable;Not Applicable	Not Available;1588	Alive	Alive;Alive	0	1588	52.9333	36.1169	49.3973	9.16076	10.8338	19.7071	5.47994	8.13149	1.61452	134.203
STAD	TCGA-HU-A4GD-01A-11R-A36D-31	Not Applicable	429	Not Applicable	692	Alive	Alive	0	692	23.0667	75.195	51.9859	9.44655	18.7369	33.3857	28.316	5.55315	5.85422	71.8248
STAD	TCGA-BR-A4J7-01A-31R-A251-31	Not Applicable	14	Not Applicable;Not Applicable	589;989	Alive	Alive;Alive	0	989	32.9667	18.6969	22.4039	10.0091	10.4834	28.4255	13.0459	1.55336	3.74963	61.2017
STAD	TCGA-VQ-A92D-01A-11R-A414-31	Not Applicable	1683	Not Applicable;Not Applicable;Not Applicable	1752;1952;2032	Alive	Alive;Alive;Alive	0	2032	67.7333	42.1535	39.7554	6.93793	13.1842	51.4657	7.46525	9.35661	1.69672	74.2607
STAD	TCGA-VQ-A8PU-01A-12R-A414-31	Not Applicable	717	Not Applicable;832	820;Not Available	Alive	Alive;Dead	1	832	27.7333	65.3195	51.78	9.20831	14.4403	52.2927	7.1936	14.6099	0.99132	99.5779
STAD	TCGA-BR-6457-01A-21R-1802-13	Not Applicable	41	Not Applicable;Not Applicable	356;416	Alive	Alive;Alive	0	416	13.8667	26.2067	21.2617	5.45941	8.78625	26.1781	4.64342	1.50399	1.61283	84.1243
STAD	TCGA-BR-8059-01A-11R-2343-13	Not Applicable	25	439	Not Available	Alive	Dead	1	439	14.6333	36.2059	51.449	7.62756	8.29568	27.9963	6.67174	1.53787	2.41007	143.278
STAD	TCGA-MX-A5UJ-01A-11R-A31P-31	Not Applicable	137	Not Applicable;Not Applicable	368;600	Alive	Alive;Alive	0	600	20	57.1775	45.9027	8.57828	10.1822	42.2558	9.48992	1.31076	2.09725	120.069
STAD	TCGA-CG-4301-01A-01R-1157-13	Not Applicable	92	0	0	Alive	0	0	92	3.06667	23.5795	50.4887	16.5481	9.50085	14.8094	10.0675	10.1068	2.46139	41.7975
STAD	TCGA-CG-5718-01A-11R-1602-13	Not Applicable	31	1095	Not Available	Alive	Dead	1	1095	36.5	53.6571	67.098	3.45581	6.28966	43.2107	5.39257	5.71463	0.373904	100.562
STAD	TCGA-VQ-A91D-01A-11R-A414-31	356	Not Available	0	0	Dead	0	1	356	11.8667	44.5105	50.1014	6.44157	10.7732	47.5198	6.0801	0.221375	3.07591	170.764
STAD	TCGA-BR-8361-01A-11R-2343-13	Not Applicable	12	Not Applicable;Not Applicable	593;946	Alive	Alive;Alive	0	946	31.5333	101.214	65.3618	16.548	15.5323	55.7237	15.0056	2.58617	2.12785	203.167
STAD	TCGA-VQ-A91E-01A-31R-A414-31	Not Applicable	264	Not Applicable;Not Applicable;Not Applicable;Not Applicable;Not Applicable;Not Applicable	363;454;528;559;559;664	Alive	Alive;Alive;Alive;Alive;Alive;Alive	0	664	22.1333	58.6709	45.9879	11.2817	10.1255	37.3055	11.6259	1.80071	3.53613	104.473
STAD	TCGA-BR-7851-01A-11R-2203-13	Not Applicable	30	Not Applicable;Not Available	378;574	Alive	Alive;Dead	0	574	19.1333	58.3789	69.1355	11.6416	14.2867	47.0209	10.941	0.270213	3.67498	238.525
STAD	TCGA-RD-A8N9-01A-12R-A39E-31	Not Applicable	1083	Not Applicable	1083	Alive	Alive	0	1083	36.1	31.1764	37.7738	8.92647	8.20479	19.8214	7.06993	2.92262	3.04007	62.7658
STAD	TCGA-BR-8380-01A-11R-2343-13	Not Applicable	21	Not Available	Not Available	Alive	Dead	0	21	0.7	27.3005	45.3947	8.98222	13.0225	32.827	8.4199	3.60523	2.55356	98.3121
STAD	TCGA-D7-8579-01A-11R-2343-13	Not Applicable	146	Not Applicable	636	Alive	Alive	0	636	21.2	34.2611	46.009	10.9472	13.4836	34.0152	7.6076	5.93758	3.58957	85.8496
STAD	TCGA-D7-A6F0-01A-11R-A31P-31	Not Applicable	90	Not Applicable;Not Applicable	90;678	Alive	Alive;Alive	0	678	22.6	55.9672	54.2481	5.53704	13.4447	55.7979	9.3582	12.8741	2.40428	115.875
STAD	TCGA-IN-A7NU-01A-22R-A354-31	Not Applicable	55	Not Applicable	356	Alive	Alive	0	356	11.8667	19.0542	30.1433	7.62979	7.97049	17.3159	5.46768	0.735501	1.96551	126.633
STAD	TCGA-BR-8592-01A-11R-2402-13	Not Applicable	6	191	Not Available	Alive	Dead	1	191	6.36667	29.1688	35.8958	9.38276	10.9778	26.4943	11.0879	6.30558	2.72914	69.664
STAD	TCGA-IN-A6RL-01A-11R-A32D-31	Not Applicable	158	406	Not Available	Alive	Dead	1	406	13.5333	29.8388	54.2222	7.04959	10.688	31.2486	6.11719	11.6285	0.98155	128.336
STAD	TCGA-BR-7707-01A-11R-2055-13	Not Applicable	4	Not Applicable;Not Applicable;Not Applicable	385;728;1090	Alive	Alive;Alive;Alive	0	1090	36.3333	63.5344	62.7992	5.88943	9.98312	34.4389	7.58565	0.379418	1.5467	223.856
STAD	TCGA-BR-6454-01A-11R-1802-13	Not Applicable	0	0	0	Alive	0	0	0	0	51.174	57.4128	9.18258	7.45483	36.9116	5.66663	4.63021	1.08055	196.233
STAD	TCGA-BR-7716-01A-21R-2055-13	Not Applicable	25	Not Applicable;Not Applicable;Not Applicable	468;852;1210	Alive	Alive;Alive;Alive	0	1210	40.3333	46.408	171.454	7.98509	8.62929	41.239	10.0796	3.09793	2.98476	140.796
STAD	TCGA-CG-5724-01A-11R-1602-13	366	Not Available	366	Not Available	Dead	Dead	1	366	12.2	63.4027	48.3819	3.62576	6.46493	72.6966	7.91879	5.36009	2.26259	309.2
STAD	TCGA-VQ-A8PH-01A-12R-A414-31	389	Not Available	0	0	Dead	0	1	389	12.9667	51.9162	63.8771	5.28594	5.97977	47.8519	11.6429	6.13036	3.48527	106.847
STAD	TCGA-BR-8591-01A-11R-2402-13	Not Applicable	6	Not Applicable;Not Applicable	409;856	Alive	Alive;Alive	0	856	28.5333	48.2713	68.5521	10.1528	15.5618	38.6132	9.85442	0.254211	2.05357	135.494
STAD	TCGA-CG-4475-01A-01R-1157-13	Not Applicable	0	Not Applicable	699	Alive	Alive	0	699	23.3	37.4024	85.0549	12.1905	11.6368	23.897	3.95083	3.2669	2.20474	57.4032
STAD	TCGA-VQ-AA6K-01A-11R-A414-31	378	Not Available	0	0	Dead	0	1	378	12.6	45.9689	39.6265	8.38919	7.97125	13.8136	7.01705	6.35725	2.64812	123.131
STAD	TCGA-VQ-A8PC-01A-11R-A39E-31	1407	Not Available	0	0	Dead	0	1	1407	46.9	63.5437	51.1344	9.30296	11.9718	27.8176	16.3378	4.26617	3.85416	61.037
STAD	TCGA-CD-A48C-01A-11R-A24K-31	Not Applicable	4	353	Not Available	Alive	Dead	1	353	11.7667	34.4693	90.8835	8.03663	7.19031	105.51	7.42094	3.87717	2.76431	137.305
STAD	TCGA-IN-AB1V-01A-21R-A414-31	Not Applicable	238	Not Applicable	479	Alive	Alive	0	479	15.9667	32.8467	31.1255	7.64064	11.7088	19.3615	7.80929	11.4365	1.72864	51.9938
STAD	TCGA-BR-8368-01A-11R-2343-13	Not Applicable	42	Not Applicable	131	Alive	Alive	0	131	4.36667	72.2693	68.675	14.6166	12.2255	46.5238	10.9231	0.450714	3.80091	226.347
STAD	TCGA-CD-8535-01A-11R-2343-13	Not Applicable	4	Not Applicable	390	Alive	Alive	0	390	13	33.05	73.8983	14.4497	14.3746	63.6746	14.2792	14.9072	10.8171	123.047
STAD	TCGA-BR-8588-01A-11R-2402-13	Not Applicable	23	Not Applicable	389	Alive	Alive	0	389	12.9667	37.4622	48.4188	8.17517	10.0448	28.3294	7.92931	9.84548	2.0681	140.157
STAD	TCGA-IN-AB1X-01A-11R-A39E-31	Not Applicable	190	Not Applicable	411	Alive	Alive	0	411	13.7	37.4871	48.0768	13.3557	12.8584	23.6694	7.32338	5.89776	0.920446	112.639
STAD	TCGA-BR-6564-01A-12R-1884-13	Not Applicable	25	794	Not Available	Alive	Dead	1	794	26.4667	30.7588	24.8647	6.25427	7.44337	26.1479	4.04113	2.19117	1.25909	82.427
STAD	TCGA-VQ-A8E0-01A-11R-A414-31	562	Not Available	0	0	Dead	0	1	562	18.7333	50.008	78.1203	14.0874	12.5779	30.8772	3.74146	6.10997	0.343326	166.116
STAD	TCGA-CD-5804-01A-12R-2055-13	Not Applicable	0	Not Applicable	0	Alive	Alive	0	0	0	41.8225	35.7224	5.43355	7.22361	36.9458	4.20525	4.1671	0.827668	79.1627
STAD	TCGA-FP-7829-01A-11R-2055-13	Not Applicable	6	Not Applicable	594	Alive	Alive	0	594	19.8	106.908	184.557	16.9166	18.5088	57.0722	6.76177	6.09761	1.49112	186.733
STAD	TCGA-BR-A4J4-01A-12R-A251-31	Not Applicable	16	Not Applicable	Not Available	Alive	Not Available	0	16	0.533333	46.2371	57.1115	6.20045	17.0331	28.1116	14.3821	4.16267	2.97542	131.01
STAD	TCGA-CD-8526-01A-11R-2343-13	Not Applicable	2	Not Applicable	381	Alive	Alive	0	381	12.7	166.583	65.0289	6.9942	18.6524	88.7935	31.5792	4.77393	12.4908	198.639
STAD	TCGA-R5-A7ZF-01A-11R-A354-31	259	Not Available	0	0	Dead	0	1	259	8.63333	80.9568	48.9437	6.29301	10.7407	88.9329	5.72611	0.0648436	2.16318	234.902
STAD	TCGA-VQ-A8PJ-01A-11R-A414-31	82	Not Available	0	0	Dead	0	1	82	2.73333	39.8713	51.2016	6.70848	8.93352	43.7698	6.95451	2.85013	1.46485	150.853
STAD	TCGA-HU-A4HD-01A-11R-A251-31	Not Applicable	834	Not Applicable	1016	Alive	Alive	0	1016	33.8667	81.3606	106.61	10.6523	13.5908	66.0332	16.9975	7.13336	3.33447	122.4
STAD	TCGA-BR-4363-01A-01R-1157-13	Not Applicable	0	Not Applicable	Not Available	Alive	Not Available	0	0	0	47.7137	50.7815	14.4325	13.9462	18.7283	12.5655	0.715118	1.36398	82.701
STAD	TCGA-BR-A44U-01A-11R-A36D-31	Not Applicable	35	422	Not Available	Alive	Dead	1	422	14.0667	53.2237	43.4449	4.95928	5.06678	55.475	7.90217	4.5936	1.89577	181.018
STAD	TCGA-CG-4438-01A-01R-1157-13	Not Applicable	1645	0	0	Alive	0	0	1645	54.8333	55.6233	102.578	10.6566	11.6646	21.4183	15.9991	6.51462	3.93962	70.8522
STAD	TCGA-BR-4366-01A-01R-1157-13	Not Applicable	0	Not Applicable	Not Available	Alive	Not Available	0	0	0	22.9732	143.469	16.7197	25.0533	19.5883	7.36765	7.11047	1.60988	81.5995
STAD	TCGA-B7-A5TI-01A-11R-A31P-31	Not Applicable	230	Not Applicable	595	Alive	Alive	0	595	19.8333	43.1596	56.0584	10.2765	11.544	28.6171	4.27369	6.21798	1.68805	129.896
STAD	TCGA-BR-A4J6-01A-11R-A251-31	Not Applicable	4	Not Applicable	20	Alive	Alive	0	20	0.666667	27.8829	29.858	4.68609	12.1462	23.9541	7.89697	3.6405	1.73743	53.9034
STAD	TCGA-BR-8080-01A-11R-2343-13	Not Applicable	15	292	Not Available	Alive	Dead	1	292	9.73333	27.1746	39.3446	7.72037	9.56008	24.6861	11.1474	6.82888	1.87039	85.5952
STAD	TCGA-D7-6524-01A-11R-1802-13	Not Applicable	21	Not Applicable	543	Alive	Alive	0	543	18.1	37.0631	45.3814	8.70901	11.8421	28.6802	5.96677	1.27558	2.64345	123.588
STAD	TCGA-BR-A44T-01A-32R-A24K-31	Not Applicable	13	Not Applicable;Not Applicable;Not Applicable	382;762;1038	Alive	Alive;Alive;Alive	0	1038	34.6	23.1557	36.0614	8.3411	10.1362	33.8152	11.7797	1.94984	3.87814	99.3906
STAD	TCGA-BR-8382-01A-11R-2402-13	Not Applicable	13	Not Applicable;762	482;Not Available	Alive	Alive;Dead	1	762	25.4	47.4467	48.6959	11.7847	8.82885	33.2777	8.84255	0.0620108	1.72545	161.123
STAD	TCGA-BR-7957-01A-11R-2203-13	Not Applicable	21	276	Not Available	Alive	Dead	1	276	9.2	58.67	76.3469	14.0829	15.8559	44.727	8.29049	1.71973	3.33416	130.418
STAD	TCGA-HF-7132-01A-11R-2055-13	Not Applicable	Not Available	Not Applicable;Not Applicable	Not Available;2351	Alive	Alive;Alive	0	2351	78.3667	31.14	63.6763	14.8458	11.941	33.789	7.70528	1.59549	3.34688	149.888
STAD	TCGA-CG-5720-01A-11R-1602-13	30	Not Available	0	0	Dead	0	1	30	1	49.9023	42.5004	7.19605	9.2182	44.822	5.57478	8.52799	2.00891	149.909
STAD	TCGA-CD-5800-01A-11R-1602-13	Not Applicable	11	Not Applicable	400	Alive	Alive	0	400	13.3333	42.8767	67.6376	3.49169	9.871	86.4882	7.04074	8.89704	1.45548	254.017
STAD	TCGA-BR-4201-01A-01R-1131-13	Not Applicable	0	940	Not Available	Alive	Dead	1	940	31.3333	40.7224	56.1336	10.6992	13.1623	19.3798	9.55546	1.20249	4.71466	85.4985
STAD	TCGA-BR-6801-01A-11R-1884-13	Not Applicable	35	Not Applicable;Not Applicable	642;1223	Alive	Alive;Alive	0	1223	40.7667	79.3602	40.6917	6.29149	9.77171	39.7717	9.71972	4.19482	3.38591	103.942
STAD	TCGA-HF-7131-01A-11R-2055-13	Not Applicable	Not Available	Not Applicable	Not Available	Alive	Alive	0	0	0	31.2848	61.5066	15.9902	9.03182	44.5563	10.2939	5.57143	1.41117	132.735
STAD	TCGA-BR-7197-01A-11R-2203-13	Not Applicable	46	Not Applicable	280	Alive	Alive	0	280	9.33333	44.4167	83.8771	8.31212	11.9454	82.8987	12.4306	8.61591	2.91815	231.956
STAD	TCGA-VQ-AA69-01A-11R-A414-31	Not Applicable	542	Not Applicable	864	Alive	Alive	0	864	28.8	54.4919	92.6069	10.7057	16.4386	1.65503	16.985	7.85846	7.4599	195.551
STAD	TCGA-EQ-8122-01A-11R-2343-13	Not Applicable	237	243	Not Available	Alive	Dead	1	243	8.1	33.7355	78.9839	5.03468	10.2826	45.1376	14.9216	9.65344	3.02902	161.338
STAD	TCGA-VQ-A8E3-01A-11R-A39E-31	661	Not Available	0	0	Dead	0	1	661	22.0333	81.1114	66.1432	4.29327	13.3154	91.2359	15.9318	5.20825	4.96187	173.463
STAD	TCGA-BR-8687-01A-11R-2402-13	Not Applicable	19	250	Not Available	Alive	Dead	1	250	8.33333	54.6854	60.6023	9.55026	10.9903	31.568	6.27285	1.4503	0.996518	73.1879
STAD	TCGA-HU-A4GQ-01A-11R-A36D-31	3	Not Available	3	Not Available	Dead	Dead	1	3	0.1	48.9291	53.1198	11.1508	12.8322	51.772	8.91894	9.73269	2.60533	95.054
STAD	TCGA-BR-8284-01A-11R-2343-13	Not Applicable	22	245	Not Available	Alive	Dead	1	245	8.16667	39.2599	71.5935	11.8982	9.89253	36.2582	6.94751	0.619804	2.84876	203.479
STAD	TCGA-CG-5723-01A-11R-1602-13	Not Applicable	2131	Not Applicable	2496	Alive	Alive	0	2496	83.2	32.3986	36.8385	6.69903	8.08846	34.4937	4.98416	4.65879	1.58843	194.088
STAD	TCGA-BR-8296-01A-11R-2343-13	Not Applicable	45	474	Not Available	Alive	Dead	1	474	15.8	40.0747	56.0582	6.58858	12.0807	39.2952	11.3464	2.04444	2.55099	119.147
STAD	TCGA-BR-8590-01A-11R-2402-13	Not Applicable	65	284	Not Available	Alive	Dead	1	284	9.46667	40.5874	51.2173	12.1983	11.5856	43.9026	8.67685	4.32376	2.77934	69.5327
STAD	TCGA-CG-4476-01A-01R-1157-13	Not Applicable	0	0	0	Alive	0	0	0	0	27.832	48.5117	15.591	14.3564	19.8778	15.531	3.28303	3.6599	52.1482
STAD	TCGA-B7-A5TK-01A-12R-A36D-31	Not Applicable	55	Not Applicable	288	Alive	Alive	0	288	9.6	44.4565	41.4102	6.29197	7.06953	25.4705	4.70408	5.6627	2.73984	101.336
STAD	TCGA-D7-8578-01A-21R-2343-13	Not Applicable	160	Not Applicable	643	Alive	Alive	0	643	21.4333	26.3659	39.8428	12.1383	8.92569	46.7173	9.46801	4.70578	3.23423	123.219
STAD	TCGA-VQ-AA6J-01A-11R-A414-31	Not Applicable	642	Not Applicable;Not Applicable	642;838	Alive	Alive;Alive	0	838	27.9333	39.8609	117.175	9.57043	10.2836	34.83	17.0974	11.17	9.16168	147.7
STAD	TCGA-BR-4280-01A-01R-1131-13	Not Applicable	0	201	Not Available	Alive	Dead	1	201	6.7	52.1746	60.8462	11.0125	14.7169	33.419	12.3627	0.227041	3.74581	115.678
STAD	TCGA-IN-A7NT-01A-21R-A354-31	Not Applicable	169	Not Applicable	323	Alive	Alive	0	323	10.7667	50.6753	151.831	5.48292	9.57755	50.0788	7.21891	3.45587	1.57916	246.308
STAD	TCGA-FP-A9TM-01A-11R-A39E-31	Not Applicable	189	Not Applicable	189	Alive	Alive	0	189	6.3	63.1907	58.9328	8.7248	14.7769	23.5522	12.8988	8.75489	3.30436	108.114
STAD	TCGA-CG-4477-01A-01R-1157-13	Not Applicable	31	Not Applicable	942	Alive	Alive	0	942	31.4	46.7263	44.5079	13.346	12.8199	17.1065	13.8351	4.91164	2.59856	73.5682
STAD	TCGA-BR-4369-01A-01R-1157-13	Not Applicable	0	Not Applicable	Not Available	Alive	Not Available	0	0	0	63.3743	56.0362	8.44706	13.8392	91.1027	14.9293	13.9416	4.78265	40.1454
STAD	TCGA-BR-8371-01A-11R-2343-13	Not Applicable	11	359	Not Available	Alive	Dead	1	359	11.9667	25.1672	32.0067	8.05215	12.2156	28.0644	9.57411	4.31287	3.15331	64.8181
STAD	TCGA-FP-7998-01A-11R-2203-13	Not Applicable	109	Not Applicable	678	Alive	Alive	0	678	22.6	34.2348	40.5091	13.1472	9.37824	17.1173	6.09551	4.09218	3.05463	97.7727
STAD	TCGA-VQ-A91V-01A-11R-A414-31	Not Applicable	974	Not Applicable;Not Applicable;Not Applicable	974;1100;1297	Alive	Alive;Alive;Alive	0	1297	43.2333	16.8478	65.787	10.0068	16.9419	47.4156	8.42824	4.18412	0.988311	112.488
STAD	TCGA-VQ-A91S-01A-11R-A414-31	Not Applicable	690	Not Applicable;Not Applicable	690;1000	Alive	Alive;Alive	0	1000	33.3333	55.4715	65.8027	10.0132	10.6112	35.8304	11.51	14.1622	1.47481	93.3632
STAD	TCGA-HU-A4H2-01A-11R-A251-31	Not Applicable	394	Not Applicable	394	Alive	Alive	0	394	13.1333	34.748	55.4651	10.9092	9.97369	31.1016	15.4116	6.05216	1.88256	105.82
STAD	TCGA-BR-7958-01A-21R-2343-13	Not Applicable	5	Not Applicable;Not Applicable	388;899	Alive	Alive;Alive	0	899	29.9667	33.4393	43.7737	6.91299	7.30386	31.9288	7.91262	0.602277	1.98938	181.057
STAD	TCGA-CD-8529-01A-11R-2343-13	Not Applicable	4	Not Applicable	374	Alive	Alive	0	374	12.4667	39.8748	82.4174	7.45623	9.91239	31.7346	5.97222	3.43774	1.67621	97.2222
STAD	TCGA-D7-6815-01A-11R-1884-13	Not Applicable	111	Not Applicable	486	Alive	Alive	0	486	16.2	49.4908	30.4183	10.2039	16.9154	49.634	6.62224	9.86602	2.21087	153.944
STAD	TCGA-BR-8365-01A-21R-2343-13	Not Applicable	90	533	Not Available	Alive	Dead	1	533	17.7667	19.6183	36.4813	11.4194	10.1049	21.3076	5.68807	4.34209	2.64738	73.7267
STAD	TCGA-CG-5725-01A-11R-1602-13	457	Not Available	457	Not Available	Dead	Dead	1	457	15.2333	30.9823	128.779	6.79711	9.42938	67.7545	11.9224	1.53987	1.22441	226.397
STAD	TCGA-VQ-A8PM-01A-21R-A414-31	57	Not Available	0	0	Dead	0	1	57	1.9	20.0233	40.843	6.08592	6.8097	20.4903	5.44996	5.96491	2.2383	72.6708
STAD	TCGA-VQ-A8DU-01A-11R-A36D-31	166	Not Available	0	0	Dead	0	1	166	5.53333	32.417	73.4201	9.57587	13.3315	35.9615	11.5224	7.35946	4.61035	75.1847
STAD	TCGA-BR-8483-01A-31R-2402-13	Not Applicable	25	Not Applicable	164	Alive	Alive	0	164	5.46667	45.1964	29.7978	5.92086	7.60486	68.2539	16.9262	9.18491	3.55907	198.31
STAD	TCGA-CD-A4MH-01A-11R-A251-31	Not Applicable	3	Not Applicable	371	Alive	Alive	0	371	12.3667	53.8771	84.6702	7.78803	5.60165	56.4759	10.5166	4.44321	1.92578	64.4475
STAD	TCGA-CD-8527-01A-11R-2343-13	Not Applicable	2	218;218	Not Available;Not Available	Alive	Dead;Dead	1	218	7.26667	41.7861	24.9521	8.13951	7.02127	51.0644	4.75516	7.20087	1.31686	121.056
STAD	TCGA-HU-A4GX-01A-12R-A251-31	Not Applicable	310	Not Applicable	616	Alive	Alive	0	616	20.5333	74.0997	46.5257	10.3273	10.2098	37.3638	11.4095	0.43418	1.62228	150.892
STAD	TCGA-R5-A7O7-01A-11R-A33Y-31	Not Applicable	1389	Not Applicable	1389	Alive	Alive	0	1389	46.3	32.1198	27.4203	5.78128	9.37209	42.6252	6.3182	5.76724	2.11149	140.687
STAD	TCGA-D7-A4YX-01A-11R-A251-31	Not Applicable	244	Not Applicable;Not Applicable	461;1108	Alive	Alive;Alive	0	1108	36.9333	78.3569	83.9163	7.50748	13.0637	29.907	13.6129	0.148421	3.2401	158.429
STAD	TCGA-BR-8485-01A-11R-2402-13	Not Applicable	9	Not Applicable	280	Alive	Alive	0	280	9.33333	55.0591	64.5134	8.71414	8.22887	38.4931	11.9675	6.6686	3.37004	111.322
STAD	TCGA-D7-8574-01A-13R-2343-13	Not Applicable	128	Not Applicable	523	Alive	Alive	0	523	17.4333	21.3854	36.3559	11.106	11.5449	28.3375	13.5896	9.31628	4.13965	80.7667
STAD	TCGA-BR-8677-01A-11R-2402-13	Not Applicable	15	Not Applicable;Not Applicable	370;813	Alive	Alive;Alive	0	813	27.1	57.7032	46.8234	10.253	9.98961	45.5647	11.0631	1.12976	3.31118	146.755
STAD	TCGA-BR-8286-01A-12R-2343-13	Not Applicable	13	Not Applicable;Not Applicable	394;895	Alive	Alive;Alive	0	895	29.8333	42.9947	63.7752	6.49507	15.1751	47.7598	13.7316	10.5667	4.71865	169.204
STAD	TCGA-D7-5578-01A-01R-1602-13	Not Applicable	109	Not Applicable	385	Alive	Alive	0	385	12.8333	49.0642	40.9202	5.12002	7.43562	46.4002	5.94821	0.281444	1.28606	194.174
STAD	TCGA-HU-A4HB-01A-12R-A251-31	Not Applicable	268	477	Not Available	Alive	Dead	1	477	15.9	26.6523	35.1649	9.6718	9.72179	32.6122	10.1223	4.51389	2.70384	91.0461
STAD	TCGA-VQ-AA6G-01A-11R-A414-31	792	Not Available	0	0	Dead	0	1	792	26.4	28.7855	55.7369	9.79153	14.1551	27.1176	8.18891	8.74177	2.15036	104.427
STAD	TCGA-CD-A4MG-01A-11R-A251-31	Not Applicable	2	200	Not Available	Alive	Dead	1	200	6.66667	74.4127	38.0322	6.02591	8.24299	41.8601	8.91379	0.199844	2.29825	171.496
STAD	TCGA-FP-8099-01A-11R-2343-13	Not Applicable	34	Not Applicable	519	Alive	Alive	0	519	17.3	39.3405	53.9227	10.617	18.1167	41.3419	22.4976	1.17656	3.28204	158.794
STAD	TCGA-BR-4257-01A-01R-1131-13	Not Applicable	0	294	Not Available	Alive	Dead	1	294	9.8	30.0815	46.9956	11.5301	12.7803	24.584	5.94009	3.54502	1.2692	106.805
STAD	TCGA-D7-8575-01A-11R-2343-13	Not Applicable	7	554	Not Available	Alive	Dead	1	554	18.4667	25.3832	47.3053	13.6428	13.3394	61.4762	7.66853	15.3248	1.48856	71.0157
STAD	TCGA-CG-5726-01A-11R-1602-13	881	Not Available	0	0	Dead	0	1	881	29.3667	71.4793	50.5385	10.6635	13.8489	53.6738	6.98871	5.18557	2.18598	267.366
STAD	TCGA-RD-A7C1-01A-11R-A32D-31	507	Not Available	507	Not Available	Dead	Dead	1	507	16.9	53.4103	37.9391	8.1914	9.94696	31.6297	7.41655	2.17347	5.18098	142.989
STAD	TCGA-MX-A663-01A-11R-A31P-31	Not Applicable	131	300	Not Available	Alive	Dead	1	300	10	53.768	41.4297	5.95774	11.61	57.5571	10.3566	8.27741	2.77261	121.186
STAD	TCGA-VQ-A8P2-01A-11R-A36D-31	Not Applicable	680	Not Applicable;Not Applicable	848;1160	Alive	Alive;Alive	0	1160	38.6667	65.3878	92.6537	9.33621	12.8941	55.6996	10.5237	0.093245	3.48031	240.924
STAD	TCGA-VQ-A91Y-01A-11R-A414-31	296	Not Available	0	0	Dead	0	1	296	9.86667	36.2215	46.9391	9.80084	11.9262	26.8564	6.74888	2.0928	2.26639	64.4695
STAD	TCGA-HU-8604-01A-11R-2402-13	Not Applicable	368	Not Applicable	694	Alive	Alive	0	694	23.1333	57.3205	37.1402	7.81552	6.26085	45.0677	7.43783	4.58325	2.90897	217.379
STAD	TCGA-FP-7735-01A-11R-2055-13	Not Applicable	12	106	Not Available	Alive	Dead	1	106	3.53333	79.3172	64.6542	2.09947	8.83094	53.5194	9.40857	3.08916	1.76533	99.9376
STAD	TCGA-CD-A48A-01A-12R-A36D-31	Not Applicable	4	Not Applicable	378	Alive	Alive	0	378	12.6	29.0743	10.4353	4.64518	13.2901	44.0649	4.48159	7.55917	2.38224	122.532
STAD	TCGA-SW-A7EB-01A-11R-A354-31	Not Applicable	176	Not Applicable	176	Alive	Alive	0	176	5.86667	46.8745	26.1899	4.53128	9.50152	37.8261	9.55766	7.53745	3.33042	96.3996
STAD	TCGA-CG-4465-01A-01R-1157-13	274	Not Available	0	0	Dead	0	1	274	9.13333	45.3971	74.1935	15.8344	14.2698	22.1453	12.9647	1.68389	2.49665	97.0028
STAD	TCGA-BR-6566-01A-11R-1802-13	Not Applicable	19	Not Applicable;Not Applicable	378;997	Alive	Alive;Alive	0	997	33.2333	39.4397	26.8494	5.1646	5.95031	44.7645	3.24427	0.0853429	0.698994	173.808
STAD	TCGA-BR-A4QL-01A-31R-A251-31	Not Applicable	0	Not Applicable;491	352;Not Available	Alive	Alive;Dead	1	491	16.3667	66.2988	45.8801	7.58408	9.59595	57.4377	11.1305	0.581285	1.93482	164.625
STAD	TCGA-IN-A6RR-01A-12R-A32D-31	205	Not Available	0	0	Dead	0	1	205	6.83333	57.8568	41.1867	6.37688	10.6129	30.7217	6.7535	5.16211	1.04691	153.659
STAD	TCGA-VQ-A8PB-01A-11R-A39E-31	Not Applicable	1023	1043	Not Available	Alive	Dead	1	1043	34.7667	49.739	90.7118	10.6509	14.8052	38.0966	9.88708	0.194546	3.01657	179.522
STAD	TCGA-BR-8060-01A-11R-2343-13	Not Applicable	40	348	Not Available	Alive	Dead	1	348	11.6	48.9317	79.3946	7.42559	18.9383	22.9095	8.32799	12.5718	0.988767	114.262
STAD	TCGA-B7-A5TN-01A-21R-A31P-31	Not Applicable	166	Not Applicable	287	Alive	Alive	0	287	9.56667	36.8764	29.5708	7.76626	8.67451	27.8151	6.79352	3.68254	2.06362	91.7519
LIHC	TCGA-GJ-A3OU-01A-31R-A38B-07	Not Applicable	697	Not Applicable	879	Alive	Alive	0	879	29.3	28.0903	30.5225	4.07952	4.82271	23.6692	8.3143	0.165754	0.652967	71.4201
LIHC	TCGA-G3-A7M9-01A-23R-A352-07	56	Not Available	56	Not Available	Dead	Dead	1	56	1.86667	94.8909	78.6876	6.79465	18.0165	59.8833	22.3209	6.67472	2.48078	238.727
LIHC	TCGA-ED-A627-01A-12R-A311-07	Not Applicable	0	Not Applicable	423	Alive	Alive	0	423	14.1	21.3876	35.8061	4.08627	7.22106	18.7668	29.3933	1.19179	0.832011	60.9028
LIHC	TCGA-DD-AACB-01A-11R-A41C-07	Not Applicable	1800	Not Applicable	2324	Alive	Alive	0	2324	77.4667	15.7902	21.333	2.14392	6.16223	18.4367	9.60647	0.0214723	0.443281	114.485
LIHC	TCGA-CC-5264-01A-01R-A131-07	Not Applicable	0	102	Not Available	Alive	Dead	1	102	3.4	26.8878	58.4208	5.14856	9.49499	36.35	17.6445	0.010709	0.927572	170.585
LIHC	TCGA-DD-AAW3-01A-11R-A41C-07	Not Applicable	1451	Not Applicable	1633	Alive	Alive	0	1633	54.4333	31.6722	38.7213	4.52043	9.63098	24.7662	39.4394	0.045274	0.121911	69.9013
LIHC	TCGA-DD-AA3A-01A-11R-A37K-07	410	Not Available	0	0	Dead	0	1	410	13.6667	44.1096	68.2196	4.11302	14.7129	49.3699	19.0996	0.6444	1.17746	197.713
LIHC	TCGA-DD-AAEI-01A-11R-A41C-07	Not Applicable	1233	Not Applicable	1531	Alive	Alive	0	1531	51.0333	43.8813	25.9372	2.02526	4.66173	11.234	9.84109	0	0.0828739	62.0456
LIHC	TCGA-DD-AADF-01A-11R-A41C-07	115	Not Available	0	0	Dead	0	1	115	3.83333	23.1829	37.5535	2.20409	4.93271	21.7466	28.1272	0	0.191	364.341
LIHC	TCGA-UB-A7MA-01A-11R-A33R-07	Not Applicable	455	Not Applicable;Not Applicable	535;848	Alive	Alive;Alive	0	848	28.2667	11.1794	29.0108	3.12772	8.15656	31.7422	22.0832	8.83236	1.04749	208.211
LIHC	TCGA-EP-A3JL-01A-11R-A213-07	Not Applicable	97	Not Applicable	303	Alive	Alive	0	303	10.1	25.6845	51.6092	1.90826	4.94413	28.9063	12.0416	0.0134576	0.314061	67.3061
LIHC	TCGA-DD-AACZ-01A-11R-A41C-07	171	Not Available	0	0	Dead	0	1	171	5.7	54.6224	65.3835	4.15735	9.75293	21.3028	39.7632	0.0147907	1.14172	89.6566
LIHC	TCGA-2Y-A9HA-01A-11R-A39D-07	36	Not Available	0	0	Dead	0	1	36	1.2	26.5289	51.4253	2.56467	8.28851	26.2454	14.1094	0.0576728	0.341655	50.6202
LIHC	TCGA-ED-A82E-01A-11R-A352-07	Not Applicable	6	Not Applicable	408	Alive	Alive	0	408	13.6	24.3865	50.1959	8.02214	11.4115	37.7117	15.479	7.71542	1.65662	76.5707
LIHC	TCGA-ED-A66Y-01A-11R-A311-07	Not Applicable	7	296	Not Available	Alive	Dead	1	296	9.86667	26.215	29.2594	3.07315	7.07346	25.5597	32.4468	0.30126	0.370028	110.02
LIHC	TCGA-DD-AACF-01A-11R-A41C-07	365	Not Available	0	0	Dead	0	1	365	12.1667	19.7507	38.0811	1.78348	5.95617	43.4978	18.7194	0.0132026	0.367361	93.3154
LIHC	TCGA-MI-A75G-01A-11R-A32O-07	Not Applicable	433	Not Applicable	698	Alive	Alive	0	698	23.2667	20.6057	31.6311	2.16245	3.77658	30.2841	25.5105	0.0337636	0.21719	61.6969
LIHC	TCGA-DD-AAEG-01A-11R-A39D-07	Not Applicable	476	Not Applicable	719	Alive	Alive	0	719	23.9667	28.7746	55.5626	3.56521	7.60713	26.0468	11.2864	0.170877	0.245401	32.6106
LIHC	TCGA-DD-AAD2-01A-11R-A41C-07	Not Applicable	658	Not Applicable	658	Alive	Alive	0	658	21.9333	21.4882	66.8345	2.13951	7.22817	15.9184	25.6108	0.137305	0.281696	51.8493
LIHC	TCGA-UB-A7MB-01A-11R-A33R-07	Not Applicable	526	Not Applicable	601	Alive	Alive	0	601	20.0333	24.1592	45.1641	3.41836	9.50967	29.1514	20.8031	1.61268	0.380922	84.9006
LIHC	TCGA-DD-AACQ-01A-11R-A41C-07	Not Applicable	429	432	Not Available	Alive	Dead	1	432	14.4	17.2615	30.0108	3.18604	8.27125	19.5277	27.1497	4.42608	0.282218	57.6122
LIHC	TCGA-2Y-A9GW-01A-11R-A38B-07	1271	Not Available	0	0	Dead	0	1	1271	42.3667	12.89	28.4218	2.31426	4.19372	22.1204	18.809	0.093499	0.286736	55.9367
LIHC	TCGA-G3-A3CG-01A-11R-A213-07	Not Applicable	254	Not Applicable	673	Alive	Alive	0	673	22.4333	23.5261	45.723	3.29239	7.53482	21.7371	35.789	0.0341216	0.245015	40.2805
LIHC	TCGA-DD-AAEH-01A-11R-A41C-07	Not Applicable	476	Not Applicable	784	Alive	Alive	0	784	26.1333	14.0671	28.7843	2.38955	4.20376	17.0457	24.8882	0.0654702	0.227713	46.6085
LIHC	TCGA-G3-A5SI-01A-31R-A27V-07	Not Applicable	447	768	Not Available	Alive	Dead	1	768	25.6	14.6774	32.2499	2.59749	4.88526	20.9401	14.403	0	0.109686	124.364
LIHC	TCGA-KR-A7K2-01A-12R-A33R-07	Not Applicable	360	Not Applicable;Not Applicable	657;829	Alive	Alive;Alive	0	829	27.6333	17.1437	24.2281	1.49197	2.54796	18.3059	16.2073	0.157362	0.303676	66.9794
LIHC	TCGA-RC-A6M3-01A-11R-A32O-07	Not Applicable	0	0	0	Alive	0	0	0	0	75.6667	63.7457	2.66737	12.8059	47.8493	35.5282	1.51975	0.250548	116.036
LIHC	TCGA-EP-A3RK-01A-11R-A22L-07	Not Applicable	13	Not Applicable	363	Alive	Alive	0	363	12.1	26.1807	33.3489	7.29627	7.88233	26.1673	4.98807	0.201295	0.41556	120.326
LIHC	TCGA-UB-A7MC-01A-11R-A33R-07	Not Applicable	438	Not Applicable	500	Alive	Alive	0	500	16.6667	27.0165	30.53	3.22932	6.60709	29.2571	19.9321	0.0106321	0.749137	104.849
LIHC	TCGA-MI-A75H-01A-11R-A32O-07	Not Applicable	391	Not Applicable	747	Alive	Alive	0	747	24.9	27.4492	19.1115	2.84376	5.13643	23.223	18.6515	0	0.123135	39.996
LIHC	TCGA-DD-AADY-01A-11R-A41C-07	Not Applicable	294	Not Applicable	555	Alive	Alive	0	555	18.5	24.2993	36.0408	7.31092	4.20033	21.4682	78.1274	0.0506594	0.898049	82.1725
LIHC	TCGA-BC-A10W-01A-11R-A131-07	91	Not Available	91	Not Available	Dead	Dead	1	91	3.03333	36.3475	55.8621	8.22863	35.0513	30.2321	12.8138	3.35381	0.195616	139.075
LIHC	TCGA-DD-AADN-01A-11R-A41C-07	Not Applicable	527	Not Applicable	898	Alive	Alive	0	898	29.9333	21.3141	14.2271	0.981275	5.82246	12.9572	7.40321	0	0.043739	238.768
LIHC	TCGA-DD-AAVX-01A-11R-A41C-07	Not Applicable	1718	Not Applicable	1570	Alive	Alive	0	1570	52.3333	25.5276	25.3586	2.80969	4.52995	25.7711	26.1243	0.0224745	0.151295	47.9314
LIHC	TCGA-QA-A7B7-01A-11R-A32O-07	Not Applicable	62	Not Applicable	94	Alive	Alive	0	94	3.13333	28.2443	48.3982	4.57468	7.60129	31.5607	8.75401	4.31776	0.657456	100.648
LIHC	TCGA-G3-A25Z-01A-11R-A16W-07	Not Applicable	269	Not Applicable	655	Alive	Alive	0	655	21.8333	13.2479	25.4066	2.49699	6.15874	30.7489	17.9431	0.010157	0.309968	90.9799
LIHC	TCGA-DD-A39V-01A-11R-A213-07	643	Not Available	643	Not Available	Dead	Dead	1	643	21.4333	17.8627	13.5858	2.32221	4.45141	36.8611	5.78816	0.0688482	0.179211	118.666
LIHC	TCGA-5C-A9VH-01A-11R-A37K-07	Not Applicable	322	Not Applicable	322	Alive	Alive	0	322	10.7333	26.3242	35.0628	3.32011	3.87589	32.266	21.6473	1.65445	0.566442	77.0551
LIHC	TCGA-ZP-A9D4-01A-11R-A37K-07	Not Applicable	395	Not Applicable	395	Alive	Alive	0	395	13.1667	20.3143	19.6651	3.67041	6.27327	24.5517	19.1075	0.0767461	0.495977	78.0577
LIHC	TCGA-G3-AAV6-01A-21R-A37K-07	65	Not Available	65	Not Available	Dead	Dead	1	65	2.16667	29.3227	26.6048	2.15922	3.05772	45.734	11.1718	0.025354	0.278777	353.339
LIHC	TCGA-DD-A4NG-01A-11R-A27V-07	Not Applicable	445	802	Not Available	Alive	Dead	1	802	26.7333	27.109	47.5097	3.82709	3.13103	28.1386	59.7831	0.0394914	0.256989	62.8711
LIHC	TCGA-BC-A10X-01A-11R-A131-07	770	Not Available	770	Not Available	Dead	Dead	1	770	25.6667	17.9264	34.3487	2.831	6.74804	12.2152	37.9359	0.520759	0.438209	34.2183
LIHC	TCGA-DD-A1EF-01A-11R-A131-07	394	Not Available	394	Not Available	Dead	Dead	1	394	13.1333	34.0799	35.4996	5.37286	7.72605	23.4447	16.2493	0	0.363361	90.1324
LIHC	TCGA-G3-A5SL-01A-11R-A27V-07	Not Applicable	243	Not Applicable	621	Alive	Alive	0	621	20.7	24.3559	41.1526	2.66169	6.84586	20.3799	20.0776	0.0377654	0.0960427	37.6621
LIHC	TCGA-EP-A12J-01A-11R-A131-07	Not Applicable	129	Not Applicable;Not Applicable	330;570	Alive	Alive;Alive	0	570	19	24.6913	29.8256	4.43068	7.4292	22.3616	24.4713	0	0.144067	34.5687
LIHC	TCGA-T1-A6J8-01A-11R-A32O-07	Not Applicable	23	Not Applicable	23	Alive	Alive	0	23	0.766667	10.2319	36.0702	3.56014	3.83179	28.4198	17.0237	2.30628	0.291417	27.1724
LIHC	TCGA-G3-AAV0-01A-11R-A37K-07	Not Applicable	260	Not Applicable	476	Alive	Alive	0	476	15.8667	14.2032	18.6843	1.96331	2.22252	14.8246	13.7597	0.0672398	0.144847	35.1034
LIHC	TCGA-CC-A9FV-01A-11R-A37K-07	Not Applicable	0	0	0	Alive	0	0	0	0	23.6675	35.8662	5.46228	9.60897	21.4237	7.55056	1.31062	1.996	74.3487
LIHC	TCGA-XR-A8TG-01A-11R-A36F-07	Not Applicable	867	Not Applicable	898	Alive	Alive	0	898	29.9333	8.40533	38.5606	3.94317	7.42922	18.5071	30.7085	0.086496	0.478762	79.6341
LIHC	TCGA-ED-A8O5-01A-11R-A36F-07	Not Applicable	6	Not Applicable	406	Alive	Alive	0	406	13.5333	16.6494	23.0728	3.28161	5.40838	21.0701	35.0136	0.378076	0.485627	55.7653
LIHC	TCGA-DD-AACO-01A-11R-A41C-07	Not Applicable	1485	Not Applicable	1876	Alive	Alive	0	1876	62.5333	8.79369	15.9025	1.74983	7.76666	20.4195	4.53833	2.12722	0.0280787	102.236
LIHC	TCGA-DD-A3A3-01A-11R-A22L-07	535	Not Available	535	Not Available	Dead	Dead	1	535	17.8333	9.36587	16.4088	1.01006	4.94447	16.8057	8.0608	0.0968593	0.149038	47.0087
LIHC	TCGA-2Y-A9H6-01A-11R-A39D-07	Not Applicable	357	Not Applicable	357	Alive	Alive	0	357	11.9	13.3496	35.9408	4.13803	3.56137	24.0418	30.9082	0.115076	0.59023	66.2201
LIHC	TCGA-LG-A9QD-01A-11R-A38B-07	Not Applicable	130	Not Applicable	366	Alive	Alive	0	366	12.2	15.8863	21.4374	3.37351	5.07512	12.5722	21.7378	0.103685	0.243004	24.2931
LIHC	TCGA-FV-A496-01A-11R-A266-07	Not Applicable	10	0	0	Alive	0	0	10	0.333333	18.0973	31.6755	3.08521	4.518	28.1537	39.9343	0.444995	0.42044	78.4773
LIHC	TCGA-DD-AAE0-01A-11R-A41C-07	Not Applicable	300	Not Applicable	555	Alive	Alive	0	555	18.5	35.7237	28.5762	1.28411	4.74947	31.9404	8.80359	6.40654	0.990343	203.987
LIHC	TCGA-DD-AACI-01A-11R-A41C-07	Not Applicable	1618	Not Applicable	1618	Alive	Alive	0	1618	53.9333	19.6099	20.6148	0.983066	6.72869	32.9157	15.6102	0.0478226	0.236085	74.1235
LIHC	TCGA-DD-AAD0-01A-11R-A41C-07	Not Applicable	137	Not Applicable	137	Alive	Alive	0	137	4.56667	23.9359	29.7499	5.09176	6.84829	24.5457	12.7159	0	0.0504351	88.3467
LIHC	TCGA-WQ-AB4B-01A-11R-A41C-07	Not Applicable	122	Not Applicable	395	Alive	Alive	0	395	13.1667	17.1282	23.7731	1.89018	3.43039	18.848	15.9292	0.0372361	0.167112	27.4033
LIHC	TCGA-DD-AACW-01A-11R-A41C-07	Not Applicable	1157	Not Applicable	1424	Alive	Alive	0	1424	47.4667	29.6171	27.031	2.6332	3.92256	26.1216	31.5234	2.8038	0.436121	84.7951
LIHC	TCGA-BD-A2L6-01A-11R-A213-07	Not Applicable	289	Not Applicable	1363	Alive	Alive	0	1363	45.4333	4.97585	17.1609	2.22099	4.0739	15.7186	19.4998	0	0.547956	64.4902
LIHC	TCGA-DD-A3A6-01A-11R-A22L-07	3258	Not Available	3258	Not Available	Dead	Dead	1	3258	108.6	30.1101	10.1436	1.76276	5.64379	11.3362	4.71492	0.0792801	0.426961	32.1492
LIHC	TCGA-DD-AAW1-01A-11R-A41C-07	Not Applicable	1644	Not Applicable	1989	Alive	Alive	0	1989	66.3	15.2606	26.4457	3.06799	5.56404	15.8158	27.113	0.0257503	0.0693388	46.5255
LIHC	TCGA-FV-A3I0-01A-11R-A22L-07	Not Applicable	6	Not Applicable	848	Alive	Alive	0	848	28.2667	22.027	37.57	3.12539	9.96861	32.0858	5.85942	0.610122	1.09527	93.612
LIHC	TCGA-DD-A39X-01A-11R-A213-07	1694	Not Available	1694	Not Available	Dead	Dead	1	1694	56.4667	13.7329	25.3287	1.24757	6.5391	23.226	6.53817	0.0289656	0.363985	57.2507
LIHC	TCGA-3K-AAZ8-01A-12R-A39D-07	Not Applicable	243	Not Applicable	396	Alive	Alive	0	396	13.2	22.5731	35.4383	2.18494	5.32406	28.5504	31.5571	0.089356	0.0515598	69.5562
LIHC	TCGA-K7-A5RF-01A-11R-A28V-07	Not Applicable	240	Not Applicable	631	Alive	Alive	0	631	21.0333	11.0394	22.0971	2.34368	5.1911	12.1657	21.9051	0.175423	0.254352	38.0612
LIHC	TCGA-DD-A115-01A-11R-A131-07	2542	Not Available	2542	Not Available	Dead	Dead	1	2542	84.7333	15.1933	35.4321	3.15556	4.99966	21.2554	28.491	0.286545	0.345609	66.4375
LIHC	TCGA-ED-A7PY-01A-11R-A33R-07	Not Applicable	6	Not Applicable	390	Alive	Alive	0	390	13	22.5314	23.4726	1.65991	2.47045	33.0245	21.7656	5.3181	0.295952	51.566
LIHC	TCGA-ED-A66X-01A-11R-A311-07	Not Applicable	6	Not Applicable	406	Alive	Alive	0	406	13.5333	34.1519	42.6118	3.51967	5.3847	25.0496	14.2386	1.17349	0.544809	82.694
LIHC	TCGA-ZP-A9CY-01A-11R-A38B-07	Not Applicable	782	Not Applicable	782	Alive	Alive	0	782	26.0667	11.9186	31.3721	2.66714	4.5303	12.2821	26.0736	0.0580602	0.377824	42.6413
LIHC	TCGA-DD-AACG-01A-11R-A41C-07	469	Not Available	0	0	Dead	0	1	469	15.6333	16.5481	26.395	1.67553	5.93827	20.629	5.43828	1.77507	0.0995793	79.6243
LIHC	TCGA-DD-A73B-01A-12R-A32O-07	283	Not Available	0	0	Dead	0	1	283	9.43333	17.2648	36.547	4.64265	2.57567	21.5107	18.772	1.69311	1.18933	67.2945
LIHC	TCGA-RC-A7S9-01A-11R-A33R-07	Not Applicable	640	0	0	Alive	0	0	640	21.3333	19.0603	20.2645	1.79833	4.38367	17.9969	31.4092	0.0112806	0.0708767	84.5765
LIHC	TCGA-BC-A10S-01A-22R-A131-07	1423	Not Available	1423	Not Available	Dead	Dead	1	1423	47.4333	20.3771	26.8144	1.90366	3.83706	24.4689	25.1405	0.0438424	0.142651	64.0364
LIHC	TCGA-DD-A4NB-01A-12R-A266-07	Not Applicable	391	Not Applicable;Not Applicable	391;989	Alive	Alive;Alive	0	989	32.9667	19.0108	31.2436	5.98684	7.67386	13.0498	15.0432	0.0726242	0.757787	39.8123
LIHC	TCGA-CC-A5UC-01A-11R-A28V-07	Not Applicable	0	347	Not Available	Alive	Dead	1	347	11.5667	45.4352	45.0174	2.19219	6.58568	18.4325	33.0369	2.4234	0.620271	169.93
LIHC	TCGA-EP-A26S-01A-11R-A16W-07	Not Applicable	111	Not Applicable;Not Applicable	237;608	Alive	Alive;Alive	0	608	20.2667	21.3534	35.7351	5.69847	6.71826	36.8568	27.8643	0.0120206	0.873945	61.2746
LIHC	TCGA-K7-A6G5-01A-11R-A311-07	Not Applicable	122	Not Applicable	512	Alive	Alive	0	512	17.0667	12.9374	18.6095	1.26656	4.11614	13.791	21.2574	0.0819127	0.152298	35.0446
LIHC	TCGA-2Y-A9H1-01A-11R-A38B-07	1229	Not Available	0	0	Dead	0	1	1229	40.9667	12.5037	15.2159	0.881568	3.70215	24.0678	8.46324	0.0851906	0.0254884	67.5994
LIHC	TCGA-G3-A25S-01A-11R-A16W-07	Not Applicable	37	416	Not Available	Alive	Dead	1	416	13.8667	19.0625	19.5977	4.06416	6.46968	45.2668	18.0426	0.100651	0.259733	172.52
LIHC	TCGA-DD-AAE3-01A-11R-A41C-07	Not Applicable	300	Not Applicable	566	Alive	Alive	0	566	18.8667	10.1505	29.9342	1.68239	4.85819	21.6546	32.4975	0	0.288953	104.713
LIHC	TCGA-2Y-A9H3-01A-11R-A38B-07	Not Applicable	1257	Not Applicable	1516	Alive	Alive	0	1516	50.5333	11.4926	15.653	1.62264	4.92851	33.1734	6.26313	0.268069	0.146086	82.1908
LIHC	TCGA-CC-5261-01A-01R-A131-07	Not Applicable	12	97	Not Available	Alive	Dead	1	97	3.23333	26.3167	41.0836	5.36764	7.7644	19.7299	17.5697	11.116	1.32354	137.377
LIHC	TCGA-BC-A217-01A-11R-A155-07	Not Applicable	421	Not Applicable;1397	421;Not Available	Alive	Alive;Dead	1	1397	46.5667	9.00249	32.9313	5.99037	7.64727	24.6499	23.036	0.111555	0.678657	271.908
LIHC	TCGA-MI-A75C-01A-11R-A32O-07	Not Applicable	291	Not Applicable	291	Alive	Alive	0	291	9.7	62.1968	28.1771	1.9808	5.3461	32.0367	35.6883	0.0923214	0.272273	60.1776
LIHC	TCGA-DD-AAVY-01A-11R-A41C-07	Not Applicable	1788	Not Applicable	1970	Alive	Alive	0	1970	65.6667	32.6938	49.5981	2.13372	6.04202	26.6759	32.6904	0	0.376383	38.0315
LIHC	TCGA-DD-AADG-01A-11R-A41C-07	Not Applicable	808	Not Applicable	1145	Alive	Alive	0	1145	38.1667	21.3928	19.0368	3.07946	8.10598	32.9154	20.8032	0.0147993	0.185969	78.5061
LIHC	TCGA-2Y-A9H7-01A-11R-A39D-07	Not Applicable	1133	Not Applicable	1168	Alive	Alive	0	1168	38.9333	18.6499	22.5778	2.65021	3.53317	18.1542	33.7608	0.043121	0.348341	95.818
LIHC	TCGA-BW-A5NO-01A-11R-A27V-07	Not Applicable	20	0	0	Alive	0	0	20	0.666667	16.1834	26.6553	2.92173	5.72166	19.9788	16.5406	0	0.457673	210.021
LIHC	TCGA-MR-A520-01A-11R-A266-07	Not Applicable	19	Not Applicable	229	Alive	Alive	0	229	7.63333	6.75296	23.0062	2.18434	5.85418	6.57685	9.3577	0.157347	0.250365	19.0345
LIHC	TCGA-FV-A3R2-01A-11R-A22L-07	194	Not Available	194	Not Available	Dead	Dead	1	194	6.46667	14.8575	38.4732	3.91259	8.30607	38.5058	18.0004	0.026877	0.578983	61.8015
LIHC	TCGA-DD-A1EG-01A-11R-A213-07	1372	Not Available	1372	Not Available	Dead	Dead	1	1372	45.7333	20.5418	29.4269	3.09038	3.10444	20.068	15.1397	0.0403641	0.307955	60.7746
LIHC	TCGA-CC-A7IF-01A-11R-A33J-07	Not Applicable	0	649	Not Available	Alive	Dead	1	649	21.6333	15.1038	31.8205	1.58161	4.26979	25.5535	15.3492	1.50188	0.185702	97.9151
LIHC	TCGA-DD-AADC-01A-11R-A41C-07	425	Not Available	0	0	Dead	0	1	425	14.1667	43.275	87.2457	4.72836	13.6609	35.315	36.1174	0.140886	0.579591	378.124
LIHC	TCGA-EP-A2KA-01A-11R-A180-07	Not Applicable	111	Not Applicable;627	357;Not Available	Alive	Alive;Dead	1	627	20.9	23.3815	20.3643	2.29093	4.29388	30.878	20.3703	0.0476928	0.305008	73.2777
LIHC	TCGA-DD-A39Z-01A-11R-A213-07	601	Not Available	601	Not Available	Dead	Dead	1	601	20.0333	18.197	16.0543	1.29441	6.54125	31.0957	25.9514	0.0152746	0.0891158	65.5194
LIHC	TCGA-DD-AAE7-01A-11R-A41C-07	Not Applicable	382	Not Applicable	644	Alive	Alive	0	644	21.4667	10.4922	23.3429	2.25999	3.85231	11.1334	20.5278	0.103598	0.260364	34.8531
LIHC	TCGA-YA-A8S7-01A-11R-A37K-07	412	Not Available	0	0	Dead	0	1	412	13.7333	35.1696	38.2516	3.09989	8.30177	42.7284	11.6587	0.241278	1.40768	90.8659
LIHC	TCGA-CC-5260-01A-01R-A131-07	Not Applicable	0	87	Not Available	Alive	Dead	1	87	2.9	49.0884	52.1991	6.71576	23.4436	44.0444	9.81218	0	0.930857	145.934
LIHC	TCGA-BC-A3KF-01A-11R-A213-07	Not Applicable	8	Not Applicable	8	Alive	Alive	0	8	0.266667	21.3836	40.5473	2.34896	6.23048	22.1878	19.1855	1.5324	0.952233	57.0953
LIHC	TCGA-DD-AADI-01A-11R-A41C-07	Not Applicable	763	Not Applicable	1085	Alive	Alive	0	1085	36.1667	22.7764	17.1796	1.38554	3.69688	34.9194	9.78644	0.635129	0.477441	128.109
LIHC	TCGA-DD-A3A5-01A-11R-A22L-07	3125	Not Available	3125	Not Available	Dead	Dead	1	3125	104.167	10.4598	21.0877	2.0655	3.93184	34.5261	8.38897	0	0.274527	96.8916
LIHC	TCGA-FV-A3I1-01A-11R-A22L-07	Not Applicable	0	247	Not Available	Alive	Dead	1	247	8.23333	24.8406	36.8751	3.60885	9.8285	28.0323	16.8835	0.0687086	0.407032	55.0643
LIHC	TCGA-G3-A25U-01A-11R-A16W-07	Not Applicable	1231	Not Applicable	1636	Alive	Alive	0	1636	54.5333	28.6295	44.3153	3.18458	10.2874	22.006	16.3283	0.0141623	0.368642	133.195
LIHC	TCGA-DD-AADB-01A-11R-A41C-07	Not Applicable	890	Not Applicable	1242	Alive	Alive	0	1242	41.4	42.3308	29.4527	4.16401	5.755	25.8243	30.4634	7.04779	0.177917	141.047
LIHC	TCGA-G3-AAV1-01A-11R-A38B-07	359	Not Available	359	Not Available	Dead	Dead	1	359	11.9667	37.3536	65.7051	6.74268	11.7013	33.6172	13.4908	0.0301545	0.338325	76.0405
LIHC	TCGA-G3-AAUZ-01A-11R-A38B-07	Not Applicable	342	Not Applicable	480	Alive	Alive	0	480	16	10.2084	11.0867	1.00369	3.78478	19.8227	10.4446	0	0.148099	92.9293
LIHC	TCGA-G3-AAV4-01A-11R-A38B-07	27	Not Available	27	Not Available	Dead	Dead	1	27	0.9	29.4947	40.3431	4.13607	8.36629	38.3485	23.717	0.0177961	0.0878537	69.0652
LIHC	TCGA-FV-A3R3-01A-11R-A22L-07	Not Applicable	4	366	Not Available	Alive	Dead	1	366	12.2	12.782	33.7686	4.02751	7.84885	12.6553	18.8394	7.6027	0.628881	42.8083
LIHC	TCGA-2Y-A9H4-01A-11R-A38B-07	Not Applicable	1270	Not Applicable	1452	Alive	Alive	0	1452	48.4	12.8133	39.0326	1.92495	4.9676	22.5765	6.75653	0.074609	0.44366	60.7902
LIHC	TCGA-CC-A3M9-01A-11R-A213-07	Not Applicable	3	300	Not Available	Alive	Dead	1	300	10	52.3451	31.4245	4.82726	7.94904	18.8677	5.64867	0.111444	1.80054	288.268
LIHC	TCGA-DD-A4NJ-01A-11R-A27V-07	Not Applicable	458	Not Applicable;Not Applicable	760;928	Alive	Alive;Alive	0	928	30.9333	14.4504	54.5616	5.40978	10.0885	29.5238	26.8821	0.207986	0.443375	95.3527
LIHC	TCGA-DD-AACH-01A-11R-A41C-07	195	Not Available	0	0	Dead	0	1	195	6.5	20.2913	41.9875	6.86322	14.3528	37.5192	18.268	0.17016	2.00188	112.667
LIHC	TCGA-CC-A8HT-01A-11R-A36F-07	Not Applicable	0	140	Not Available	Alive	Dead	1	140	4.66667	60.129	47.0726	4.0924	8.98877	39.6963	17.8667	0	0.610688	112.059
LIHC	TCGA-DD-AAEB-01A-11R-A41C-07	Not Applicable	370	Not Applicable	478	Alive	Alive	0	478	15.9333	9.88006	18.5824	1.51871	4.02001	22.3933	23.704	0.0402233	0.225648	25.3729
LIHC	TCGA-DD-A4NE-01A-11R-A27V-07	660	Not Available	660	Not Available	Dead	Dead	1	660	22	16.9125	51.1329	3.99276	6.78318	19.2471	25.6003	0.141816	0.770818	69.5781
LIHC	TCGA-DD-A114-01A-11R-A131-07	1149	Not Available	1149	Not Available	Dead	Dead	1	1149	38.3	37.6121	39.0613	5.87701	10.3645	34.0803	8.24347	1.75777	1.30283	178.8
LIHC	TCGA-5C-AAPD-01A-21R-A39D-07	Not Applicable	20	Not Applicable	20	Alive	Alive	0	20	0.666667	25.9511	34.1393	3.58412	6.28864	40.0368	13.3639	0.0639952	0.373365	156.811
LIHC	TCGA-DD-A1EA-01A-11R-A131-07	Not Applicable	2415	Not Applicable	2415	Alive	Alive	0	2415	80.5	19.4727	59.7406	6.7525	8.19871	23.4078	11.299	0.0183323	0.255047	71.6969
LIHC	TCGA-XR-A8TD-01A-12R-A39D-07	Not Applicable	1030	Not Applicable	1030	Alive	Alive	0	1030	34.3333	18.1523	34.0602	2.90301	5.34249	18.5932	14.0743	0.21521	0.601793	99.802
LIHC	TCGA-ZS-A9CG-01A-11R-A37K-07	Not Applicable	250	Not Applicable	341	Alive	Alive	0	341	11.3667	15.4412	26.8591	2.31986	5.6489	21.0706	23.0282	0.0154464	0.31888	34.0097
LIHC	TCGA-2Y-A9H2-01A-12R-A38B-07	Not Applicable	1582	Not Applicable	1731	Alive	Alive	0	1731	57.7	50.9854	70.5058	4.3491	24.0761	45.9196	16.0839	0.342871	0.896108	148.369
LIHC	TCGA-FV-A2QQ-01A-11R-A22L-07	Not Applicable	0	Not Applicable	729	Alive	Alive	0	729	24.3	34.411	36.8782	2.86219	2.80441	24.4844	15.1519	0.0470518	0.205885	55.9686
LIHC	TCGA-CC-A3MC-01A-11R-A22L-07	Not Applicable	4	Not Applicable	363	Alive	Alive	0	363	12.1	25.7148	47.1648	2.66482	4.89989	24.0178	11.3157	0.0278599	0.518884	41.55
LIHC	TCGA-DD-AAE1-01A-11R-A41C-07	Not Applicable	293	Not Applicable	552	Alive	Alive	0	552	18.4	23.8924	18.3254	2.02944	2.99183	22.2111	24.2177	0.0186058	0.492655	75.8405
LIHC	TCGA-DD-A4NN-01A-11R-A28V-07	899	Not Available	899	Not Available	Dead	Dead	1	899	29.9667	36.2372	31.4899	2.49098	3.14947	42.2055	10.346	2.94303	0.735709	108.216
LIHC	TCGA-DD-AACK-01A-11R-A41C-07	Not Applicable	9	Not Applicable	9	Alive	Alive	0	9	0.3	31.4371	37.823	4.19412	8.55262	17.9753	25.8024	0.0303688	0.509732	68.9822
LIHC	TCGA-G3-A5SK-01A-11R-A27V-07	Not Applicable	302	Not Applicable	744	Alive	Alive	0	744	24.8	7.56764	29.6024	1.71668	5.35822	5.73443	71.4845	0.0162381	0.357088	32.1924
LIHC	TCGA-DD-A4NP-01A-11R-A28V-07	Not Applicable	2849	Not Applicable;Not Applicable	3104;3308	Alive	Alive;Alive	0	3308	110.267	10.099	25.0222	2.7452	5.2187	12.4015	21.7314	0.0766834	0.164426	36.8548
LIHC	TCGA-DD-AADL-01A-11R-A41C-07	Not Applicable	636	Not Applicable	636	Alive	Alive	0	636	21.2	24.2805	49.2658	4.54847	10.2232	23.6565	35.9873	0.0847036	0.60189	66.9584
LIHC	TCGA-4R-AA8I-01A-11R-A38B-07	Not Applicable	216	262	Not Available	Alive	Dead	1	262	8.73333	25.7652	48.5382	5.30932	7.22449	23.4671	16.9381	0.10635	0.938669	34.3948
LIHC	TCGA-KR-A7K8-01A-11R-A33J-07	Not Applicable	741	Not Applicable	906	Alive	Alive	0	906	30.2	48.2894	36.277	2.08509	6.03387	46.3479	22.6506	0.065397	0.234796	64.4815
LIHC	TCGA-DD-A73A-01A-12R-A32O-07	Not Applicable	334	Not Applicable	728	Alive	Alive	0	728	24.2667	19.6608	32.9651	2.99055	5.2615	13.0987	27.0017	0.0695463	0.42916	58.4409
LIHC	TCGA-BC-A8YO-01A-11R-A37K-07	Not Applicable	227	Not Applicable	562	Alive	Alive	0	562	18.7333	38.9547	51.6381	10.1761	11.7984	26.8327	23.4529	0.0297625	0.55432	110.097
LIHC	TCGA-2Y-A9GY-01A-11R-A38B-07	757	Not Available	0	0	Dead	0	1	757	25.2333	36.1828	32.7627	3.49047	7.43271	32.336	12.2989	3.51295	0.746799	219.296
LIHC	TCGA-DD-AAVR-01A-11R-A41C-07	Not Applicable	2198	Not Applicable	2513	Alive	Alive	0	2513	83.7667	14.8706	23.1049	1.89578	5.63078	17.9923	14.7484	0.0826632	0.46373	50.5714
LIHC	TCGA-DD-AAE6-01A-11R-A41C-07	Not Applicable	141	Not Applicable	141	Alive	Alive	0	141	4.7	28.5638	47.8729	1.94953	4.45461	27.5452	18.2946	0.111977	0.0628176	80.6417
LIHC	TCGA-G3-A25T-01A-11R-A16W-07	Not Applicable	1175	Not Applicable	1553	Alive	Alive	0	1553	51.7667	26.0466	25.0667	2.51865	10.4681	39.2466	12.8597	0.0890371	0.656468	123.218
LIHC	TCGA-BD-A3EP-01A-11R-A22L-07	Not Applicable	409	Not Applicable	409	Alive	Alive	0	409	13.6333	25.1085	35.4563	2.99479	5.29385	28.1995	17.5548	0.110067	0.945595	64.0457
LIHC	TCGA-FV-A23B-01A-11R-A16W-07	Not Applicable	987	1852	Not Available	Alive	Dead	1	1852	61.7333	14.0566	37.898	4.8165	4.53745	15.588	23.6269	0.0112558	0.191957	78.3387
LIHC	TCGA-DD-AACT-01A-11R-A41C-07	Not Applicable	1291	Not Applicable	1562	Alive	Alive	0	1562	52.0667	16.1307	21.8151	2.55356	4.47855	20.8954	15.8617	0.0773751	0.127326	35.3279
LIHC	TCGA-CC-A7IL-01A-11R-A33R-07	Not Applicable	0	278	Not Available	Alive	Dead	1	278	9.26667	12.6854	47.4722	2.61153	4.44956	28.1483	19.0726	0.0417788	0.262499	67.9559
LIHC	TCGA-G3-AAV7-01A-11R-A38B-07	Not Applicable	92	Not Applicable	361	Alive	Alive	0	361	12.0333	30.038	90.754	5.49187	10.5936	48.9721	11.8706	1.3588	1.24937	180.037
LIHC	TCGA-DD-A11D-01A-11R-A131-07	1560	Not Available	1560	Not Available	Dead	Dead	1	1560	52	12.4079	31.9073	2.70251	4.5611	19.2325	36.6896	0.0233402	0.199022	32.7412
LIHC	TCGA-CC-A9FU-01A-11R-A37K-07	Not Applicable	0	0	0	Alive	0	0	0	0	38.3927	30.1671	2.13447	9.74862	48.7213	14.995	5.54702	2.15529	216.609
LIHC	TCGA-2Y-A9HB-01A-11R-A39D-07	Not Applicable	158	Not Applicable	260	Alive	Alive	0	260	8.66667	9.87672	45.251	3.20233	6.77595	17.6706	25.7766	0.0249454	0.167929	47.7312
LIHC	TCGA-DD-AAC9-01A-11R-A41C-07	Not Applicable	347	Not Applicable	Not Available	Alive	Not Available	0	347	11.5667	9.41787	15.3669	1.51315	3.03625	12.7951	11.269	0.0416175	0.124517	49.5461
LIHC	TCGA-DD-AAVU-01A-11R-A41C-07	Not Applicable	1882	Not Applicable	2202	Alive	Alive	0	2202	73.4	12.8957	22.4576	2.02023	3.63199	33.6399	9.52956	0.0133027	0.268655	76.4012
LIHC	TCGA-DD-AAEK-01A-11R-A41C-07	Not Applicable	1067	Not Applicable	1067	Alive	Alive	0	1067	35.5667	15.3921	74.9716	3.67809	5.47566	16.656	31.0688	0.112402	0.529671	74.8705
LIHC	TCGA-CC-5258-01A-01R-A131-07	Not Applicable	0	129	Not Available	Alive	Dead	1	129	4.3	29.0383	24.186	2.75521	10.9187	18.8937	20.2398	1.64752	0.55201	86.0623
LIHC	TCGA-FV-A495-01A-11R-A266-07	Not Applicable	1	0	0	Alive	0	0	1	2.23333	10.4772	19.3876	1.19633	3.73216	33.496	8.96413	0.0915674	0.105672	172.182
LIHC	TCGA-UB-A7MF-01A-11R-A33J-07	214	Not Available	0	0	Dead	0	1	214	7.13333	16.5497	33.2254	2.37775	6.84331	24.8372	9.34337	0.0303631	0.0999288	104.399
LIHC	TCGA-CC-A7IK-01A-12R-A33R-07	Not Applicable	0	262	Not Available	Alive	Dead	1	262	8.73333	15.6045	32.7586	8.46777	12.3089	25.4327	10.7152	0	1.00857	87.3422
LIHC	TCGA-DD-AAED-01A-12R-A41C-07	Not Applicable	470	Not Applicable	763	Alive	Alive	0	763	25.4333	33.5423	35.7053	2.5313	7.16499	19.8003	92.5466	0.174892	0.451317	32.834
LIHC	TCGA-CC-5262-01A-01R-A131-07	Not Applicable	0	103	Not Available	Alive	Dead	1	103	3.43333	26.0951	26.2082	1.94581	8.20831	18.5627	10.2246	0.0138041	0.346927	77.954
LIHC	TCGA-LG-A6GG-01A-11R-A311-07	Not Applicable	15	Not Applicable	387	Alive	Alive	0	387	12.9	19.5078	31.4364	3.58791	6.44997	20.9304	46.6182	0.0127648	0.389551	47.0085
LIHC	TCGA-G3-A7M6-01A-11R-A33R-07	Not Applicable	366	Not Applicable	632	Alive	Alive	0	632	21.0667	40.8895	50.6081	5.27791	11.2258	29.2893	23.2224	12.8013	2.75711	174.295
LIHC	TCGA-2Y-A9GV-01A-11R-A38B-07	2532	Not Available	0	0	Dead	0	1	2532	84.4	8.44767	35.9555	3.72195	5.56692	12.4875	31.0995	0.0414575	0.623291	40.2234
LIHC	TCGA-DD-AACJ-01A-11R-A41C-07	Not Applicable	1828	Not Applicable	2102	Alive	Alive	0	2102	70.0667	21.0646	34.5564	1.57134	8.36513	26.0211	9.87564	0	0.205188	119.64
LIHC	TCGA-DD-A3A2-01A-11R-A213-07	2131	Not Available	2131	Not Available	Dead	Dead	1	2131	71.0333	11.9331	26.1441	2.65438	4.97447	17.7121	16.8847	0	0.515735	27.7775
LIHC	TCGA-ED-A97K-01A-21R-A38B-07	Not Applicable	6	Not Applicable	Not Available	Alive	Not Available	0	6	0.2	44.833	54.1973	8.83798	9.35301	34.9396	19.5877	10.2106	1.0827	55.1156
LIHC	TCGA-CC-A5UD-01A-11R-A28V-07	Not Applicable	0	304	Not Available	Alive	Dead	1	304	10.1333	55.229	66.8135	5.54117	15.0355	40.9206	27.1896	0.132842	0.96241	293.176
LIHC	TCGA-DD-AAE9-01A-11R-A41C-07	Not Applicable	386	Not Applicable	722	Alive	Alive	0	722	24.0667	23.9617	23.0753	3.36726	5.29903	32.8589	17.8492	0.108466	0.219052	25.9833
LIHC	TCGA-DD-AAC8-01A-11R-A41C-07	16	Not Available	0	0	Dead	0	1	16	0.533333	31.9169	50.1494	3.43954	4.94838	37.4612	6.43828	0.0288688	0.764404	92.6998
LIHC	TCGA-WJ-A86L-01A-12R-A39D-07	Not Applicable	31	Not Applicable	345	Alive	Alive	0	345	11.5	17.2358	32.7768	3.66063	10.9994	16.5026	19.6393	0.0192197	0.457157	60.9654
LIHC	TCGA-DD-A4NF-01A-11R-A27V-07	Not Applicable	428	Not Applicable;Not Applicable	428;942	Alive	Alive;Alive	0	942	31.4	17.531	33.6811	5.11731	9.30375	14.8459	20.9244	0.0622346	0.370076	29.9573
LIHC	TCGA-DD-A1EB-01A-11R-A131-07	Not Applicable	2017	Not Applicable	2017	Alive	Alive	0	2017	67.2333	26.6967	60.1689	3.8564	6.94538	15.564	18.0158	0	0.552279	77.4479
LIHC	TCGA-GJ-A9DB-01A-11R-A37K-07	67	Not Available	0	0	Dead	0	1	67	2.23333	20.221	56.7194	4.08677	6.5879	20.5035	25.2475	0.0482253	0.533862	63.4003
LIHC	TCGA-2Y-A9H9-01A-21R-A39D-07	Not Applicable	456	Not Applicable	697	Alive	Alive	0	697	23.2333	18.2218	36.5462	2.51476	8.50878	24.8726	28.8717	0.0922209	0.325929	94.7042
LIHC	TCGA-DD-AAD5-01A-11R-A41C-07	Not Applicable	1037	Not Applicable	1345	Alive	Alive	0	1345	44.8333	30.9932	52.2778	4.45368	9.07251	42.6623	25.3488	0.0541638	1.50711	184.093
LIHC	TCGA-5R-AAAM-01A-12R-A41C-07	46	Not Available	0	0	Dead	0	1	46	1.53333	15.8241	30.6352	2.97794	6.15061	14.5139	20.4334	0.0167416	0.26297	43.9522
LIHC	TCGA-ED-A4XI-01A-11R-A266-07	Not Applicable	6	Not Applicable;Not Applicable	386;819	Alive	Alive;Alive	0	819	27.3	11.5268	30.968	3.18391	5.63133	14.1061	31.2947	0.727554	0.294507	33.9814
LIHC	TCGA-BC-A10Y-01A-11R-A131-07	711	Not Available	711;711	Not Available;Not Available	Dead	Dead;Dead	1	711	23.7	16.6986	33.1346	4.77233	6.9077	30.6898	14.4519	0.0115842	0.712245	184.04
LIHC	TCGA-DD-A73E-01A-12R-A32O-07	Not Applicable	44	Not Applicable	44	Alive	Alive	0	44	1.46667	18.0167	33.267	5.6157	11.1276	36.9471	14.0107	0.0372869	0.108771	82.2101
LIHC	TCGA-DD-AADK-01A-11R-A41C-07	Not Applicable	734	Not Applicable	1049	Alive	Alive	0	1049	34.9667	21.0968	22.865	1.69962	3.21602	19.9691	19.4373	0.170094	0.180432	47.981
LIHC	TCGA-EP-A2KB-01A-11R-A180-07	Not Applicable	60	Not Applicable;596	334;Not Available	Alive	Alive;Dead	1	596	19.8667	17.3737	21.8877	2.77264	5.13308	11.9806	30.2389	0.226879	0.332024	63.3796
LIHC	TCGA-XR-A8TF-01A-11R-A36F-07	693	Not Available	693	Not Available	Dead	Dead	1	693	23.1	52.1626	69.3823	3.55877	15.8876	37.7418	34.1558	0.0162509	0.583457	80.5439
LIHC	TCGA-DD-AADM-01A-11R-A41C-07	12	Not Available	0	0	Dead	0	1	12	0.4	12.9354	17.7561	2.08441	4.43315	17.8599	10.7812	0.0243556	0.19675	80.1829
LIHC	TCGA-GJ-A6C0-01A-12R-A311-07	31	Not Available	0	0	Dead	0	1	31	1.03333	8.49823	34.2084	3.62755	5.37274	23.0945	15.0433	0.543518	0.449045	132.836
LIHC	TCGA-DD-A1EJ-01A-11R-A155-07	Not Applicable	887	1005	Not Available	Alive	Dead	1	1005	33.5	17.3679	27.5481	3.94185	11.0357	29.9214	20.2339	3.70711	0.480452	124.59
LIHC	TCGA-2V-A95S-01A-11R-A37K-07	Not Applicable	Not Available	0	0	Alive	0	0	0	0	15.8487	24.7577	3.85939	6.13432	25.73	29.4566	0.0415641	0.192753	160.391
LIHC	TCGA-K7-AAU7-01A-11R-A38B-07	Not Applicable	113	Not Applicable	359	Alive	Alive	0	359	11.9667	18.7707	49.1837	6.58724	10.4743	30.3652	13.2498	0.737379	1.50864	154.59
LIHC	TCGA-DD-AAW0-01A-11R-A41C-07	Not Applicable	1644	Not Applicable	2015	Alive	Alive	0	2015	67.1667	30.0341	34.9771	3.54551	4.81926	25.2119	33.2767	0.152401	0.609347	38.7868
LIHC	TCGA-XR-A8TE-01A-11R-A36F-07	Not Applicable	925	Not Applicable	925	Alive	Alive	0	925	30.8333	28.2208	30.1069	2.95398	10.3241	22.2429	11.464	0.087289	0.150169	67.6038
LIHC	TCGA-G3-A6UC-01A-21R-A33J-07	Not Applicable	236	Not Applicable	671	Alive	Alive	0	671	22.3667	19.4996	35.1901	3.33287	9.01529	27.0855	24.6932	0.0909671	0.0816502	42.1713
LIHC	TCGA-BC-A112-01A-11R-A131-07	153	Not Available	153	Not Available	Dead	Dead	1	153	5.1	49.0983	55.0057	4.65264	11.8085	38.7016	9.50589	0.118342	0.713202	161.336
LIHC	TCGA-ED-A459-01A-11R-A266-07	Not Applicable	7	Not Applicable;Not Applicable	408;910	Alive	Alive;Alive	0	910	30.3333	26.2257	43.6953	3.44368	8.98388	41.6705	15.9005	0.013071	0.0586614	64.1163
LIHC	TCGA-NI-A8LF-01A-11R-A36F-07	Not Applicable	498	Not Applicable;Not Applicable	606;799	Alive	Alive;Alive	0	799	26.6333	24.5681	28.4387	3.96463	6.30205	21.2432	18.5158	0.0280427	0.176194	34.9154
LIHC	TCGA-BC-A5W4-01A-11R-A28V-07	Not Applicable	289	547	Not Available	Alive	Dead	1	547	18.2333	13.4791	21.1213	2.15034	4.90477	38.7516	23.5945	0	0.491901	69.769
LIHC	TCGA-CC-A7IE-01A-21R-A38B-07	Not Applicable	0	217	Not Available	Alive	Dead	1	217	7.23333	39.8243	27.8479	2.36009	7.11349	23.5331	10.131	0.182007	0.638612	93.9853
LIHC	TCGA-5R-AA1D-01A-11R-A38B-07	Not Applicable	61	Not Applicable;Not Applicable	337;449	Alive	Alive;Alive	0	449	14.9667	16.4406	35.5386	4.91707	7.15397	11.1414	16.1467	0.60684	0.949312	44.9979
LIHC	TCGA-CC-A7II-01A-11R-A33J-07	Not Applicable	0	Not Applicable	399	Alive	Alive	0	399	13.3	87.1211	28.5298	1.81242	9.16755	48.1489	7.61197	3.63875	1.45415	264.717
LIHC	TCGA-DD-A73C-01A-12R-A33J-07	Not Applicable	230	Not Applicable	701	Alive	Alive	0	701	23.3667	14.3955	20.8662	5.33821	6.49344	18.1905	17.9386	0.0957761	0.601767	38.6742
LIHC	TCGA-KR-A7K7-01A-11R-A33J-07	Not Applicable	407	Not Applicable;Not Applicable	407;951	Alive	Alive;Alive	0	951	31.7	30.654	19.126	1.25804	3.69372	36.7424	5.22894	0.0457825	0.236287	123.254
LIHC	TCGA-DD-AAVP-01A-11R-A41C-07	Not Applicable	2405	Not Applicable	2752	Alive	Alive	0	2752	91.7333	13.3494	17.5522	2.7759	10.6967	35.6953	17.7484	0.102587	0.379829	64.9428
LIHC	TCGA-DD-AAD1-01A-11R-A41C-07	Not Applicable	564	Not Applicable	564	Alive	Alive	0	564	18.8	27.7063	33.7923	4.29094	7.28731	20.0988	35.0422	0.375165	0.859575	82.3249
LIHC	TCGA-DD-AADS-01A-11R-A41C-07	Not Applicable	216	Not Applicable	474	Alive	Alive	0	474	15.8	9.64081	9.55194	1.01291	3.59488	25.3169	6.29378	0.0862304	0.0709488	51.5881
LIHC	TCGA-DD-A3A1-01A-11R-A213-07	233	Not Available	233	Not Available	Dead	Dead	1	233	7.76667	10.9232	28.8109	4.59071	10.6885	19.9364	22.2887	0.0380838	0.056972	152.338
LIHC	TCGA-RC-A7SB-01A-21R-A352-07	Not Applicable	588	0	0	Alive	0	0	588	19.6	16.8201	37.1484	1.56012	5.23806	16.7212	17.5599	0.0603702	0.422659	75.5103
LIHC	TCGA-DD-AAVZ-01A-11R-A41C-07	Not Applicable	1699	Not Applicable	1900	Alive	Alive	0	1900	63.3333	30.6883	36.371	2.97279	3.75865	23.9985	37.3755	4.94421	0.484257	64.824
LIHC	TCGA-2Y-A9GT-01A-11R-A38B-07	1624	Not Available	0	0	Dead	0	1	1624	54.1333	9.75731	22.4731	3.07124	3.74194	8.52224	35.1825	0.0884159	0.293633	38.3504
LIHC	TCGA-DD-AADQ-01A-11R-A41C-07	Not Applicable	161	Not Applicable	436	Alive	Alive	0	436	14.5333	21.54	35.8864	1.7033	5.24048	15.6536	14.0412	0	0.0506149	34.3666
LIHC	TCGA-DD-A119-01A-11R-A131-07	223	Not Available	223	Not Available	Dead	Dead	1	223	7.43333	8.22481	19.5177	2.31325	3.88416	25.0251	8.6373	0.0427444	0.359686	62.0795
LIHC	TCGA-DD-A4NO-01A-11R-A28V-07	Not Applicable	1869	Not Applicable	2245	Alive	Alive	0	2245	74.8333	18.1476	47.2691	2.2354	3.17041	18.6719	36.3379	0.161468	0.428753	52.5035
LIHC	TCGA-BW-A5NP-01A-11R-A27V-07	Not Applicable	0	0	0	Alive	0	0	0	0	26.1048	49.0704	2.39159	5.75164	30.4023	17.827	0.125017	0.768654	81.2263
LIHC	TCGA-DD-A4NA-01A-11R-A266-07	Not Applicable	1008	Not Applicable	1008	Alive	Alive	0	1008	33.6	10.3355	54.1764	7.115	17.5433	40.4454	11.6644	0.13328	2.39258	86.8753
LIHC	TCGA-MI-A75E-01A-11R-A32O-07	Not Applicable	155	Not Applicable	507	Alive	Alive	0	507	16.9	18.6121	23.2445	1.9177	4.41297	22.5106	21.3487	0.178761	0.200565	47.8664
LIHC	TCGA-BC-A10Q-01A-11R-A131-07	1135	Not Available	1135	Not Available	Dead	Dead	1	1135	37.8333	19.5908	47.143	6.69066	12.0129	33.9442	15.596	0	1.59146	141.455
LIHC	TCGA-DD-AAEE-01A-11R-A41C-07	Not Applicable	498	Not Applicable	810	Alive	Alive	0	810	27	9.82384	35.7475	3.3669	4.69717	26.4863	10.4511	0	0.352808	65.2731
LIHC	TCGA-BC-A3KG-01A-11R-A213-07	Not Applicable	252	Not Applicable;Not Applicable	498;680	Alive	Alive;Alive	0	680	22.6667	20.4388	49.9434	6.54702	9.3138	18.6158	40.184	8.85212	1.88337	59.0103
LIHC	TCGA-DD-A3A7-01A-11R-A22L-07	419	Not Available	419	Not Available	Dead	Dead	1	419	13.9667	9.02885	17.6647	0.968126	3.84701	52.7094	3.87666	0	0.0443858	94.8677
LIHC	TCGA-CC-A8HV-01A-11R-A36F-07	Not Applicable	0	279	Not Available	Alive	Dead	1	279	9.3	47.1874	32.0688	4.61665	8.60198	44.4866	52.4608	5.27521	0.101911	89.0405
LIHC	TCGA-DD-AACN-01A-11R-A41C-07	Not Applicable	1292	Not Applicable	1302	Alive	Alive	0	1302	43.4	33.4964	34.772	4.4138	5.47422	29.8186	18.2836	0.122338	1.27848	91.9224
LIHC	TCGA-G3-A25V-01A-11R-A16W-07	Not Applicable	69	Not Applicable	860	Alive	Alive	0	860	28.6667	16.5946	25.0453	2.09259	4.43819	11.5698	21.2389	0.0491433	0.242605	51.8506
LIHC	TCGA-DD-AAVS-01A-11R-A41C-07	Not Applicable	1823	Not Applicable	1823	Alive	Alive	0	1823	60.7667	24.6824	42.9646	2.64116	4.38648	25.2954	22.8645	7.40664	0.664805	94.515
LIHC	TCGA-CC-A3MB-01A-11R-A213-07	Not Applicable	3	315	Not Available	Alive	Dead	1	315	10.5	29.7392	44.5321	3.87315	5.6111	43.4587	62.4246	0.0230233	0.129158	131.849
LIHC	TCGA-ZP-A9D0-01A-11R-A37K-07	Not Applicable	717	Not Applicable;Not Applicable;Not Applicable;Not Applicable	717;909;909;1091	Alive	Alive;Alive;Alive;Alive	0	1091	36.3667	19.8555	51.0909	3.34668	3.68752	18.6131	27.5422	0.303488	0.214032	45.7981
LIHC	TCGA-DD-AAE2-01A-11R-A41C-07	Not Applicable	288	Not Applicable	638	Alive	Alive	0	638	21.2667	23.9821	33.2795	3.62681	6.24617	22.4485	20.9135	0.02456	0.518048	93.6557
LIHC	TCGA-RG-A7D4-01A-12R-A33R-07	Not Applicable	734	Not Applicable	1098	Alive	Alive	0	1098	36.6	33.1869	45.3448	2.63389	4.63341	30.4102	6.8686	0.0466213	0.5719	139.808
LIHC	TCGA-DD-A4NK-01A-11R-A28V-07	1210	Not Available	1210	Not Available	Dead	Dead	1	1210	40.3333	24.3965	69.4053	3.24903	7.36806	43.1604	19.3518	0.0339677	0.35062	41.4762
LIHC	TCGA-DD-A39W-01A-11R-A213-07	827	Not Available	827	Not Available	Dead	Dead	1	827	27.5667	21.4883	24.2604	3.12373	10.3179	21.8501	7.73073	0	0.195379	46.7616
LIHC	TCGA-DD-AADJ-01A-11R-A41C-07	Not Applicable	730	Not Applicable	1066	Alive	Alive	0	1066	35.5333	15.5948	15.5102	1.7295	3.31612	12.2894	14.1429	0	0.125435	98.6472
LIHC	TCGA-DD-AACA-01A-11R-A41C-07	Not Applicable	2000	Not Applicable	2301	Alive	Alive	0	2301	76.7	28.3327	34.1559	4.70864	6.14442	32.7367	10.9524	0.0136876	0.141286	111.997
LIHC	TCGA-CC-5263-01A-01R-A131-07	129	Not Available	129	Not Available	Dead	Dead	1	129	4.3	37.3391	50.577	6.40662	13.1496	28.6772	20.8873	0.210155	1.80457	270.266
LIHC	TCGA-DD-A11C-01A-11R-A131-07	Not Applicable	662	Not Applicable	662	Alive	Alive	0	662	22.0667	14.9673	47.758	4.85191	4.46864	21.7221	14.617	0.0321856	0.341855	109.957
LIHC	TCGA-DD-A4NL-01A-11R-A28V-07	Not Applicable	1711	Not Applicable;Not Applicable;Not Applicable	1711;1711;Not Available	Alive	Alive;Alive;Not Available	0	1711	57.0333	8.42654	21.7725	2.40502	3.89586	9.11878	24.9947	0.343966	0.257281	22.829
LIHC	TCGA-HP-A5N0-01A-11R-A28V-07	752	Not Available	752	Not Available	Dead	Dead	1	752	25.0667	10.9794	24.3177	3.23461	5.00892	12.9459	22.7038	0.0579718	0.689455	38.5712
LIHC	TCGA-ZP-A9D1-01A-11R-A38B-07	Not Applicable	21	Not Applicable	21	Alive	Alive	0	21	0.7	23.9932	50.185	3.86737	5.36227	20.1063	32.3224	0.0963611	0.526158	44.286
LIHC	TCGA-ES-A2HS-01A-11R-A180-07	688	Not Available	0	0	Dead	0	1	688	22.9333	6.33723	8.00487	0.706988	1.58409	18.272	18.1215	0	0.114883	98.647
LIHC	TCGA-UB-AA0U-01A-11R-A38B-07	Not Applicable	253	Not Applicable	327	Alive	Alive	0	327	10.9	14.3363	55.959	4.4734	10.6354	21.4421	33.9789	0.231089	0.229644	90.6359
LIHC	TCGA-DD-AAD3-01A-11R-A41C-07	Not Applicable	1029	Not Applicable	1295	Alive	Alive	0	1295	43.1667	14.2298	26.989	3.42617	6.50971	16.4702	25.4965	0.013749	0.444268	38.9039
LIHC	TCGA-BW-A5NQ-01A-11R-A27V-07	Not Applicable	0	0	0	Alive	0	0	0	0	32.4345	49.7558	5.28246	12.9769	40.6638	7.58031	0.0134814	0.647385	137.523
LIHC	TCGA-DD-A11B-01A-11R-A131-07	14	Not Available	14	Not Available	Dead	Dead	1	14	0.466667	15.1726	35.1068	5.29689	3.53213	15.3954	23.186	0.0393744	0.753955	58.3876
LIHC	TCGA-G3-A25Y-01A-11R-A16W-07	452	Not Available	452	Not Available	Dead	Dead	1	452	15.0667	40.0572	30.8513	2.43335	9.28854	34.6763	13.4829	3.66504	0.820031	144.203
LIHC	TCGA-CC-A7IH-01A-11R-A33J-07	Not Applicable	0	Not Applicable	365	Alive	Alive	0	365	12.1667	18.0369	28.1836	3.82415	4.60769	23.063	39.4958	0.12136	0.526498	34.7937
LIHC	TCGA-MR-A8JO-01A-12R-A36F-07	Not Applicable	52	Not Applicable	330	Alive	Alive	0	330	11	34.4677	42.387	4.65475	8.44769	17.5485	22.5805	0.231154	1.43349	77.6402
LIHC	TCGA-2Y-A9GX-01A-11R-A38B-07	Not Applicable	2442	Not Applicable	2442	Alive	Alive	0	2442	81.4	15.4943	43.3887	7.64808	7.3857	14.7856	24.0737	0.184655	0.647904	56.8284
LIHC	TCGA-DD-AACS-01A-11R-A41C-07	Not Applicable	1475	Not Applicable	1804	Alive	Alive	0	1804	60.1333	19.4762	19.9192	4.34481	7.53553	22.163	23.8161	1.4996	0.136704	123.663
LIHC	TCGA-K7-A5RG-01A-11R-A28V-07	Not Applicable	120	Not Applicable	519	Alive	Alive	0	519	17.3	20.2257	37.2974	4.68377	5.48215	18.914	13.2919	0.0152939	0.761877	77.9603
LIHC	TCGA-DD-A1ED-01A-11R-A155-07	Not Applicable	1629	Not Applicable	2301	Alive	Alive	0	2301	76.7	7.58556	24.1737	2.56925	5.90827	8.5231	17.4511	0.120477	0.315402	35.3447
LIHC	TCGA-DD-AADV-01A-11R-A39D-07	Not Applicable	230	Not Applicable	574	Alive	Alive	0	574	19.1333	16.6706	62.6874	4.17425	6.25741	22.8719	30.9496	0.0967066	0.969288	58.4527
LIHC	TCGA-DD-AAD8-01A-11R-A41C-07	Not Applicable	959	Not Applicable	1219	Alive	Alive	0	1219	40.6333	15.8338	49.3858	3.93707	5.4137	19.8401	34.153	0	0.298177	74.466
LIHC	TCGA-DD-A4NQ-01A-21R-A28V-07	373	Not Available	373	Not Available	Dead	Dead	1	373	12.4333	40.8694	39.9701	5.34835	10.8078	22.9173	10.7089	0.0360133	0.614172	62.3101
LIHC	TCGA-NI-A4U2-01A-11R-A28V-07	1791	Not Available	0	0	Dead	0	1	1791	59.7	10.5055	39.5604	2.77416	4.48225	8.95293	24.7966	0.0128652	0.430145	60.0536
LIHC	TCGA-G3-AAV5-01A-11R-A37K-07	Not Applicable	266	Not Applicable	354	Alive	Alive	0	354	11.8	32.1339	44.076	2.42258	8.06047	51.2667	39.6667	0.0105376	0.543856	75.1444
LIHC	TCGA-G3-AAV2-01A-11R-A37K-07	Not Applicable	295	Not Applicable	372	Alive	Alive	0	372	12.4	19.6375	35.0152	2.19515	5.09693	31.1675	17.662	0.126593	0.353507	53.8282
LIHC	TCGA-BC-A216-01A-11R-A155-07	Not Applicable	1144	Not Applicable	1351	Alive	Alive	0	1351	45.0333	30.8532	42.3907	4.12229	12.6185	16.9047	54.2478	0.733503	0.571422	74.5798
LIHC	TCGA-DD-AAEA-01A-11R-A41C-07	Not Applicable	450	Not Applicable	575	Alive	Alive	0	575	19.1667	25.6234	47.1009	1.75976	4.00101	34.6936	17.7965	0	0.143805	91.0005
LIHC	TCGA-EP-A2KC-01A-11R-A213-07	19	Not Available	19	Not Available	Dead	Dead	1	19	0.633333	15.7162	34.9008	3.22314	4.61313	28.065	14.2148	0.0881644	0.41263	83.0051
LIHC	TCGA-RC-A6M5-01A-11R-A32O-07	Not Applicable	15	0	0	Alive	0	0	15	0.5	13.6205	30.3184	2.49906	4.8989	13.5089	18.418	0.235796	0.467848	31.2391
LIHC	TCGA-2Y-A9GU-01A-11R-A38B-07	Not Applicable	1569	Not Applicable	1939	Alive	Alive	0	1939	64.6333	12.3034	21.8946	4.18307	4.69237	12.5512	37.5195	2.77766	0.295664	41.6108
LIHC	TCGA-BC-A10T-01A-11R-A131-07	837	Not Available	837	Not Available	Dead	Dead	1	837	27.9	26.3459	31.2689	4.00474	7.5337	22.7713	18.7596	0.0107258	0.803879	79.5794
LIHC	TCGA-RC-A7SK-01A-11R-A352-07	Not Applicable	472	0	0	Alive	0	0	472	15.7333	12.5725	37.5993	2.98128	6.23397	25.6448	34.0246	0.0546646	0.17173	59.2359
LIHC	TCGA-BC-A69H-01A-11R-A311-07	Not Applicable	120	Not Applicable	444	Alive	Alive	0	444	14.8	27.2793	19.2819	1.28316	2.95732	68.2213	8.50354	0	0.59148	375.158
LIHC	TCGA-DD-AAVW-01A-11R-A41C-07	Not Applicable	1867	Not Applicable	2317	Alive	Alive	0	2317	77.2333	17.2617	40.3821	3.58571	3.97354	17.5107	32.247	0.0529782	0.760835	41.4286
LIHC	TCGA-DD-AADO-01A-11R-A41C-07	Not Applicable	92	Not Applicable	453	Alive	Alive	0	453	15.1	13.1752	9.17077	0.74179	5.29162	35.3271	9.28886	0.801577	0.0952252	143.617
LIHC	TCGA-ZS-A9CD-01A-11R-A37K-07	1386	Not Available	0	0	Dead	0	1	1386	46.2	21.7332	26.5919	2.01582	5.25244	18.5374	21.1076	0.218412	0.161034	54.4067
LIHC	TCGA-DD-AACU-01A-11R-A41C-07	Not Applicable	1240	Not Applicable	1567	Alive	Alive	0	1567	52.2333	29.8544	46.985	3.74125	10.4668	33.224	24.1287	0.0942033	0.662347	68.2899
LIHC	TCGA-G3-A7M5-01A-11R-A33R-07	Not Applicable	0	Not Applicable	447	Alive	Alive	0	447	14.9	21.0328	34.3942	1.63323	5.35052	24.469	11.9913	0.0998225	0.229597	44.1152
LIHC	TCGA-WQ-A9G7-01A-11R-A37K-07	Not Applicable	30	Not Applicable	30	Alive	Alive	0	30	1	53.8389	43.9224	2.27671	7.00254	59.4449	8.20157	0.705074	0.297253	74.7687
LIHC	TCGA-G3-A5SJ-01A-11R-A27V-07	Not Applicable	364	Not Applicable	698	Alive	Alive	0	698	23.2667	25.2332	31.0781	3.19297	9.41469	25.7776	20.9188	0.0318452	0.95755	161.804
LIHC	TCGA-O8-A75V-01A-11R-A32O-07	Not Applicable	135	Not Applicable	538	Alive	Alive	0	538	17.9333	16.4579	25.6055	1.47327	4.56929	18.6287	7.52966	0.0209036	0.229842	42.0068
LIHC	TCGA-ED-A5KG-01A-11R-A27V-07	Not Applicable	6	Not Applicable;Not Applicable	482;854	Alive	Alive;Alive	0	854	28.4667	29.5717	48.7192	6.58563	8.93477	35.4445	21.8809	2.31748	1.84478	121.949
LIHC	TCGA-CC-A8HU-01A-11R-A36F-07	Not Applicable	0	344	Not Available	Alive	Dead	1	344	11.4667	31.6275	39.3739	1.83014	8.85798	67.1086	12.5564	5.7277	0.323957	232.95
LIHC	TCGA-DD-AACV-01A-11R-A41C-07	Not Applicable	1210	Not Applicable	1531	Alive	Alive	0	1531	51.0333	18.0607	56.5267	3.09846	8.02735	33.7306	27.789	1.28628	0.791415	178.853
LIHC	TCGA-CC-A8HS-01A-11R-A36F-07	Not Applicable	0	300	Not Available	Alive	Dead	1	300	10	14.8077	80.7848	4.33465	5.02216	26.8355	38.6425	10.5664	0.622777	161.51
LIHC	TCGA-CC-A123-01A-11R-A131-07	Not Applicable	-8	Not Applicable	219	Alive	Alive	0	219	7.3	12.8138	7.12021	1.13714	3.28822	19.2298	7.79364	0.357301	0.121647	244.446
LIHC	TCGA-DD-A3A9-01A-11R-A266-07	931	Not Available	931	Not Available	Dead	Dead	1	931	31.0333	16.2763	16.8234	1.8904	2.3909	32.7331	36.846	0.195917	0.678282	140.483
LIHC	TCGA-DD-A4ND-01A-11R-A266-07	Not Applicable	2141	Not Applicable;Not Applicable	2232;2746	Alive	Alive;Alive	0	2746	91.5333	18.7983	32.2562	4.00812	6.85459	20.3662	29.5513	0.570634	1.14145	58.0828
LIHC	TCGA-ZP-A9CV-01A-11R-A38B-07	Not Applicable	142	1088	Not Available	Alive	Dead	1	1088	36.2667	24.2199	37.3373	4.62024	9.59569	17.9331	32.1951	0.0158691	0.199412	34.1777
LIHC	TCGA-ED-A7XO-01A-11R-A352-07	Not Applicable	6	Not Applicable	427	Alive	Alive	0	427	14.2333	17.9086	29.6474	2.11378	4.89008	15.782	13.5062	0.422697	0.698104	92.5359
LIHC	TCGA-ZP-A9D2-01A-11R-A38B-07	Not Applicable	743	Not Applicable;765	743;Not Available	Alive	Alive;Dead	1	765	25.5	35.5258	158.715	8.12632	16.0286	44.335	13.7572	4.37866	0.95652	121.292
LIHC	TCGA-2Y-A9GZ-01A-11R-A39D-07	848	Not Available	0	0	Dead	0	1	848	28.2667	14.4699	32.4518	3.00564	6.49381	16.9232	18.6338	0.465225	0.473253	91.0205
LIHC	TCGA-LG-A9QC-01A-11R-A37K-07	Not Applicable	180	Not Applicable	425	Alive	Alive	0	425	14.1667	34.6024	119.415	2.71277	5.44766	34.178	49.2602	0.0382625	0.214648	89.2458
LIHC	TCGA-DD-A4NV-01A-11R-A311-07	Not Applicable	2018	Not Applicable;Not Applicable	2018;2398	Alive	Alive;Alive	0	2398	79.9333	16.1138	36.3739	6.89414	7.10948	19.7545	21.6083	0.0637942	0.458083	36.2556
LIHC	TCGA-CC-A7IG-01A-11R-A33J-07	Not Applicable	0	299	Not Available	Alive	Dead	1	299	9.96667	21.7602	20.9857	2.69004	6.48482	42.4069	14.6847	3.03671	0.597263	264.53
LIHC	TCGA-DD-AADR-01A-11R-A41C-07	Not Applicable	1742	Not Applicable	2028	Alive	Alive	0	2028	67.6	36.1979	35.0255	4.76533	7.13971	20.6647	21.2152	0.0516317	0.270337	67.8269
LIHC	TCGA-BC-A110-01A-11R-A131-07	2116	Not Available	2116	Not Available	Dead	Dead	1	2116	70.5333	24.4302	34.2821	1.65419	4.69079	14.8927	38.9419	0.313651	0.432344	58.7497
LIHC	TCGA-DD-A118-01A-11R-A131-07	Not Applicable	693	Not Applicable	3437	Alive	Alive	0	3437	114.567	27.6851	46.3409	3.67918	6.4128	19.0658	13.5987	0.345011	0.414565	62.4483
LIHC	TCGA-UB-A7ME-01A-11R-A33J-07	Not Applicable	486	Not Applicable	486	Alive	Alive	0	486	16.2	22.1887	54.6344	3.03904	5.26645	45.8764	13.412	0.804896	0.395094	74.2705
LIHC	TCGA-DD-A4NI-01A-11R-A27V-07	Not Applicable	328	Not Applicable;Not Applicable	561;816	Alive	Alive;Alive	0	816	27.2	12.1624	29.6569	2.79174	5.15376	13.3448	28.0797	0.0357773	0.283665	69.0663
LIHC	TCGA-G3-A3CI-01A-11R-A213-07	Not Applicable	180	Not Applicable	Not Available	Alive	Alive	0	180	6	7.19426	23.6029	2.14446	4.26397	10.9366	10.3843	0.260175	0.302213	25.5143
LIHC	TCGA-DD-AACY-01A-11R-A41C-07	Not Applicable	1140	Not Applicable	1450	Alive	Alive	0	1450	48.3333	12.2401	31.8983	2.12834	5.81119	16.1523	35.4699	0.0261508	0.134966	51.0196
LIHC	TCGA-2Y-A9H5-01A-11R-A38B-07	555	Not Available	0	0	Dead	0	1	555	18.5	19.7457	29.8135	2.64351	3.66627	21.1899	25.572	4.58557	0.286994	56.596
LIHC	TCGA-ZS-A9CF-01A-11R-A38B-07	Not Applicable	2258	Not Applicable	2412	Alive	Alive	0	2412	80.4	13.5922	31.9388	4.69173	6.51612	26.8791	20.8211	0.018038	0.331906	117.793
LIHC	TCGA-RC-A6M6-01A-11R-A32O-07	Not Applicable	9	0	0	Alive	0	0	9	0.3	25.7744	46.3451	1.97892	5.80882	55.0192	12.2379	2.12269	0.699779	203.486
LIHC	TCGA-XR-A8TC-01A-11R-A36F-07	Not Applicable	1339	Not Applicable	1339	Alive	Alive	0	1339	44.6333	29.2516	50.5086	3.32591	4.4423	21.6436	34.5087	5.28526	0.777904	60.2176
LIHC	TCGA-RC-A7SF-01A-11R-A352-07	Not Applicable	579	0	0	Alive	0	0	579	19.3	17.3697	42.0111	1.87761	4.20615	15.803	31.2165	0.0170824	0.283658	34.6872
LIHC	TCGA-CC-A7IJ-01A-11R-A33R-07	Not Applicable	0	Not Applicable	382	Alive	Alive	0	382	12.7333	65.9864	61.2415	4.09429	9.8744	55.0225	11.6691	4.30224	5.85071	372.949
LIHC	TCGA-DD-A1EL-01A-11R-A155-07	415	Not Available	415	Not Available	Dead	Dead	1	415	13.8333	41.6294	40.6892	11.7711	8.02536	22.9872	21.3279	0.0558562	1.47482	121.082
LIHC	TCGA-BC-A10Z-01A-11R-A131-07	34	Not Available	34	Not Available	Dead	Dead	1	34	1.13333	16.2468	53.7569	4.82977	9.31391	17.782	47.238	2.6432	0.374324	75.0563
LIHC	TCGA-G3-A5SM-01A-12R-A28V-07	Not Applicable	133	Not Applicable	520	Alive	Alive	0	520	17.3333	15.006	30.8654	3.1224	3.19784	17.9574	12.7582	0.0193822	0.252258	40.143
LIHC	TCGA-DD-AAVQ-01A-11R-A41C-07	Not Applicable	2406	Not Applicable	2728	Alive	Alive	0	2728	90.9333	25.6274	20.4845	1.66627	3.1236	33.0535	9.182	0.145311	0.423891	123.417
LIHC	TCGA-CC-5259-01A-31R-A213-07	Not Applicable	5	Not Applicable	250	Alive	Alive	0	250	8.33333	11.7456	7.41366	1.05467	1.31131	6.27603	9.36683	0.28117	0.111341	21.8101
LIHC	TCGA-DD-AAE4-01A-11R-A41C-07	Not Applicable	259	Not Applicable	608	Alive	Alive	0	608	20.2667	7.74859	12.8343	1.25824	4.31672	15.8991	17.0938	0.0666498	0.351463	84.1856
LIHC	TCGA-DD-AACL-01A-11R-A41C-07	Not Applicable	58	107	Not Available	Alive	Dead	1	107	3.56667	53.3173	33.6086	1.62323	6.3564	42.8677	7.50944	0.892904	0.901634	148.261
LIHC	TCGA-DD-AADW-01A-11R-A39D-07	Not Applicable	203	Not Applicable	587	Alive	Alive	0	587	19.5667	17.6034	42.7227	4.57011	8.32126	32.3255	18.52	12.2913	1.44207	266.762
LIHC	TCGA-DD-A39Y-01A-11R-A213-07	171	Not Available	171	Not Available	Dead	Dead	1	171	5.7	13.5058	33.9202	2.46971	14.4305	46.0415	7.37083	0	0.405826	126.278
LIHC	TCGA-ED-A7PZ-01A-11R-A33R-07	Not Applicable	6	Not Applicable	Not Available	Alive	Not Available	0	6	0.2	32.7179	27.7717	3.51331	6.96855	41.6016	6.50393	0.497385	0.498355	102.985
LIHC	TCGA-DD-AAD6-01A-11R-A41C-07	Not Applicable	672	Not Applicable	672	Alive	Alive	0	672	22.4	54.6038	46.0629	2.946	9.87464	14.5426	25.135	0	0.102133	117.187
LIHC	TCGA-RC-A6M4-01A-11R-A32O-07	Not Applicable	22	0	0	Alive	0	0	22	0.733333	16.5721	26.8791	1.37257	5.62274	27.7966	22.9578	0.011602	0.0260342	48.4417
LIHC	TCGA-KR-A7K0-01A-12R-A33R-07	65	Not Available	0	0	Dead	0	1	65	2.16667	23.0436	34.6504	3.51178	5.28156	20.5315	21.0124	0.0766568	0.323386	47.6183
LIHC	TCGA-DD-A73D-01A-12R-A32O-07	Not Applicable	334	Not Applicable	693	Alive	Alive	0	693	23.1	27.2072	45.5911	2.33802	10.6578	30.8929	24.5922	0.0298025	0.0401252	174.253
LIHC	TCGA-DD-AADU-01A-11R-A41C-07	Not Applicable	252	Not Applicable	554	Alive	Alive	0	554	18.4667	17.7988	31.9175	2.59142	5.68556	19.4595	15.045	0.0458695	0.123515	34.8592
LIHC	TCGA-G3-A3CJ-01A-11R-A213-07	Not Applicable	136	Not Applicable	594	Alive	Alive	0	594	19.8	10.1546	15.246	1.55094	4.11514	27.1319	16.7571	0.0117737	0.0686909	81.2357
LIHC	TCGA-DD-A1EI-01A-11R-A131-07	Not Applicable	183	Not Applicable	183	Alive	Alive	0	183	6.1	25.6356	51.8305	3.61805	7.36277	20.4747	30.7367	1.52438	0.632583	70.9425
LIHC	TCGA-DD-A4NS-01A-11R-A311-07	2456	Not Available	2456	Not Available	Dead	Dead	1	2456	81.8667	27.2395	35.5237	4.92541	9.4595	26.1956	37.6665	1.82631	1.12699	74.6472
LIHC	TCGA-ED-A7PX-01A-51R-A352-07	Not Applicable	6	Not Applicable	Not Available	Alive	Not Available	0	6	0.2	80.151	68.9103	7.30819	16.7943	59.2406	8.42417	0.677457	1.17271	141.691
LIHC	TCGA-BD-A3ER-01A-11R-A213-07	Not Applicable	146	Not Applicable	1115	Alive	Alive	0	1115	37.1667	28.7583	30.032	4.10314	3.72791	16.5013	17.292	0	0.217432	56.4384
LIHC	TCGA-2Y-A9H0-01A-11R-A38B-07	Not Applicable	3675	Not Applicable	3675	Alive	Alive	0	3675	122.5	15.7431	58.1188	2.53297	5.56083	23.5731	4.37188	0.0134772	0.707665	157.357
LIHC	TCGA-DD-AACP-01A-11R-A41C-07	Not Applicable	400	Not Applicable	415	Alive	Alive	0	415	13.8333	43.6217	41.8967	2.46747	6.6052	34.5254	7.90463	0.768623	0.607413	177.476
LIHC	TCGA-2Y-A9GS-01A-12R-A38B-07	724	Not Available	0	0	Dead	0	1	724	24.1333	21.8864	55.4139	5.30961	11.4999	37.1418	23.0737	0.10547	1.02782	106.086
LIHC	TCGA-5R-AA1C-01A-11R-A41C-07	Not Applicable	63	Not Applicable;Not Applicable	364;520	Alive	Alive;Alive	0	520	17.3333	19.8052	31.5084	5.84179	11.3674	22.7574	13.8707	0	0.562738	44.504
LIHC	TCGA-DD-AACE-01A-11R-A41C-07	Not Applicable	1931	Not Applicable	2184	Alive	Alive	0	2184	72.8	13.4616	42.9448	4.50739	9.41486	27.8694	23.7713	0.0213177	0.267881	63.7143
LIHC	TCGA-WX-AA44-01A-11R-A39D-07	Not Applicable	473	Not Applicable	615	Alive	Alive	0	615	20.5	24.042	36.9378	3.9218	9.09536	19.9963	20.7671	0.138836	0.591927	80.0016
LIHC	TCGA-ED-A7XP-01A-11R-A352-07	Not Applicable	6	Not Applicable	400	Alive	Alive	0	400	13.3333	15.5831	33.1279	5.14814	6.79857	25.8115	22.7147	0.0271493	0.493465	57.983
LIHC	TCGA-DD-A1EC-01A-21R-A131-07	Not Applicable	602	Not Applicable	602	Alive	Alive	0	602	20.0667	42.9563	37.0432	4.69903	11.388	35.234	20.3395	0.681139	0.486836	70.6632
LIHC	TCGA-DD-AAVV-01A-11R-A41C-07	Not Applicable	2455	Not Applicable	2455	Alive	Alive	0	2455	81.8333	15.686	46.7612	2.9582	5.44998	28.6351	11.2789	0.292525	0.469852	76.3997
LIHC	TCGA-2Y-A9H8-01A-11R-A39D-07	633	Not Available	0	0	Dead	0	1	633	21.1	11.9019	60.8526	0.754845	3.26912	49.8366	10.5054	19.6596	0.628797	101.317
LIHC	TCGA-RC-A7SH-01A-11R-A38B-07	Not Applicable	468	0	0	Alive	0	0	468	15.6	40.3519	38.6727	3.47094	5.26225	39.9408	43.0433	1.36592	0.22769	62.1307
LIHC	TCGA-ZS-A9CE-01A-11R-A37K-07	Not Applicable	1066	Not Applicable	1241	Alive	Alive	0	1241	41.3667	17.4119	35.1782	1.33361	3.11687	16.2137	16.047	0.0290751	0.46975	31.0625
LIHC	TCGA-BC-A10U-01A-11R-A131-07	837	Not Available	837	Not Available	Dead	Dead	1	837	27.9	19.072	41.7789	3.71647	11.8384	30.768	19.9459	0.454598	0.648676	67.7512
LIHC	TCGA-ZP-A9CZ-01A-11R-A38B-07	Not Applicable	706	Not Applicable	706	Alive	Alive	0	706	23.5333	17.0734	57.6095	3.15579	6.53335	21.352	10.5104	4.76117	0.194251	179.242
LIHC	TCGA-DD-AAW2-01A-11R-A41C-07	Not Applicable	1505	Not Applicable	1855	Alive	Alive	0	1855	61.8333	17.6598	40.2468	3.05932	6.16137	35.9156	25.1965	0.0482942	0.411805	33.3653
LIHC	TCGA-G3-A25X-01A-11R-A16W-07	Not Applicable	1359	Not Applicable	1779	Alive	Alive	0	1779	59.3	22.7721	20.3588	1.79076	6.87073	39.1679	7.78063	3.80513	0.284617	249.846
LIHC	TCGA-DD-AADA-01A-11R-A41C-07	Not Applicable	930	Not Applicable	1233	Alive	Alive	0	1233	41.1	14.8255	18.2959	2.65227	3.79731	13.5312	30.3891	3.5716	0.233372	29.8012
LIHC	TCGA-DD-AACD-01A-11R-A41C-07	381	Not Available	0	0	Dead	0	1	381	12.7	29.6238	19.8678	1.44655	5.90505	31.8015	15	0.0869271	0.13004	44.9984
LIHC	TCGA-G3-AAV3-01A-11R-A37K-07	Not Applicable	279	Not Applicable	412	Alive	Alive	0	412	13.7333	18.253	26.0688	2.99605	5.95873	19.6139	10.4301	0	0.156052	64.2356
LIHC	TCGA-G3-A3CH-01A-11R-A22L-07	Not Applicable	193	Not Applicable	780	Alive	Alive	0	780	26	22.9752	35.0343	3.06847	6.16018	19.3826	30.9307	0.0308617	0.221607	52.9797
LIHC	TCGA-G3-A3CK-01A-11R-A213-07	Not Applicable	27	Not Applicable	585	Alive	Alive	0	585	19.5	17.3939	29.4351	5.06324	7.70542	16.4415	17.7564	0.0311059	0.22336	64.3465
LIHC	TCGA-5C-A9VG-01A-11R-A37K-07	Not Applicable	328	Not Applicable	328	Alive	Alive	0	328	10.9333	70.0852	55.4692	2.29164	13.5262	55.6853	18.4801	1.17978	0.754315	166.948
LIHC	TCGA-G3-A7M8-01A-11R-A33R-07	Not Applicable	0	Not Applicable	430	Alive	Alive	0	430	14.3333	11.4169	21.7983	3.1125	6.08364	10.8791	8.37631	0.0145474	0.195862	37.3615
LIHC	TCGA-DD-A4NR-01A-11R-A311-07	9	Not Available	9	Not Available	Dead	Dead	1	9	0.3	50.6844	36.8976	3.2535	8.07869	25.1426	19.0199	0.0959133	0.75636	97.9558
LIHC	TCGA-FV-A4ZP-01A-12R-A266-07	Not Applicable	1836	2486	Not Available	Alive	Dead	1	2486	82.8667	25.7094	10.1655	0.780064	6.46441	109.441	3.92066	0.272714	0.194714	260.612
LIHC	TCGA-UB-AA0V-01A-11R-A38B-07	Not Applicable	139	Not Applicable	314	Alive	Alive	0	314	10.4667	14.556	36.1216	4.10781	6.34226	10.7947	27.0499	0.751553	0.703489	45.731
LIHC	TCGA-DD-A116-01A-11R-A131-07	1622	Not Available	1622	Not Available	Dead	Dead	1	1622	54.0667	22.8436	37.319	1.76372	9.46129	44.8277	19.3307	0	0.138903	115.089
LIHC	TCGA-DD-A1EH-01A-11R-A131-07	Not Applicable	1036	Not Applicable	1495	Alive	Alive	0	1495	49.8333	28.0886	30.4459	4.53345	5.33893	19.0024	41.0321	0.0609834	0.410531	96.6106
LIHC	TCGA-CC-A9FS-01A-11R-A37K-07	Not Applicable	0	Not Applicable	211	Alive	Alive	0	211	7.03333	50.2343	40.7984	2.26321	3.6014	23.6923	30.4943	0.0439789	0.309217	52.8857
LIHC	TCGA-DD-A1EK-01A-11R-A213-07	558	Not Available	558	Not Available	Dead	Dead	1	558	18.6	13.7161	29.8157	2.81391	5.20028	12.0909	20.9404	0.0364535	0.204499	43.307
LIHC	TCGA-CC-A3MA-01A-11R-A213-07	Not Applicable	2	303	Not Available	Alive	Dead	1	303	10.1	39.3459	55.4632	4.58422	14.9947	41.9473	20.7042	2.27789	2.68167	124.997
LIHC	TCGA-DD-A4NH-01A-11R-A27V-07	Not Applicable	433	Not Applicable;Not Applicable	690;917	Alive	Alive;Alive	0	917	30.5667	17.5844	40.3897	4.2665	5.74923	31.0733	19.6525	4.73537	1.24088	124.676
LIHC	TCGA-PD-A5DF-01A-11R-A27V-07	639	Not Available	0	0	Dead	0	1	639	21.3	15.1809	38.808	3.59849	5.80197	16.9457	16.331	0.0153721	0.620894	89.0712
LIHC	TCGA-UB-A7MD-01A-12R-A352-07	52	Not Available	52	Not Available	Dead	Dead	1	52	1.73333	27.0529	33.2461	5.262	6.27566	30.4975	11.6119	0.128865	0.224908	86.0193
LIHC	TCGA-BC-A69I-01A-11R-A311-07	Not Applicable	16	Not Applicable	387	Alive	Alive	0	387	12.9	25.3426	24.6129	2.01846	7.30352	21.996	31.4442	0.0136686	0.134955	50.9938
LIHC	TCGA-FV-A2QR-01A-11R-A213-07	581	Not Available	581	Not Available	Dead	Dead	1	581	19.3667	17.2304	40.5159	2.76115	5.46446	31.0142	21.7971	0	0.332461	76.3417
LIHC	TCGA-DD-AACC-01A-11R-A41C-07	1685	Not Available	0	0	Dead	0	1	1685	56.1667	16.2954	17.2028	1.61449	5.52775	16.3757	14.1787	0.0775891	0.376069	95.1364
LIHC	TCGA-WX-AA47-01A-11R-A39D-07	556	Not Available	0	0	Dead	0	1	556	18.5333	43.9324	29.7372	2.31718	6.36752	17.8575	8.78147	0	0.115917	30.0791
LIHC	TCGA-MI-A75I-01A-11R-A32O-07	Not Applicable	265	Not Applicable	630	Alive	Alive	0	630	21	15.0086	52.4035	3.00877	8.63485	20.9843	14.0472	0.143439	0.713964	69.7606
LIHC	TCGA-ED-A8O6-01A-11R-A36F-07	Not Applicable	6	56	Not Available	Alive	Dead	1	56	1.86667	33.5133	44.8826	1.11084	8.73188	20.3405	16.1612	0.0689553	0.625118	89.1068
LIHC	TCGA-CC-A1HT-01A-11R-A131-07	Not Applicable	0	101	Not Available	Alive	Dead	1	101	3.36667	45.5624	102.56	9.4547	16.8437	38.2562	10.6047	0.346002	1.74588	250.478
LIHC	TCGA-HP-A5MZ-01A-21R-A27V-07	91	Not Available	91	Not Available	Dead	Dead	1	91	3.03333	16.5645	30.2156	2.37061	4.19705	12.941	18.0783	0.103684	0.331541	38.5025
LIHC	TCGA-DD-A113-01A-11R-A131-07	Not Applicable	1678	Not Applicable	2425	Alive	Alive	0	2425	80.8333	21.5589	32.7371	3.93053	7.41878	22.6467	13.8453	5.79632	0.135637	60.1443
LIHC	TCGA-DD-A3A8-01A-11R-A22L-07	11	Not Available	11	Not Available	Dead	Dead	1	11	0.366667	14.1401	12.2425	2.00946	4.51497	19.0419	18.0896	0	0.10116	36.393
LIHC	TCGA-DD-AADP-01A-11R-A39D-07	Not Applicable	120	Not Applicable	458	Alive	Alive	0	458	15.2667	29.7251	27.3183	3.58755	4.11964	23.0017	24.0768	0.169796	0.415651	81.8838
LIHC	TCGA-DD-A73G-01A-22R-A32O-07	Not Applicable	3071	Not Applicable	3478	Alive	Alive	0	3478	115.933	25.219	9.45422	0.4199	2.49616	33.8217	3.14162	0.0667269	0.119785	114.582
LIHC	TCGA-G3-A7M7-01A-12R-A352-07	Not Applicable	182	Not Applicable	361	Alive	Alive	0	361	12.0333	22.3033	31.1288	1.97353	4.02738	18.8535	19.7881	0	0.198326	42.6917
LIHC	TCGA-CC-A5UE-01A-11R-A28V-07	Not Applicable	0	272	Not Available	Alive	Dead	1	272	9.06667	17.3948	37.6272	3.31365	14.3773	43.0738	24.9304	1.05605	0.675208	171.428
LIHC	TCGA-DD-AACX-01A-11R-A41C-07	Not Applicable	170	Not Applicable	170	Alive	Alive	0	170	5.66667	27.453	38.9349	3.69503	9.77092	29.809	11.3029	0	0.16285	99.6341
LIHC	TCGA-DD-AADD-01A-11R-A41C-07	Not Applicable	864	Not Applicable	1231	Alive	Alive	0	1231	41.0333	25.9102	34.6031	4.32315	16.0909	26.2527	11.122	6.2868	0.56084	148.072
LIHC	TCGA-DD-A73F-01A-11R-A32O-07	Not Applicable	843	Not Applicable;Not Applicable	1085;1085	Alive	Alive;Alive	0	1085	36.1667	9.04108	28.1175	2.80934	5.13214	15.868	10.8753	0.0891175	0.251397	91.5507
LIHC	TCGA-CC-A9FW-01A-11R-A37K-07	Not Applicable	0	Not Applicable	248	Alive	Alive	0	248	8.26667	46.3064	46.1507	1.9673	9.05484	39.7437	16.7702	0.024424	0.400085	127.141
LIHC	TCGA-BC-A10R-01A-11R-A131-07	308	Not Available	308	Not Available	Dead	Dead	1	308	10.2667	15.2221	35.222	4.052	4.10411	15.5649	58.2553	0.175612	0.895087	39.5628
LIHC	TCGA-ES-A2HT-01A-12R-A180-07	438	Not Available	0	0	Dead	0	1	438	14.6	13.5822	15.8474	1.21405	3.02353	14.807	11.1021	0.0346575	0.0816582	40.0803
LIHC	TCGA-DD-A3A4-01A-11R-A22L-07	612	Not Available	612	Not Available	Dead	Dead	1	612	20.4	24.7833	31.1492	2.40517	5.17024	12.0551	42.4982	0.0150082	0.458016	54.9547
LIHC	TCGA-WX-AA46-01A-11R-A39D-07	Not Applicable	553	Not Applicable	756	Alive	Alive	0	756	25.2	19.8624	37.377	3.69645	5.93612	17.1985	38.3561	0.269728	0.302628	38.7889
LIHC	TCGA-DD-A1EE-01A-11R-A131-07	Not Applicable	204	349	Not Available	Alive	Dead	1	349	11.6333	45.1832	55.5005	4.87904	12.3435	34.9695	33.5102	0.0261938	0.158699	42.0157
LIHC	TCGA-FV-A4ZQ-01A-11R-A266-07	Not Applicable	12	0	0	Alive	0	0	12	0.4	22.9938	35.3296	4.47148	7.8628	19.5601	15.7127	0.165677	0.786914	86.9665
PAAD	TCGA-FB-A4P6-01A-12R-A26U-07	Not Applicable	Not Applicable	7	Not Applicable;Not Applicable	363;767	Alive	0	767	25.5667	28.4167	42.0344	9.40692	12.5512	32.4648	13.6231	11.5512	2.38874	68.7152
PAAD	TCGA-FB-AAQ6-01A-11R-A41B-07	244	244	Not Available	244	Not Available	Dead	1	244	8.13333	55.2658	63.401	6.88652	9.88064	47.9603	15.7277	9.62748	1.69409	73.3381
PAAD	TCGA-3A-A9IN-01A-11R-A39D-07	Not Applicable	Not Applicable	2084	Not Applicable	2084	Alive	0	2084	69.4667	29.91	33.4655	5.33207	6.76315	10.138	21.0942	12.4115	1.48905	124.975
PAAD	TCGA-HZ-A49G-01A-11R-A26U-07	Not Applicable	Not Applicable	23	Not Applicable	660	Alive	0	660	22	27.7643	35.0158	5.12671	9.50287	26.255	10.0552	8.91609	1.39181	75.9662
PAAD	TCGA-US-A77G-01A-11R-A32O-07	12	12	Not Available	0	Dead	Dead	1	12	0.4	35.3694	63.2993	8.56837	11.6663	35.6219	20.4218	11.0834	0.617856	113.174
PAAD	TCGA-RL-AAAS-01A-32R-A39D-07	Not Applicable	Not Applicable	9	Not Applicable;Not Applicable	9;9	Alive	0	9	0.3	23.4348	34.0026	4.39531	7.56644	26.901	8.24591	4.37625	1.37992	126.47
PAAD	TCGA-S4-A8RM-01A-11R-A37L-07	Not Applicable	Not Applicable	397	Not Applicable;Not Applicable	646;737	Alive	0	737	24.5667	44.3857	66.1863	11.0784	7.63603	50.3669	13.9896	15.5168	1.13663	102.957
PAAD	TCGA-IB-A5SO-01A-11R-A32O-07	Not Applicable	Not Applicable	329	365	Not Available	Alive	1	365	12.1667	28.4805	31.2462	5.59386	10.2785	28.9457	11.3919	4.48813	1.39357	106.167
PAAD	TCGA-IB-7885-01A-11R-2156-07	Not Applicable	Not Applicable	851	Not Applicable;Not Applicable	977;1257	Alive	0	1257	41.9	28.668	46.825	6.38349	13.2008	30.3647	5.62584	3.01366	1.15856	119.151
PAAD	TCGA-IB-7888-01A-11R-2156-07	1332	1332	Not Available	1332	Not Available	Dead	1	1332	44.4	29.4136	47.6269	7.38904	10.6624	17.7014	6.09298	0.98907	1.77554	106.155
PAAD	TCGA-IB-A5ST-01A-11R-A32O-07	Not Applicable	Not Applicable	8	Not Applicable	635	Alive	0	635	21.1667	31.9668	55.6242	4.72999	11.2808	34.5595	9.73282	4.58507	1.46402	101.782
PAAD	TCGA-PZ-A5RE-01A-11R-A32O-07	Not Applicable	Not Applicable	247	470	Not Available	Alive	1	470	15.6667	30.2182	40.5628	4.66942	9.89413	50.0595	8.1519	5.44536	0.932118	126.016
PAAD	TCGA-2L-AAQJ-01A-12R-A39D-07	394	394	Not Available	394	Not Available	Dead	1	394	13.1333	17.7568	44.4775	4.70725	8.23817	28.7736	7.04964	5.97056	1.17807	207.38
PAAD	TCGA-3A-A9IL-01A-11R-A38C-07	Not Applicable	Not Applicable	2558	Not Applicable	2741	Alive	0	2741	91.3667	50.6624	49.3964	5.46403	11.3929	43.727	27.5533	3.69026	1.50559	169.059
PAAD	TCGA-3A-A9IS-01A-21R-A39D-07	Not Applicable	Not Applicable	932	Not Applicable	998	Alive	0	998	31.1875	36.9239	68.8429	8.54209	11.3138	0.923647	19.1694	10.0631	3.74149	137.998
PAAD	TCGA-F2-A8YN-01A-11R-A37L-07	Not Applicable	Not Applicable	167	Not Applicable	517	Alive	0	517	17.2333	16.3378	47.0755	7.72078	11.5393	29.4952	9.32817	8.97928	1.59028	68.2661
PAAD	TCGA-HV-A7OL-01A-11R-A33R-07	Not Applicable	Not Applicable	252	Not Applicable	252	Alive	0	252	8.4	30.538	26.3907	2.9554	9.10688	45.2649	6.13344	2.6021	0.647984	188.924
PAAD	TCGA-HZ-7923-01A-12R-2156-07	Not Applicable	Not Applicable	8	Not Applicable	314	Alive	0	314	10.4667	26.5561	42.8748	7.6975	10.8865	19.1715	14.2712	6.22951	1.85856	70.9022
PAAD	TCGA-HV-AA8V-01A-11R-A41B-07	Not Applicable	Not Applicable	910	Not Applicable	920	Alive	0	920	30.6667	24.6242	38.704	5.53033	11.5463	27.9995	7.44411	6.71561	1.70628	91.5764
PAAD	TCGA-FB-AAPQ-01A-11R-A41B-07	1130	1130	Not Available	1130	Not Available	Dead	1	1130	37.6667	8.98488	29.2578	5.19549	7.17011	30.0352	8.20461	7.29029	1.39634	113.342
PAAD	TCGA-XN-A8T3-01A-11R-A36G-07	Not Applicable	Not Applicable	951	Not Applicable	951	Alive	0	951	31.7	36.8714	37.8911	5.29608	12.362	26.7086	8.1903	9.22531	1.95244	135.989
PAAD	TCGA-HZ-8002-01A-11R-2204-07	Not Applicable	Not Applicable	24	366	Not Available	Alive	1	366	12.2	43.2506	48.8097	10.9359	16.4655	19.0237	11.7928	7.36494	3.32588	106.667
PAAD	TCGA-XD-AAUI-01A-42R-A41B-07	Not Applicable	Not Applicable	202	366	Not Available	Alive	1	366	12.2	38.1088	47.0769	5.68063	11.3609	43.0695	9.32464	7.15568	1.87743	112.763
PAAD	TCGA-US-A779-01A-11R-A32O-07	511	511	Not Available	0	Dead	Dead	1	511	17.0333	42.0869	30.2423	5.23707	12.6745	45.1279	13.4795	8.63032	0.915484	111.028
PAAD	TCGA-HZ-7924-01A-11R-2156-07	Not Applicable	Not Applicable	369	Not Applicable	840	Alive	0	840	28	34.4959	47.9904	8.84841	16.4566	20.9041	9.77685	10.3913	2.34477	103.91
PAAD	TCGA-3A-A9IB-01A-21R-A39D-07	224	224	Not Available	0	Dead	Dead	1	224	7.46667	30.0319	37.499	3.62262	9.7608	27.2392	9.51646	2.7655	1.57674	115.536
PAAD	TCGA-IB-AAUQ-01A-22R-A41I-07	183	183	Not Available	183	Not Available	Dead	1	183	6.1	18.8385	46.8017	4.56943	9.81647	43.085	12.1138	4.50261	1.67431	93.9021
PAAD	TCGA-IB-7651-01A-11R-2156-07	603	603	Not Available	603	Not Available	Dead	1	603	20.1	39.1046	39.645	7.10241	12.4717	27.4352	7.10936	3.7163	1.44281	84.2546
PAAD	TCGA-HZ-A77O-01A-11R-A33R-07	Not Applicable	Not Applicable	11	160	Not Available	Alive	1	160	5.33333	34.7312	24.3872	3.06896	6.25987	33.0725	4.04822	4.14804	0.862401	124.918
PAAD	TCGA-FB-AAPU-01A-31R-A41B-07	381	381	Not Available	381	Not Available	Dead	1	381	12.7	52.417	50.1411	4.86395	13.5279	46.0893	12.6435	8.73507	1.04657	192.376
PAAD	TCGA-S4-A8RP-01A-11R-A36G-07	702	702	Not Available	0	Dead	Dead	1	702	23.4	44.1918	48.0638	7.07423	11.8227	36.188	14.9627	13.4086	2.13746	104.398
PAAD	TCGA-XD-AAUH-01A-42R-A41B-07	Not Applicable	Not Applicable	164	Not Applicable	395	Alive	0	395	13.1667	43.5058	56.5014	5.81482	11.7505	23.94	14.3948	3.71966	1.88021	128.668
PAAD	TCGA-HZ-7918-01A-11R-2156-07	Not Applicable	Not Applicable	28	Not Applicable	969	Alive	0	969	32.3	26.6789	30.0159	6.21909	9.26909	12.7427	4.62264	4.90491	1.34917	104.085
PAAD	TCGA-2J-AAB4-01A-12R-A41B-07	Not Applicable	Not Applicable	729	Not Applicable	729	Alive	0	729	24.3	17.4197	38.3139	6.7827	10.2389	27.4	14.1576	15.5072	1.48224	66.6586
PAAD	TCGA-IB-A7LX-01A-12R-A36G-07	250	250	Not Available	250	Not Available	Dead	1	250	8.33333	58.8444	73.0828	4.95679	10.2427	49.9261	8.59205	9.51794	3.13971	133.248
PAAD	TCGA-IB-7890-01A-12R-2204-07	598	598	Not Available	598	Not Available	Dead	1	598	19.9333	23.3191	31.1532	9.62899	9.14055	22.0739	8.42293	2.50913	2.02139	114.043
PAAD	TCGA-F2-7276-01A-11R-2156-07	216	216	Not Available	216	Not Available	Dead	1	216	7.2	33.023	46.1562	7.27446	14.9466	19.6837	10.2033	6.16614	2.26974	98.2223
PAAD	TCGA-3A-A9I7-01A-21R-A38C-07	Not Applicable	Not Applicable	718	Not Applicable	1323	Alive	0	1323	44.1	31.8921	41.6066	6.42393	9.48878	34.2476	9.17972	4.2133	2.13078	116.643
PAAD	TCGA-FB-AAPY-01A-11R-A41B-07	1059	1059	Not Available	1059	Not Available	Dead	1	1059	35.3	38.2873	41.5171	3.42543	11.8252	32.0221	10.3374	8.11162	0.904103	101.962
PAAD	TCGA-FB-A5VM-01A-11R-A32O-07	Not Applicable	Not Applicable	75	Not Applicable;498	449;Not Available	Alive	1	498	16.6	38.8763	63.2404	2.92939	7.88072	50.8515	5.34419	1.7606	0.863795	396.548
PAAD	TCGA-F2-6880-01A-11R-2156-07	Not Applicable	Not Applicable	295	Not Applicable;Not Applicable	Not Available;289	Alive	0	295	9.83333	4.04875	7.3644	1.1326	2.06008	6.44329	3.06522	2.47478	0.424068	14.6513
PAAD	TCGA-F2-A7TX-01A-33R-A38C-07	95	95	Not Available	0	Dead	Dead	1	95	3.16667	55.0297	63.2477	6.15721	8.91202	37.211	7.89257	5.69653	2.12725	143.409
PAAD	TCGA-2J-AABR-01A-11R-A41B-07	Not Applicable	Not Applicable	327	Not Applicable	438	Alive	0	438	14.6	30.9159	45.2204	6.99194	10.7918	24.8443	11.3573	6.87493	2.07771	112.225
PAAD	TCGA-IB-8127-01A-11R-2404-07	Not Applicable	Not Applicable	194	Not Applicable	522	Alive	0	522	17.4	47.1284	32.4829	7.08099	10.8156	32.4907	9.2478	8.37202	1.75771	68.7956
PAAD	TCGA-LB-A8F3-01A-11R-A36G-07	Not Applicable	Not Applicable	35	Not Applicable	379	Alive	0	379	12.6333	23.6793	19.6714	2.897	5.85576	40.5217	7.74089	3.74735	1.05772	142.226
PAAD	TCGA-HZ-7922-01A-11R-2156-07	Not Applicable	Not Applicable	4	0	Alive	Alive	0	4	0.133333	27.5873	56.7703	8.71006	11.1106	15.1582	7.35473	7.27608	2.18868	135.988
PAAD	TCGA-IB-A6UG-01A-32R-A33R-07	41	41	Not Available	41	Not Available	Dead	1	41	1.36667	26.739	51.5887	3.59901	7.27807	29.9153	6.23169	6.16446	1.42938	72.7944
PAAD	TCGA-3A-A9IR-01A-11R-A38C-07	Not Applicable	Not Applicable	1164	Not Applicable	1542	Alive	0	1542	51.4	24.3466	45.973	6.70689	23.8809	25.5084	14.1963	19.0388	2.59322	111.121
PAAD	TCGA-HZ-A77P-01A-11R-A33R-07	Not Applicable	Not Applicable	13	Not Applicable	330	Alive	0	330	11	32.4452	47.3271	5.61503	11.942	28.4775	9.70286	5.30659	1.6737	120.524
PAAD	TCGA-FB-AAQ1-01A-12R-A41B-07	123	123	Not Available	123	Not Available	Dead	1	123	4.1	53.5971	59.2549	6.25846	14.5864	33.2854	10.3254	4.77452	1.02691	123.989
PAAD	TCGA-IB-7891-01A-11R-2204-07	Not Applicable	Not Applicable	488	Not Applicable;913	648;Not Available	Alive	1	913	30.4333	26.9014	32.3843	5.71077	7.93176	14.7427	5.13999	4.67479	1.83711	76.3226
PAAD	TCGA-HZ-8001-01A-11R-2204-07	Not Applicable	Not Applicable	19	Not Applicable	706	Alive	0	706	23.5333	33.9219	28.7102	3.84981	7.92823	23.7619	6.10382	2.81338	0.975411	133.473
PAAD	TCGA-IB-7645-01A-22R-2204-07	1502	1502	Not Available	1502	Not Available	Dead	1	1502	50.0667	41.6761	32.8866	7.7328	14.6743	17.9103	8.13192	1.48326	1.49589	114.34
PAAD	TCGA-2L-AAQM-01A-11R-A39D-07	Not Applicable	Not Applicable	914	Not Applicable	1383	Alive	0	1383	46.1	29.6743	48.7993	3.71146	8.2853	4.25498	21.9421	26.6496	1.83851	120.305
PAAD	TCGA-3A-A9J0-01A-11R-A41B-07	Not Applicable	Not Applicable	377	Not Applicable	743	Alive	0	743	24.7667	23.3548	49.2719	6.38863	11.8487	36.705	8.98666	1.51191	1.09546	183.958
PAAD	TCGA-HZ-8317-01A-11R-2404-07	Not Applicable	Not Applicable	16	378	Not Available	Alive	1	378	12.6	17.9652	25.9007	3.63649	7.56062	12.2787	7.68689	4.99411	1.24901	54.8509
PAAD	TCGA-3A-A9IJ-01A-11R-A39D-07	Not Applicable	Not Applicable	1854	Not Applicable	1854	Alive	0	1854	61.8	24.0085	21.2332	3.14161	5.83705	27.0565	9.33675	3.63307	1.22009	97.5865
PAAD	TCGA-IB-7646-01A-11R-2156-07	145	145	Not Available	145	Not Available	Dead	1	145	4.83333	49.3621	45.6241	8.03236	10.3613	15.9094	1.56767	8.24773	1.90858	211.414
PAAD	TCGA-3A-A9IO-01A-11R-A38C-07	Not Applicable	Not Applicable	1436	Not Applicable	1942	Alive	0	1942	64.7333	27.5836	64.9145	3.26936	10.4275	24.4377	17.7721	6.31686	4.21389	101.989
PAAD	TCGA-US-A776-01A-13R-A33R-07	Not Applicable	Not Applicable	844	Not Applicable;Not Applicable;Not Applicable	844;1100;1216	Alive	0	1216	40.5333	191.287	60.472	4.02497	12.5944	43.526	17.1346	12.5116	0.283453	182.311
PAAD	TCGA-2J-AAB6-01A-11R-A41B-07	293	293	Not Available	0	Dead	Dead	1	293	9.76667	13.9344	38.4972	4.34029	9.43489	38.1544	6.52574	2.52898	1.19517	127.818
PAAD	TCGA-H6-A45N-01A-11R-A26U-07	Not Applicable	Not Applicable	233	397	Not Available	Alive	1	397	13.2333	26.031	49.9418	6.25492	8.99869	31.6829	10.2802	6.76067	1.43579	82.863
PAAD	TCGA-FB-A545-01A-11R-A26U-07	Not Applicable	Not Applicable	1	Not Applicable;732	385;Not Available	Alive	1	732	24.4	34.2469	41.1337	6.42971	11.2165	33.3599	7.71673	11.0826	1.5346	183.599
PAAD	TCGA-3E-AAAZ-01A-11R-A38C-07	2182	2182	Not Available	0	Dead	Dead	1	2182	72.7333	44.7025	61.2426	6.683	9.34737	42.4746	9.90671	4.05689	1.37766	131.935
PAAD	TCGA-F2-7273-01A-11R-2156-07	Not Applicable	Not Applicable	360	Not Applicable;592	360;Not Available	Alive	1	592	19.7333	25.7012	28.4502	5.92932	13.1723	18.0485	6.40437	5.2888	1.68903	75.3392
PAAD	TCGA-FB-AAPS-01A-12R-A39D-07	Not Applicable	Not Applicable	228	Not Applicable	Not Available	Alive	0	228	7.6	21.4938	34.813	4.50327	7.89684	27.8175	8.81114	2.2344	1.69541	114.86
PAAD	TCGA-3A-A9IH-01A-12R-A39D-07	Not Applicable	Not Applicable	874	Not Applicable	1021	Alive	0	1021	34.0333	20.0181	49.9226	6.31213	11.5643	36.3053	9.60038	9.05474	1.10717	130.497
PAAD	TCGA-IB-AAUO-01A-12R-A38C-07	239	239	Not Available	239;239	Not Available;Not Available	Dead	1	239	7.96667	48.3517	50.1932	3.53912	10.4071	46.0395	5.90406	3.58451	0.770676	200.871
PAAD	TCGA-HV-A7OP-01A-11R-A33R-07	Not Applicable	Not Applicable	859	Not Applicable	978	Alive	0	978	32.6	17.7061	34.0027	1.61772	5.40284	73.6555	5.28579	2.92846	0.228568	185.383
PAAD	TCGA-3A-A9I5-01A-11R-A38C-07	Not Applicable	Not Applicable	1612	Not Applicable	1794	Alive	0	1794	59.8	35.917	27.9164	3.32896	5.32804	42.8202	10.1013	6.87484	0.851927	130.274
PAAD	TCGA-FB-A78T-01A-12R-A32O-07	Not Applicable	Not Applicable	1	375	Not Available	Alive	1	375	12.5	46.3525	56.0769	5.08643	9.33952	36.8517	11.0626	10.2805	1.08945	114.916
PAAD	TCGA-2J-AABO-01A-21R-A41B-07	Not Applicable	Not Applicable	345	Not Applicable	440	Alive	0	440	14.6667	39.2971	40.1276	5.78765	10.7807	32.7302	7.68038	2.54432	1.21799	145.041
PAAD	TCGA-IB-AAUW-01A-12R-A38C-07	Not Applicable	Not Applicable	179	230	Not Available	Alive	1	230	7.66667	29.7415	43.5197	6.97707	11.6072	23.618	14.8085	7.38185	2.18023	86.1092
PAAD	TCGA-L1-A7W4-01A-12R-A36G-07	Not Applicable	Not Applicable	164	278	Not Available	Alive	1	278	9.26667	40.2705	75.1972	5.00476	10.609	55.3104	11.6845	9.92414	1.38116	213.917
PAAD	TCGA-HZ-7920-01A-11R-2204-07	Not Applicable	Not Applicable	0	236	Not Available	Alive	1	236	7.86667	43.8811	47.3482	8.3067	16.0707	15.483	12.5165	3.3202	2.77424	121.202
PAAD	TCGA-YY-A8LH-01A-11R-A36G-07	Not Applicable	Not Applicable	1834	Not Applicable	2016	Alive	0	2016	67.2	52.4221	56.2518	5.14883	9.46754	45.8316	18.1765	7.99143	1.03363	100.198
PAAD	TCGA-YH-A8SY-01A-11R-A37L-07	Not Applicable	Not Applicable	388	0	Alive	Alive	0	388	12.9333	54.1063	70.5791	5.06591	8.24752	37.7849	7.44222	1.53791	1.51674	100.263
PAAD	TCGA-IB-7649-01A-11R-2156-07	467	467	Not Available	467	Not Available	Dead	1	467	15.5667	24.7411	33.0601	7.33483	8.72576	15.079	5.98346	7.95939	2.1272	80.9262
PAAD	TCGA-HZ-8638-01A-11R-2404-07	Not Applicable	Not Applicable	91	151	Not Available	Alive	1	151	5.03333	25.4553	43.3755	9.92536	12.8858	16.5794	13.5041	10.6366	2.24929	83.1959
PAAD	TCGA-YB-A89D-01A-12R-A36G-07	Not Applicable	Not Applicable	160	Not Applicable	350	Alive	0	350	11.6667	27.4524	35.7812	5.26697	9.51623	29.537	9.59246	4.74993	1.2038	110.394
PAAD	TCGA-HV-A5A6-01A-11R-A26U-07	Not Applicable	Not Applicable	1953	2036	Not Available	Alive	1	2036	67.8667	39.0145	67.1686	6.06343	12.9211	28.5567	6.84599	13.5632	2.4348	202.496
PAAD	TCGA-HZ-8637-01A-11R-2404-07	Not Applicable	Not Applicable	0	517	Not Available	Alive	1	517	17.2333	44.0896	82.3551	7.9782	12.9553	33.8445	14.5363	2.01104	2.222	96.4883
PAAD	TCGA-M8-A5N4-01A-11R-A26U-07	Not Applicable	Not Applicable	584	0	Alive	Alive	0	584	19.4667	28.0847	59.7398	5.74363	9.17055	39.8592	7.68581	4.85525	1.46247	130.536
PAAD	TCGA-3E-AAAY-01A-11R-A38C-07	Not Applicable	Not Applicable	2172	Not Applicable	2285	Alive	0	2285	76.1667	30.7507	48.2295	5.44541	9.54966	39.1084	13.0994	7.95159	1.79601	145.976
PAAD	TCGA-HZ-A49I-01A-12R-A26U-07	Not Applicable	Not Applicable	0	308	Not Available	Alive	1	308	10.2667	25.5543	46.0776	6.47904	11.5925	46.0225	11.4756	4.86562	1.53827	135.385
PAAD	TCGA-HV-A5A4-01A-11R-A26U-07	Not Applicable	Not Applicable	232	0	Alive	Alive	0	232	7.73333	27.0023	51.0303	6.59046	13.3184	39.046	12.1813	17.1358	1.29873	108.099
PAAD	TCGA-2J-AAB9-01A-11R-A41B-07	627	627	Not Available	0	Dead	Dead	1	627	20.9	26.1436	26.8857	4.29218	7.94924	25.4786	7.95569	5.73192	1.38302	107.749
PAAD	TCGA-HZ-8315-01A-11R-2404-07	Not Applicable	Not Applicable	28	299	Not Available	Alive	1	299	9.96667	27.6898	47.048	9.06324	12.7272	20.5715	10.2146	8.84414	2.11975	77.1898
PAAD	TCGA-IB-7897-01A-21R-2204-07	486	486	Not Available	486	Not Available	Dead	1	486	16.2	36.4841	57.9411	10.3522	16.3774	15.9579	15.2356	5.14218	2.89877	91.0286
PAAD	TCGA-2J-AABE-01A-12R-A41B-07	Not Applicable	Not Applicable	663	Not Applicable	676	Alive	0	676	22.5333	29.909	48.965	6.4429	11.3068	31.5005	8.34903	7.63043	1.51111	66.7965
PAAD	TCGA-IB-7652-01A-11R-2156-07	Not Applicable	Not Applicable	476	Not Applicable;Not Applicable	724;1116	Alive	0	1116	37.2	22.711	37.4611	8.42146	11.9637	20.1661	8.47894	6.30276	1.61382	60.5952
PAAD	TCGA-US-A774-01A-21R-A32O-07	695	695	Not Available	0	Dead	Dead	1	695	23.1667	30.2258	39.2395	5.71114	11.7462	26.2194	6.63932	5.8945	1.19043	90.4691
PAAD	TCGA-FB-AAQ3-01A-11R-A41B-07	31	31	Not Available	0	Dead	Dead	1	31	1.03333	21.8074	27.5121	5.82906	6.60558	27.0525	7.70545	8.27544	1.37553	69.4793
PAAD	TCGA-IB-A5SS-01A-11R-A32O-07	460	460	Not Available	460	Not Available	Dead	1	460	15.3333	29.4842	46.3047	6.21146	7.5369	30.9539	4.99348	3.93597	1.62613	154.637
PAAD	TCGA-XD-AAUL-01A-21R-A39D-07	Not Applicable	Not Applicable	188	Not Applicable;Not Applicable	405;498	Alive	0	188	6.26667	23.154	46.2189	4.93908	10.779	34.7445	10.0408	5.23416	1.41075	111.749
PAAD	TCGA-HZ-A4BK-01A-11R-A26U-07	Not Applicable	Not Applicable	46	Not Applicable	657	Alive	0	657	21.9	36.6474	35.4004	7.72042	9.83894	36.2766	12.6172	9.65869	1.33376	99.6281
PAAD	TCGA-IB-A5SQ-01A-11R-A32O-07	219	219	Not Available	0	Dead	Dead	1	219	7.3	31.449	38.8772	4.82876	9.44971	28.9095	5.70749	2.84349	1.46717	129.859
PAAD	TCGA-2J-AABU-01A-11R-A41B-07	277	277	Not Available	0	Dead	Dead	1	277	9.23333	20.4623	64.7348	4.64507	12.5815	35.9388	6.19673	5.31991	1.20347	143.3
PAAD	TCGA-2J-AABF-01A-31R-A41B-07	691	691	Not Available	691	Not Available	Dead	1	691	23.0333	68.5001	69.4789	6.99747	13.6183	37.7445	12.8773	7.8509	1.74289	115.311
PAAD	TCGA-Q3-AA2A-01A-11R-A37L-07	Not Applicable	Not Applicable	94	Not Applicable	95	Alive	0	95	3.16667	63.4504	53.4878	5.23274	10.2616	38.0025	13.0055	8.37482	1.75931	127.235
PAAD	TCGA-HZ-8003-01A-21R-2204-07	Not Applicable	Not Applicable	21	596	Not Available	Alive	1	596	19.8667	14.3546	18.7954	2.96147	5.29235	7.69706	4.41451	3.75318	0.774102	38.8108
PAAD	TCGA-2L-AAQA-01A-21R-A38C-07	143	143	Not Available	143	Not Available	Dead	1	143	4.76667	37.6478	59.4583	6.907	7.78264	31.2702	14.5001	11.8518	1.34284	68.4826
PAAD	TCGA-FB-AAPZ-01A-11R-A41B-07	Not Applicable	Not Applicable	226	Not Applicable	716	Alive	0	716	23.8667	42.6219	51.9979	6.80686	9.53845	20.0161	9.69289	7.83578	1.14321	117.353
PAAD	TCGA-HZ-8519-01A-11R-2404-07	Not Applicable	Not Applicable	3	Not Applicable	454	Alive	0	454	15.1333	27.8444	43.7237	8.03173	11.3066	23.215	12.6591	6.3547	2.26702	96.7916
PAAD	TCGA-2L-AAQI-01A-12R-A39D-07	103	103	Not Available	103	Not Available	Dead	1	103	3.43333	32.7455	33.1572	5.93431	7.51952	34.9681	10.1469	10.5656	1.34921	130.603
PAAD	TCGA-2J-AABV-01A-12R-A41B-07	652	652	Not Available	652	Not Available	Dead	1	652	21.7333	10.9412	6.77284	0.398858	1.6846	11.1111	1.59977	1.2612	0.134972	33.7458
PAAD	TCGA-Z5-AAPL-01A-12R-A41B-07	Not Applicable	Not Applicable	21	Not Applicable	467	Alive	0	467	15.5667	55.1764	70.8724	7.11533	12.0029	41.8976	18.1963	2.35328	3.07324	179.714
PAAD	TCGA-2J-AAB1-01A-11R-A41B-07	66	66	Not Available	0	Dead	Dead	1	66	2.2	26.0985	35.7543	6.89713	12.7158	35.6622	15.6486	5.03598	1.00967	116.339
PAAD	TCGA-3A-A9I9-01A-11R-A38C-07	634	634	Not Available	0	Dead	Dead	1	634	21.1333	20.3536	28.3114	3.82347	5.97518	22.3472	7.11897	5.29277	0.903789	48.0445
PAAD	TCGA-IB-AAUS-01A-12R-A38C-07	Not Applicable	Not Applicable	179	Not Applicable	225	Alive	0	225	7.5	31.7394	39.4343	4.39539	11.0891	28.816	8.00707	2.88857	1.7651	129.17
PAAD	TCGA-HZ-A8P1-01A-11R-A37L-07	Not Applicable	Not Applicable	7	0	Alive	Alive	0	7	0.233333	67.5512	70.0275	5.39893	7.13498	43.6495	15.472	10.16	1.21592	149.541
PAAD	TCGA-HZ-A49H-01A-11R-A26U-07	Not Applicable	Not Applicable	29	Not Applicable	491	Alive	0	491	16.3667	25.9667	32.6534	3.69799	9.33638	20.988	9.14356	4.55382	1.11057	97.3352
PAAD	TCGA-US-A77J-01A-11R-A32O-07	568	568	Not Available	0	Dead	Dead	1	568	18.9333	27.9042	35.5345	3.40035	10.2031	34.0095	9.39752	3.14174	1.28484	149.041
PAAD	TCGA-XD-AAUG-01A-61R-A41B-07	Not Applicable	Not Applicable	161	Not Applicable	420	Alive	0	420	14	37.6363	37.2938	4.56485	12.8053	21.5319	9.00183	3.63485	1.89439	95.0958
PAAD	TCGA-IB-7644-01A-11R-2156-07	Not Applicable	Not Applicable	347	394	Not Available	Alive	1	394	13.1333	42.3373	53.41	12.8894	14.444	25.6	13.0899	9.23659	1.9504	56.1808
PAAD	TCGA-RB-A7B8-01A-12R-A33R-07	Not Applicable	Not Applicable	36	466	Not Available	Alive	1	466	15.5333	32.3076	39.1381	7.82723	9.72123	39.0085	9.72854	3.79987	1.61511	110.276
PAAD	TCGA-LB-A9Q5-01A-11R-A39D-07	Not Applicable	Not Applicable	155	313	Not Available	Alive	1	313	10.4333	10.2685	16.6497	2.07638	3.31897	12.8431	4.55179	2.56399	0.55531	36.0564
PAAD	TCGA-2J-AAB8-01A-12R-A41B-07	Not Applicable	Not Applicable	80	Not Applicable	80	Alive	0	80	2.66667	54.7057	59.3984	6.06697	13.5948	28.8155	14.8097	4.64839	1.67223	103.059
PAAD	TCGA-HZ-7289-01A-11R-2156-07	Not Applicable	Not Applicable	240	661	Not Available	Alive	1	661	22.0333	160.343	63.6871	3.7655	5.67476	33.8991	4.91617	0.557316	0.658204	159.477
PAAD	TCGA-IB-A6UF-01A-23R-A33R-07	Not Applicable	Not Applicable	248	Not Applicable	666	Alive	0	666	22.2	19.8301	49.8677	5.42928	9.83257	37.9326	11.8018	5.89745	2.04385	91.8711
PAAD	TCGA-2J-AABI-01A-12R-A41B-07	Not Applicable	Not Applicable	330	Not Applicable	969	Alive	0	969	32.3	94.0402	54.2458	5.05842	8.17484	47.2038	8.07817	4.78912	0.790617	132.763
PAAD	TCGA-HZ-8005-01A-11R-2204-07	120	120	Not Available	120	Not Available	Dead	1	120	4	39.4386	55.2507	4.31775	11.5769	49.4703	7.38462	0.534654	1.97957	157.689
PAAD	TCGA-IB-7889-01A-11R-2156-07	481	481	Not Available	481	Not Available	Dead	1	481	16.0333	28.2373	32.9333	4.32157	7.10718	30.4581	6.35634	5.12703	1.28536	119.948
PAAD	TCGA-2L-AAQL-01A-11R-A38C-07	292	292	Not Available	292	Not Available	Dead	1	292	9.73333	23.1692	34.0199	3.50817	6.501	42.9998	8.56577	3.71242	0.959268	209.117
PAAD	TCGA-FB-AAQ2-01A-31R-A41B-07	153	153	Not Available	153	Not Available	Dead	1	153	5.1	79.9182	68.3136	4.96234	17.2007	33.561	8.75102	4.06917	1.27908	138.313
PAAD	TCGA-IB-AAUM-01A-11R-A37L-07	Not Applicable	Not Applicable	8	Not Applicable	8	Alive	0	8	0.266667	14.0015	16.1796	2.51259	4.82682	12.8199	7.2827	5.47553	0.907408	32.8949
PAAD	TCGA-HZ-A9TJ-01A-11R-A41I-07	Not Applicable	Not Applicable	603	Not Applicable	603	Alive	0	603	20.1	52.5331	38.6673	6.84422	16.6091	41.3856	19.4722	8.2156	2.34156	135.554
PAAD	TCGA-IB-AAUU-01A-11R-A37L-07	Not Applicable	Not Applicable	153	Not Applicable	245	Alive	0	245	8.16667	35.1989	53.0972	5.73485	10.138	45.6034	12.9078	13.3346	0.537525	148.37
PAAD	TCGA-Q3-A5QY-01A-12R-A32O-07	Not Applicable	Not Applicable	105	Not Applicable	416	Alive	0	416	13.8667	36.5961	39.0429	5.0466	9.42788	36.1979	12.4197	0.761758	1.60251	117.65
PAAD	TCGA-OE-A75W-01A-12R-A32O-07	Not Applicable	Not Applicable	110	267	Not Available	Alive	1	267	8.9	31.3649	41.0915	4.20778	7.1097	52.421	9.43082	4.54983	0.619751	97.9383
PAAD	TCGA-HZ-7925-01A-11R-2156-07	Not Applicable	Not Applicable	361	614	Not Available	Alive	1	614	20.4667	43.4429	45.5087	5.34955	14.8349	23.0098	8.76187	2.92718	1.60089	109.855
PAAD	TCGA-RB-AA9M-01A-11R-A39D-07	Not Applicable	Not Applicable	42	Not Applicable	286	Alive	0	286	9.53333	32.6614	56.1756	7.88946	10.1299	35.732	13.3931	8.91448	2.07474	89.4502
PAAD	TCGA-FB-AAQ0-01A-31R-A41B-07	473	473	Not Available	473	Not Available	Dead	1	473	15.7667	40.8807	75.086	5.96791	9.46652	42.2936	12.9116	8.72554	0.965064	70.1208
PAAD	TCGA-IB-AAUT-01A-11R-A37L-07	Not Applicable	Not Applicable	188	Not Applicable	287	Alive	0	287	9.56667	20.808	30.0134	5.72104	9.9815	23.4353	9.42267	8.7285	1.64576	79.1153
PAAD	TCGA-2J-AABH-01A-21R-A41B-07	Not Applicable	Not Applicable	671	Not Applicable;Not Applicable	677;1287	Alive	0	1287	42.9	29.4536	39.3028	5.28493	9.06047	26.7057	9.9487	6.71486	0.946568	86.5422
PAAD	TCGA-HZ-7926-01A-11R-2156-07	Not Applicable	Not Applicable	8	518	Not Available	Alive	1	518	17.2667	40.8883	50.9529	7.81393	12.0401	24.6789	8.82415	7.71338	2.13231	110.082
PAAD	TCGA-2J-AABA-01A-21R-A41B-07	607	607	Not Available	607	Not Available	Dead	1	607	20.2333	47.8696	59.8429	6.79379	13.5207	23.9199	7.82701	8.37284	1.2713	111.219
PAAD	TCGA-US-A77E-01A-11R-A32O-07	430	430	Not Available	0	Dead	Dead	1	430	14.3333	27.0488	38.0349	6.66245	13.2056	44.9289	7.67605	9.7599	2.22823	139.638
PAAD	TCGA-HV-A5A3-01A-11R-A26U-07	128	128	Not Available	0	Dead	Dead	1	128	4.26667	43.7072	59.1071	6.47089	9.64618	29.771	12.7634	11.3558	1.51256	68.4951
PAAD	TCGA-HV-A5A5-01A-11R-A26U-07	Not Applicable	Not Applicable	289	0	Alive	Alive	0	289	9.63333	36.5197	43.9642	6.21781	10.8308	30.9093	10.694	11.2467	1.83897	123.543
PAAD	TCGA-2J-AABK-01A-31R-A41B-07	Not Applicable	Not Applicable	484	Not Applicable	484	Alive	0	484	16.1333	45.8316	41.5677	5.58915	10.8242	36.5173	18.5787	11.8942	1.53729	114.89
PAAD	TCGA-FB-AAPP-01A-12R-A41B-07	485	485	Not Available	485	Not Available	Dead	1	485	16.1667	49.7158	67.3922	6.75945	10.1721	65.4827	7.15254	8.39841	0.519879	174.06
PAAD	TCGA-HZ-A4BH-01A-11R-A26U-07	Not Applicable	Not Applicable	194	Not Applicable	194	Alive	0	194	6.46667	44.9001	59.1458	7.74961	13.4767	31.4594	11.1084	4.43571	1.76664	106.419
PAAD	TCGA-S4-A8RO-01A-12R-A37L-07	Not Applicable	Not Applicable	197	Not Applicable;Not Applicable;Not Applicable	525;525;525	Alive	0	525	17.5	65.8509	82.7475	5.05039	7.64756	52.9837	10.5287	7.45416	0.986879	271.994
PAAD	TCGA-LB-A7SX-01A-11R-A33R-07	Not Applicable	Not Applicable	127	393	Not Available	Alive	1	393	13.1	25.0557	89.6431	8.15315	11.2108	40.4175	15.9039	10.2626	0.704581	161.481
PAAD	TCGA-FB-A4P5-01A-11R-A26U-07	Not Applicable	Not Applicable	4	179	Not Available	Alive	1	179	5.96667	39.6772	41.553	5.33453	11.2271	33.4029	8.52531	3.93583	1.48329	120.423
PAAD	TCGA-F2-A44H-01A-11R-A26U-07	Not Applicable	Not Applicable	158	Not Applicable	586	Alive	0	586	19.5333	19.6979	26.9318	5.73323	7.61435	23.9149	6.49209	4.9747	1.2831	80.8128
PAAD	TCGA-IB-AAUV-01A-11R-A38C-07	Not Applicable	Not Applicable	229	Not Applicable	404	Alive	0	404	13.4667	31.3294	42.9274	4.94176	10.6114	24.2909	9.33936	1.82439	2.17264	108.567
PAAD	TCGA-IB-A7M4-01A-11R-A36G-07	Not Applicable	Not Applicable	181	Not Applicable	483	Alive	0	483	16.1	45.6385	47.035	5.56983	10.1119	56.6214	10.8591	7.01279	1.19168	208.708
PAAD	TCGA-H8-A6C1-01A-11R-A32O-07	Not Applicable	Not Applicable	396	Not Applicable	671	Alive	0	671	22.3667	57.2978	56.5337	5.25516	13.8276	42.1468	10.2421	8.17309	1.43771	121.457
PAAD	TCGA-IB-7654-01A-11R-2156-07	476	476	Not Available	476	Not Available	Dead	1	476	15.8667	36.2483	29.0501	7.74506	11.8685	22.7871	6.7252	2.8144	1.95712	71.4976
PAAD	TCGA-HV-AA8X-01A-11R-A39D-07	532	532	Not Available	532	Not Available	Dead	1	532	17.7333	17.1254	56.476	7.85612	13.9469	33.7635	10.5755	12.0037	1.4831	117.221
PAAD	TCGA-F2-A44G-01A-11R-A26U-07	Not Applicable	Not Applicable	153	233	Not Available	Alive	1	233	7.76667	52.8113	68.1894	5.99312	11.7129	31.9151	10.429	5.1985	1.54311	116.623
PAAD	TCGA-IB-AAUP-01A-11R-A37L-07	Not Applicable	Not Applicable	290	Not Applicable	431	Alive	0	431	14.3667	31.9513	50.2254	6.35283	10.8417	36.132	12.6432	1.81401	2.32199	106.61
PAAD	TCGA-2J-AABT-01A-11R-A41B-07	Not Applicable	Not Applicable	319	Not Applicable	319	Alive	0	319	10.6333	34.8348	43.8565	6.56927	11.0445	36.9809	10.6877	7.82949	1.39621	90.1795
PAAD	TCGA-2J-AABP-01A-11R-A41B-07	Not Applicable	Not Applicable	355	Not Applicable;Not Applicable	355;463	Alive	0	463	15.4333	31.6348	82.0644	3.65414	10.7715	25.603	9.95274	0.34981	2.62175	249.557
PAAD	TCGA-XN-A8T5-01A-12R-A36G-07	Not Applicable	Not Applicable	720	Not Applicable	720	Alive	0	720	24	39.4109	53.2054	4.9875	11.05	32.057	8.94819	2.47096	2.4585	124.709
PAAD	TCGA-IB-AAUR-01A-21R-A38C-07	Not Applicable	Not Applicable	128	Not Applicable;Not Applicable	338;338	Alive	0	338	11.2667	52.463	57.845	5.12552	12.2731	42.2536	12.1145	3.10446	1.91759	133.661
PAAD	TCGA-HZ-7919-01A-11R-2156-07	Not Applicable	Not Applicable	20	593	Not Available	Alive	1	593	19.7667	23.4048	45.7595	9.58956	13.7478	19.6338	10.8896	6.47966	1.48554	82.7793
PAAD	TCGA-HZ-A77Q-01A-11R-A36G-07	Not Applicable	Not Applicable	33	0	Alive	Alive	0	33	1.1	23.9588	38.0255	5.22352	10.9517	24.8317	6.68564	3.51788	1.90411	132.889
PAAD	TCGA-F2-6879-01A-11R-2156-07	334	334	Not Available	334	Not Available	Dead	1	334	11.1333	19.6902	49.553	9.9887	11.6819	21.3135	13.5413	7.9711	1.57445	73.3167
PAAD	TCGA-2L-AAQE-01A-11R-A39D-07	684	684	Not Available	684	Not Available	Dead	1	684	22.8	38.1252	60.7637	7.41203	13.9732	49.6422	14.2544	6.53892	1.52043	137.82
PAAD	TCGA-IB-A5SP-01A-11R-A32O-07	Not Applicable	Not Applicable	300	Not Applicable	482	Alive	0	482	16.0667	20.3576	54.5963	6.51375	9.66244	38.2518	11.1732	5.6967	0.830699	87.2324
PAAD	TCGA-HZ-8636-01A-21R-2404-07	Not Applicable	Not Applicable	5	545	Not Available	Alive	1	545	18.1667	29.9004	54.3857	11.5327	13.6645	29.9153	10.8314	6.66269	2.27793	95.5367
PAAD	TCGA-HZ-A8P0-01A-11R-A36G-07	Not Applicable	Not Applicable	0	0	Alive	Alive	0	0	0	53.5068	57.088	5.60804	12.7361	37.0585	7.04082	4.04362	1.01412	101.886
PAAD	TCGA-IB-7893-01A-11R-2204-07	117	117	Not Available	117	Not Available	Dead	1	117	3.9	26.3198	41.3171	8.253	11.8953	18.201	6.15194	3.33408	1.88745	129.903
PAAD	TCGA-FB-A7DR-01A-21R-A33R-07	Not Applicable	Not Applicable	166	353	Not Available	Alive	1	353	11.7667	39.2684	49.9615	5.08793	9.23296	50.8942	7.63099	4.3563	1.90814	123.004
PAAD	TCGA-3A-A9IZ-01A-12R-A41B-07	308	308	Not Available	0	Dead	Dead	1	308	10.2667	32.6184	53.9671	5.11559	8.17603	36.7521	8.09364	11.8128	1.09938	141.362
PAAD	TCGA-IB-7887-01A-11R-2156-07	110	110	Not Available	110	Not Available	Dead	1	110	3.66667	32.1952	48.8209	7.31015	12.6848	24.0256	9.36223	0.701592	1.46556	82.6886
PAAD	TCGA-3A-A9IC-01A-11R-A38C-07	738	738	Not Available	0	Dead	Dead	1	738	24.6	20.6302	39.3732	5.12592	10.0233	31.4219	6.71194	9.96429	1.06299	92.4422
PAAD	TCGA-IB-8126-01A-11R-2404-07	Not Applicable	Not Applicable	17	Not Applicable;Not Applicable	75;462	Alive	0	462	15.4	8.60302	13.8287	2.65911	4.11557	8.38351	5.29436	3.66775	0.723143	25.5108
PAAD	TCGA-3A-A9IX-01A-11R-A41B-07	Not Applicable	Not Applicable	901	Not Applicable	1037	Alive	0	1037	34.5667	25.9075	33.6918	5.9386	13.0296	20.4919	10.0345	5.4366	1.81841	73.9881
PAAD	TCGA-3A-A9IU-01A-11R-A39D-07	458	458	Not Available	0	Dead	Dead	1	458	15.2667	22.2852	48.093	5.83521	11.1451	29.5498	6.58004	6.77704	1.10901	94.8954
PAAD	TCGA-3A-A9IV-01A-11R-A41B-07	Not Applicable	Not Applicable	967	Not Applicable	1103	Alive	0	1103	36.7667	24.9697	51.1135	5.42686	13.0196	3.63681	14.3294	4.52268	2.30255	112.042
PAAD	TCGA-IB-7886-01A-11R-2156-07	123	123	Not Available	123	Not Available	Dead	1	123	4.1	26.0501	41.8866	8.37862	9.37449	24.5113	8.659	6.90351	2.27586	88.5369
PAAD	TCGA-H6-8124-01A-11R-2404-07	Not Applicable	Not Applicable	181	Not Applicable	392	Alive	0	392	13.0667	29.2169	59.9706	7.65721	14.8653	25.4904	6.03237	6.50988	1.55402	123.336
PAAD	TCGA-IB-AAUN-01A-12R-A38C-07	144	144	Not Available	144	Not Available	Dead	1	144	4.8	25.6341	46.8507	5.6164	6.89148	30.263	6.79765	5.48965	1.17622	75.8534
COAD	TCGA-A6-5666-01A-01R-1653-07	Not Applicable	244	Not Applicable;Not Applicable;Not Applicable	362;719;995	Alive	Alive;Alive;Alive	0	995	33.1667	47.5842	53.7928	8.63486	14.6153	31.8815	10.8082	4.01613	2.18863	370.205
COAD	TCGA-A6-6142-01A-11R-1774-07	Not Applicable	134	Not Applicable;Not Applicable	368;763	Alive	Alive;Alive	0	763	25.4333	44.7155	49.7448	4.05844	11.4493	53.6838	9.6993	3.95135	1.74275	224.899
COAD	TCGA-AA-3663-01A-01R-1723-07	Not Applicable	31	Not Applicable	212	Alive	Alive	0	212	7.06667	56.03	50.16	7.37894	15.837	36.0509	10.1351	2.75869	1.62029	255.327
COAD	TCGA-AZ-6601-01A-11R-1774-07	3042	Not Available	3042	Not Available	Dead	Dead	1	3042	101.4	74.8926	80.3385	8.91128	12.0218	46.7463	12.3276	5.08024	1.62199	286.05
COAD	TCGA-WS-AB45-01A-11R-A41B-07	Not Applicable	2038	Not Applicable	2130	Alive	Alive	0	2130	71	32.5608	48.6172	7.84461	10.1029	21.6884	6.2618	1.64497	1.96615	113.698
COAD	TCGA-CK-4952-01A-01R-1723-07	Not Applicable	475	Not Applicable;Not Applicable	Not Available;475	Alive	Alive;Alive	0	475	15.8333	85.2115	81.1095	6.8537	14.8858	29.7176	11.8294	13.1765	2.36395	304.76
COAD	TCGA-AD-6964-01A-11R-1928-07	Not Applicable	23	331	Not Available	Alive	Dead	1	331	11.0333	46.7365	40.8824	7.34967	11.1563	45.475	11.0718	4.49817	1.76374	231.334
COAD	TCGA-G4-6299-01A-11R-1774-07	Not Applicable	2077	Not Applicable	2268	Alive	Alive	0	2268	75.6	44.7141	68.5869	4.55727	15.0696	61.7991	13.3503	0.279016	2.53778	335.133
COAD	TCGA-T9-A92H-01A-11R-A37K-07	Not Applicable	0	Not Applicable	362	Alive	Alive	0	362	12.0667	82.0087	97.8285	8.07499	10.0787	69.4495	19.6133	4.67075	2.05888	310.309
COAD	TCGA-D5-5537-01A-21R-1928-07	Not Applicable	456	1381	Not Available	Alive	Dead	1	1381	46.0333	87.8472	84.7606	8.40412	9.83434	51.1936	19.3624	7.20042	1.07716	173.484
COAD	TCGA-AA-3814-01A-01R-0905-07	Not Applicable	0	0	0	Alive	0	0	0	0	50.482	37.8532	6.06876	7.62208	58.251	9.99647	5.14778	1.72539	207.478
COAD	TCGA-AA-3812-01A-01R-0905-07	Not Applicable	0	Not Applicable	1066	Alive	Alive	0	1066	35.5333	38.2824	34.4488	1.39862	9.74141	55.4811	2.17797	2.66708	0.44886	283.905
COAD	TCGA-NH-A6GA-01A-11R-A37K-07	Not Applicable	182	302	Not Available	Alive	Dead	1	302	10.0667	93.1432	90.1309	5.62365	8.59507	87.5317	18.4692	7.59613	1.58486	212.37
COAD	TCGA-DM-A28K-01A-21R-A32Y-07	Not Applicable	2835	Not Applicable	2988	Alive	Alive	0	2988	99.6	57.0248	95.5069	4.84021	8.90262	32.7339	13.2253	12.4224	1.20665	188.872
COAD	TCGA-AA-3844-01A-01R-1022-07	Not Applicable	28	Not Applicable	454	Alive	Alive	0	454	15.1333	59.6262	79.6672	6.59638	11.0958	51.2125	8.16647	13.285	2.38487	241.511
COAD	TCGA-AA-3715-01A-01R-0905-07	Not Applicable	30	579	Not Available	Alive	Dead	1	579	19.3	128.606	74.8067	3.36384	13.6151	44.7442	2.55006	4.57514	1.88393	322.178
COAD	TCGA-DM-A285-01A-11R-A16W-07	179	Not Available	179	Not Available	Dead	Dead	1	179	5.96667	63.1256	111.902	9.95528	13.3774	53.2643	15.5917	4.78615	1.48558	203.082
COAD	TCGA-DM-A28A-01A-21R-A32Y-07	805	805	805	805	Dead	Dead	1	805	26.8333	85.1995	88.8612	8.28081	8.83192	61.2815	16.3579	8.40345	2.17256	387.596
COAD	TCGA-A6-6781-01A-22R-1928-07	Not Applicable	158	Not Applicable;Not Applicable	293;598	Alive	Alive;Alive	0	598	19.9333	34.0094	42.6318	6.22275	12.0817	37.5798	6.32124	0.645672	1.62115	189.23
COAD	TCGA-D5-6531-01A-11R-1723-07	Not Applicable	17	Not Applicable	540	Alive	Alive	0	540	18	112.463	128.054	5.86967	16.8074	59.4905	8.49178	0.231262	1.3579	272.484
COAD	TCGA-A6-6141-01A-11R-1774-07	Not Applicable	130	Not Applicable;Not Applicable	255;Not Available	Alive	Alive;Not Available	0	255	8.5	47.2635	57.0436	6.80004	13.2367	40.8225	8.40539	9.38419	1.52139	226.99
COAD	TCGA-A6-2682-01A-01R-1410-07	424	Not Available	424	Not Available	Dead	Dead	1	424	14.1333	43.6752	46.377	4.35931	14.1821	43.7935	8.58306	4.93901	1.09389	277.835
COAD	TCGA-A6-2671-01A-01R-1410-07	Not Applicable	648	Not Applicable;Not Applicable;Not Applicable;1331	648;802;1126;Not Available	Alive	Alive;Alive;Alive;Dead	1	1331	44.3667	57.5434	61.7318	4.63785	14.6552	55.9474	7.47122	2.2742	1.41755	402.38
COAD	TCGA-G4-6294-01A-11R-1774-07	858	Not Available	858	Not Available	Dead	Dead	1	858	28.6	47.1509	64.4231	12.959	14.0249	37.2973	15.5007	12.0231	2.62321	169.63
COAD	TCGA-AU-3779-01A-01R-1723-07	Not Applicable	441	Not Applicable	Discrepancy	Alive	Alive	0	441	14.7	69.7277	62.3447	6.18804	9.46466	37.3895	9.51071	6.96122	1.54517	299.016
COAD	TCGA-QG-A5Z1-01A-11R-A28H-07	Not Applicable	202	256	Not Available	Alive	Dead	1	256	8.53333	53.3298	100.372	8.58022	13.9004	47.54	15.6318	14.3903	1.62446	191.245
COAD	TCGA-A6-A56B-01A-31R-A28H-07	Not Applicable	1595	1711	Not Available	Alive	Dead	1	1711	57.0333	113.609	81.0386	9.05461	23.3926	67.6194	18.3758	4.4436	2.75395	185.756
COAD	TCGA-D5-5541-01A-01R-1653-07	Not Applicable	202	Not Applicable;Not Applicable	350;1701	Alive	Alive;Alive	0	1701	56.7	57.7866	76.3623	7.73767	10.594	52.1292	14.3882	5.84574	1.5716	285.855
COAD	TCGA-AA-A02R-01A-01R-A00A-07	670	Not Available	0	0	Dead	0	1	670	22.3333	116.065	91.3683	4.39888	13.6931	64.4196	6.27775	6.1224	0.947472	377.429
COAD	TCGA-AA-3866-01A-01R-1022-07	Not Applicable	0	Not Applicable	518	Alive	Alive	0	518	17.2667	39.669	80.0648	10.9363	10.3994	52.9222	8.15812	12.8491	1.9942	327.235
COAD	TCGA-AA-3845-01A-01R-1022-07	0	Not Available	0	0	Dead	0	0	0	0	44.3735	63.0822	9.60883	8.92209	30.4289	11.2793	12.0292	7.66957	244.667
COAD	TCGA-A6-6650-01A-11R-A278-07	Not Applicable	173	Not Applicable;Not Applicable	278;627	Alive	Alive;Alive	0	627	20.9	43.6966	72.2971	17.3063	5.55475	34.3521	13.5127	8.79473	1.8372	192.696
COAD	TCGA-3L-AA1B-01A-11R-A37K-07	Not Applicable	154	Not Applicable;Not Applicable	349;475	Alive	Alive;Alive	0	475	15.8333	67.6561	84.1541	7.97255	11.5827	74.0554	15.2716	12.3359	2.76811	208.252
COAD	TCGA-DM-A1DB-01A-11R-A155-07	1348	1348	1348	1348	Dead	Dead	1	1348	44.9333	137.628	89.8543	8.46967	12.4456	92.9853	19.7877	14.9823	2.39496	310.631
COAD	TCGA-AD-6963-01A-11R-1928-07	Not Applicable	3	Not Applicable	834	Alive	Alive	0	834	27.8	117.669	83.5816	6.85755	11.9183	65.1353	12.2909	3.96978	1.47336	402.049
COAD	TCGA-CK-6747-01A-11R-1839-07	Not Applicable	89	Not Applicable;Not Applicable	Not Available;820	Alive	Alive;Alive	0	820	27.3333	56.1862	69.8646	7.63601	15.4868	34.6649	9.15467	8.8765	1.94464	227.712
COAD	TCGA-AA-3939-01A-01R-1022-07	Not Applicable	30	Not Applicable	395	Alive	Alive	0	395	13.1667	47.249	56.0739	7.17022	6.03975	24.5686	11.4532	7.39188	2.97757	242.617
COAD	TCGA-G4-6295-01A-11R-1723-07	Not Applicable	254	Not Applicable	254	Alive	Alive	0	254	8.46667	78.2166	68.0276	8.88036	8.69375	61.3693	22.2689	0.504999	2.81409	423.79
COAD	TCGA-AA-3869-01A-01R-1022-07	Not Applicable	0	822	Not Available	Alive	Dead	1	822	27.4	42.6757	51.7388	7.77759	11.8688	34.1203	10.7392	8.92113	2.11133	122.577
COAD	TCGA-CM-6677-01A-11R-1839-07	Not Applicable	153	Not Applicable;Not Applicable	153;337	Alive	Alive;Alive	0	337	11.2333	72.8229	83.8723	6.62178	12.1281	74.0062	11.1687	5.19541	1.97635	287.374
COAD	TCGA-A6-5659-01A-01R-1653-07	Not Applicable	286	Not Applicable;Not Applicable	286;926	Alive	Alive;Alive	0	926	30.8667	49.029	64.5013	9.38241	12.1739	57.2612	14.0347	4.38454	1.90672	263.305
COAD	TCGA-DM-A0XD-01A-12R-A155-07	743	Not Available	743;743;743	Not Available;Not Available;Not Available	Dead	Dead;Dead;Dead	1	743	24.7667	107.897	73.4627	4.00426	9.7812	37.7439	12.8415	5.22763	1.53551	264.213
COAD	TCGA-AA-A01T-01A-21R-A16W-07	Not Applicable	31	Not Applicable	1005	Alive	Alive	0	1005	33.5	57.8834	30.7077	3.62814	5.52882	85.2156	5.31863	3.67553	0.271689	270.04
COAD	TCGA-DM-A280-01A-12R-A16W-07	236	236	236	236	Dead	Dead	1	236	7.86667	42.81	59.7463	5.31579	12.6923	40.701	8.64	4.48217	1.04397	220.189
COAD	TCGA-F4-6703-01A-11R-1839-07	Not Applicable	56	Not Applicable;Not Applicable;Not Applicable	1091;665;1456	Alive	Alive;Alive;Alive	0	1456	48.5333	49.3607	54.2412	5.28962	9.43926	22.8331	6.57394	1.4037	2.122	194.845
COAD	TCGA-DM-A1D7-01A-11R-A155-07	Not Applicable	Not Available	405;405;405	405;405;405	Discrepancy	Dead;Dead;Dead	1	405	13.5	180.106	70.6404	6.28752	9.17483	46.4527	13.6374	9.97454	1.22242	342.984
COAD	TCGA-A6-2677-01A-01R-0821-07	Not Applicable	541	Not Applicable;740	541;Not Available	Alive	Alive;Dead	1	740	24.6667	45.2004	76.213	8.94654	19.3745	41.0994	15.1203	19.1068	2.64163	477.752
COAD	TCGA-AA-3821-01A-01R-1022-07	Not Applicable	0	Not Applicable	31	Alive	Alive	0	31	1.03333	46.4562	49.4425	11.0402	13.7033	35.9279	16.1451	23.3766	3.79023	258.31
COAD	TCGA-QG-A5YX-01A-11R-A28H-07	Not Applicable	526	Not Applicable	1003	Alive	Alive	0	1003	33.4333	55.0661	80.1783	7.62909	14.8179	34.7992	11.7796	9.27317	1.45107	335.294
COAD	TCGA-CM-6169-01A-11R-1653-07	Not Applicable	243	Not Applicable;Not Applicable	243;396	Alive	Alive;Alive	0	396	13.2	51.4011	93.6271	10.821	12.4249	31.052	12.8745	3.49818	2.72376	127.36
COAD	TCGA-AA-3972-01A-01R-1022-07	Not Applicable	0	Not Applicable	1551	Alive	Alive	0	1551	51.7	55.0188	79.0108	9.35562	18.7253	38.6648	12.092	8.25473	2.38571	244.711
COAD	TCGA-AA-A02W-01A-01R-A00A-07	Not Applicable	31	Not Applicable	1247	Alive	Alive	0	1247	41.5667	67.1049	195.537	10.7934	12.9165	59.3509	15.6101	8.88395	2.75902	221.918
COAD	TCGA-G4-6310-01A-11R-1723-07	Not Applicable	1205	Not Applicable;Not Applicable	1372;1935	Alive	Alive;Alive	0	1935	64.5	42.4009	54.3728	7.27745	10.2354	57.7272	12.4964	6.13183	2.11027	222.84
COAD	TCGA-AA-3973-01A-01R-1022-07	Not Applicable	0	Not Applicable	397	Alive	Alive	0	397	13.2333	44.3423	57.6968	6.90036	4.68366	42.8812	10.3934	12.5829	1.6609	144.64
COAD	TCGA-CM-6675-01A-11R-1839-07	Not Applicable	153	Not Applicable;Not Applicable	153;397	Alive	Alive;Alive	0	397	13.2333	54.06	69.1591	11.2653	13.9174	35.2336	16.1369	7.55235	2.05419	334.96
COAD	TCGA-AA-3966-01A-01R-1113-07	Not Applicable	61	0	0	Alive	0	0	61	2.03333	43.6579	30.0094	6.52957	9.40087	45.4334	10.9096	5.69921	2.14228	245.406
COAD	TCGA-AA-3554-01A-01R-0826-07	Not Applicable	0	Not Applicable	546	Alive	Alive	0	546	18.2	51.1272	62.2934	6.34295	10.1052	42.7028	5.68785	0.633083	1.23676	265.002
COAD	TCGA-A6-3808-01A-01R-1022-07	Not Applicable	279	Not Applicable;Not Applicable	279;1014	Alive	Alive;Alive	0	1014	33.8	37.3107	52.4346	7.9372	12.3242	35.4666	6.91146	8.26671	2.88769	267.644
COAD	TCGA-AA-3552-01A-01R-0821-07	Not Applicable	0	396	Not Available	Alive	Dead	1	396	13.2	43.8471	80.8874	3.50117	9.16835	53.08	5.22232	7.57289	1.49124	167.125
COAD	TCGA-AA-3989-01A-01R-1022-07	Not Applicable	0	242	Not Available	Alive	Dead	1	242	8.06667	55.3543	54.861	3.61599	9.25764	50.9365	5.51382	6.61255	1.43215	187.165
COAD	TCGA-AA-3527-01A-01R-0821-07	Not Applicable	0	0	0	Alive	0	0	0	0	43.827	35.2076	1.40415	10.5478	40.5584	2.21847	0.193097	0.447744	282.57
COAD	TCGA-AD-5900-01A-11R-1653-07	Not Applicable	2	Not Applicable	370	Alive	Alive	0	370	12.3333	92.7258	63.9795	5.73665	12.9097	40.4644	9.92583	2.24009	1.83582	350.425
COAD	TCGA-AA-A01I-01A-02R-A089-07	Not Applicable	31	Not Applicable	943	Alive	Alive	0	943	31.4333	76.8917	84.9944	9.46818	15.8122	17.2207	15.7567	14.1756	2.45545	141.282
COAD	TCGA-A6-6648-01A-11R-1774-07	Not Applicable	253	Not Applicable;Not Applicable	344;766	Alive	Alive;Alive	0	766	25.5333	81.139	66.3955	9.9353	15.387	40.229	11.1747	10.004	2.11664	351.382
COAD	TCGA-D5-6530-01A-11R-1723-07	Not Applicable	271	Not Applicable	621	Alive	Alive	0	621	20.7	54.1515	65.7648	9.35104	12.866	42.2936	8.87208	5.92941	2.10037	216.946
COAD	TCGA-AM-5821-01A-01R-1653-07	Not Applicable	28	Not Applicable	Not Available	Alive	Not Available	0	28	0.933333	89.4202	137.596	5.66224	9.46316	48.8805	7.86169	0.862975	4.4229	304.482
COAD	TCGA-DM-A28F-01A-11R-A32Y-07	1094	1094	1094	1094	Dead	Dead	1	1094	36.4667	57.5242	74.1912	8.44687	8.2193	49.3796	14.7259	11.4783	1.74148	216.898
COAD	TCGA-AA-A022-01A-21R-A16W-07	Not Applicable	0	0	0	Alive	0	0	0	0	71.5608	42.0425	6.19484	9.04253	42.6902	14.7621	8.50602	0.412281	231.487
COAD	TCGA-CM-6165-01A-11R-1653-07	Not Applicable	212	Not Applicable;Not Applicable	212;488	Alive	Alive;Alive	0	488	16.2667	50.2801	102.3	10.7562	14.2899	37.2419	13.5419	17.2371	3.16791	169.352
COAD	TCGA-AA-3867-01A-01R-1022-07	Not Applicable	0	Not Applicable	731	Alive	Alive	0	731	24.3667	30.7347	75.0732	6.56854	11.4828	39.6163	5.66247	4.82412	1.86115	222.573
COAD	TCGA-AA-3955-01A-02R-1022-07	Not Applicable	0	Not Applicable	638	Alive	Alive	0	638	21.2667	41.295	61.5169	10.4239	14.6976	45.5518	11.9747	9.97964	3.17626	352.076
COAD	TCGA-A6-6650-01A-11R-1774-07	Not Applicable	173	Not Applicable;Not Applicable	278;627	Alive	Alive;Alive	0	627	20.9	76.9237	100.484	12.8737	8.95705	62.9438	12.7657	11.0813	1.69853	283.087
COAD	TCGA-AA-3950-01A-02R-1022-07	Not Applicable	31	Not Applicable	730	Alive	Alive	0	730	24.3333	76.6692	64.6027	8.91497	10.2622	35.8373	10.5973	5.14122	3.17257	361.758
COAD	TCGA-G4-6320-01A-11R-1723-07	Not Applicable	678	Not Applicable	804	Alive	Alive	0	804	26.8	59.4158	56.4189	7.56073	11.4547	53.7342	10.0512	10.8703	2.13985	246.764
COAD	TCGA-AA-A01G-01A-01R-A002-07	Not Applicable	31	Not Applicable	365	Alive	Alive	0	365	12.1667	96.2586	78.7788	5.45151	9.48036	40.8511	9.36742	8.31656	2.72153	441.208
COAD	TCGA-NH-A5IV-01A-42R-A37K-07	Not Applicable	0	Not Applicable	0	Alive	Alive	0	0	0	98.821	88.3807	10.1419	17.294	60.5678	15.5164	2.64413	1.50359	316.021
COAD	TCGA-A6-6780-01A-11R-1839-07	Not Applicable	87	Not Applicable;Not Applicable	354;612	Alive	Alive;Alive	0	612	20.4	117.581	91.0931	8.69143	13.5177	49.8048	13.5593	0.240901	1.67577	289.294
COAD	TCGA-AA-3831-01A-01R-0905-07	Not Applicable	0	Not Applicable	547	Alive	Alive	0	547	18.2333	47.997	61.2735	7.86845	14.4662	40.0442	9.14095	10.7004	2.60346	184.817
COAD	TCGA-NH-A6GC-01A-12R-A41B-07	Not Applicable	40	Not Applicable	389	Alive	Alive	0	389	12.9667	43.8403	71.7261	10.9869	10.3969	50.6199	9.76203	16.8314	0.535527	101.494
COAD	TCGA-DM-A28G-01A-11R-A16W-07	1849	1849	1849	1849	Dead	Dead	1	1849	61.6333	66.7728	70.0583	7.78643	10.5923	34.9279	16.547	16.5056	2.94305	153.986
COAD	TCGA-CM-5862-01A-01R-1653-07	153	Not Available	153;153	Not Available;Not Available	Dead	Dead;Dead	1	153	5.1	30.7678	36.4601	3.07896	7.91834	44.3928	16.9222	21.3917	5.99661	161.258
COAD	TCGA-AA-3841-01A-01R-0905-07	Not Applicable	0	Not Applicable	1124	Alive	Alive	0	1124	37.4667	48.3011	40.6241	2.94699	8.76474	67.1056	6.3944	5.0176	0.353862	303.592
COAD	TCGA-AA-3543-01A-01R-0826-07	Not Applicable	0	Not Applicable	30	Alive	Alive	0	30	1	35.8126	43.5765	7.09649	9.8722	39.4777	6.44513	6.50871	1.1403	341.671
COAD	TCGA-AZ-4323-01A-21R-1839-07	43	Not Available	43	Not Available	Dead	Dead	1	43	1.43333	76.3237	91.4264	7.14112	11.9776	34.2658	17.4669	2.77574	2.4337	214.519
COAD	TCGA-AA-3976-01A-01R-1022-07	Not Applicable	0	Not Applicable	791	Alive	Alive	0	791	26.3667	48.4988	70.2905	7.22318	9.53181	47.487	14.0026	6.85789	3.47066	200.958
COAD	TCGA-AA-A004-01A-01R-A00A-07	Not Applicable	31	Not Applicable	424	Alive	Alive	0	424	14.1333	37.7529	28.7171	1.76555	3.90228	83.4694	3.04732	2.63031	0.303546	528.236
COAD	TCGA-DM-A1HB-01A-21R-A180-07	Not Applicable	3786	Not Applicable	4126	Alive	Alive	0	4126	137.533	57.1292	64.7129	6.36096	12.2944	33.5215	9.23154	5.38199	2.15177	265.598
COAD	TCGA-AA-3530-01A-01R-1022-07	Not Applicable	0	Not Applicable	580	Alive	Alive	0	580	19.3333	52.3557	73.419	10.4183	18.2316	35.4034	15.5635	19.8928	3.41296	194.104
COAD	TCGA-AA-3877-01A-01R-1022-07	Not Applicable	30	Not Applicable	943	Alive	Alive	0	943	31.4333	41.2793	61.5713	6.65426	12.3338	44.3843	9.93632	9.23447	2.90916	273.796
COAD	TCGA-AA-3984-01A-02R-1022-07	Not Applicable	0	0	0	Alive	0	0	0	0	111.4	89.837	8.76848	16.6137	44.0501	13.6117	7.82844	2.59235	301.93
COAD	TCGA-DM-A28M-01A-12R-A16W-07	Not Applicable	2775	Not Applicable	2895	Alive	Alive	0	2895	96.5	74.2433	89.6528	6.12641	15.0336	55.7104	8.29412	11.9629	2.00287	267.551
COAD	TCGA-5M-AATE-01A-11R-A41B-07	Not Applicable	1200	Not Applicable	1200	Alive	Alive	0	1200	40	74.0938	72.1109	7.39544	13.8719	79.7181	19.4317	8.67152	2.86756	281.897
COAD	TCGA-G4-6315-01A-11R-1723-07	Not Applicable	937	Not Applicable;Not Applicable	1117;1883	Alive	Alive;Alive	0	1883	62.7667	58.1642	84.7836	7.22801	11.215	61.4065	11.063	6.33742	2.00538	385.375
COAD	TCGA-AA-3692-01A-01R-0905-07	Not Applicable	0	1095	Not Available	Alive	Dead	1	1095	36.5	41.9743	55.4326	6.82306	15.567	37.7345	6.63767	9.74252	1.06643	256.958
COAD	TCGA-AD-6888-01A-11R-1928-07	Not Applicable	155	472	Not Available	Alive	Dead	1	472	15.7333	48.1283	61.1432	5.60993	9.9427	63.6317	11.5099	4.8698	1.17545	331.185
COAD	TCGA-4N-A93T-01A-11R-A37K-07	Not Applicable	8	Not Applicable	146	Alive	Alive	0	146	4.86667	76.7533	65.9077	8.37112	4.65188	55.6559	15.2596	5.86367	1.13118	235.862
COAD	TCGA-D5-6538-01A-11R-1723-07	Not Applicable	246	Not Applicable	521	Alive	Alive	0	521	17.3667	54.8478	100.989	6.32408	11.9753	45.7696	11.5911	12.3711	1.79979	258.134
COAD	TCGA-CK-4951-01A-01R-1410-07	Not Applicable	1492	2134	2134	Alive	Dead	1	2134	71.1333	59.1525	69.7379	6.22208	15.1574	37.6865	9.27264	7.67705	3.35741	348.065
COAD	TCGA-AA-3684-01A-02R-0905-07	Not Applicable	0	0	0	Alive	0	0	0	0	35.869	53.6138	2.60691	8.42597	59.0788	5.26607	1.87407	0.885329	225.47
COAD	TCGA-F4-6805-01A-11R-1839-07	Not Applicable	16	Not Applicable;Not Applicable	496;1047	Alive	Alive;Alive	0	1047	34.9	114.892	68.9184	8.19665	13.1061	39.8818	14.1428	5.41697	2.65964	226.55
COAD	TCGA-AA-A03F-01A-11R-A16W-07	Not Applicable	0	0	Not Available	Alive	Dead	1	0	0	51.879	60.2357	2.81761	9.16652	37.9801	5.29544	4.97501	0.586092	188.668
COAD	TCGA-AD-6901-01A-11R-1928-07	Not Applicable	31	682	Not Available	Alive	Dead	1	682	22.7333	48.826	56.5834	8.50848	9.49341	58.2899	10.9542	5.70161	1.16061	138.419
COAD	TCGA-AA-A02Y-01A-43R-A32Y-07	Not Applicable	31	Not Applicable	1216	Alive	Alive	0	1216	40.5333	79.1076	67.4141	4.72642	9.74608	52.2386	6.32242	8.15733	1.81766	163.682
COAD	TCGA-AA-3531-01A-01R-0821-07	Not Applicable	0	Not Applicable	1035	Alive	Alive	0	1035	34.5	56.5716	53.0667	4.18346	8.8624	64.996	6.80105	6.67849	0.862219	363.295
COAD	TCGA-AA-3833-01A-01R-0905-07	Not Applicable	0	Not Applicable	485	Alive	Alive	0	485	16.1667	39.8384	44.3423	3.90757	10.5675	37.2017	4.73368	6.03571	1.55503	187.681
COAD	TCGA-AA-3494-01A-01R-1410-07	Not Applicable	31	0	0	Alive	0	0	31	1.03333	58.2427	41.4831	4.392	15.159	46.9891	6.05225	11.4466	1.66992	279.046
COAD	TCGA-AZ-4615-01A-01R-1410-07	Not Applicable	506	Not Applicable	1002	Alive	Alive	0	1002	33.4	56.2617	74.5241	9.09566	16.5089	25.8483	9.8532	2.51375	1.98835	320.532
COAD	TCGA-CM-5863-01A-21R-1839-07	Not Applicable	304	Not Applicable;Not Applicable	304;457	Alive	Alive;Alive	0	457	15.2333	42.3885	51.1829	7.47014	10.9152	29.1799	9.30829	6.35697	1.57986	133.717
COAD	TCGA-AA-A00L-01A-01R-A002-07	Not Applicable	31	Not Applicable	1157	Alive	Alive	0	1157	38.5667	62.0648	71.5907	6.3987	11.5711	56.2678	9.49248	9.30654	1.91431	413.244
COAD	TCGA-CM-5868-01A-01R-1653-07	Not Applicable	304	Not Applicable;Not Applicable	426;518	Alive	Alive;Alive	0	518	17.2667	64.9706	65.9319	7.29746	13.2967	44.5318	12.59	9.38329	1.81004	232.779
COAD	TCGA-AZ-6603-01A-11R-1839-07	899	Not Available	899	Not Available	Dead	Dead	1	899	29.9667	69.3793	99.3704	11.4769	9.65613	49.6063	14.4122	6.3854	1.51917	212.881
COAD	TCGA-DM-A1HA-01A-11R-A155-07	Not Applicable	2600	Not Applicable	2600	Alive	Alive	0	2600	86.6667	90.6115	84.0087	6.88391	13.3642	91.6022	11.2994	5.91683	1.67944	207.89
COAD	TCGA-F4-6459-01A-11R-1774-07	Not Applicable	0	262	Not Available	Alive	Dead	1	262	8.73333	89.889	80.8713	7.81074	13.1639	36.5318	15.2983	8.81141	2.29988	218.166
COAD	TCGA-CM-5348-01A-21R-1723-07	Not Applicable	393	Not Applicable;Not Applicable;Not Applicable	393;668;699	Alive	Alive;Alive;Alive	0	699	23.3	30.9451	53.0259	9.69767	13.2903	100.097	10.7082	6.36687	1.44493	122.138
COAD	TCGA-AZ-6598-01A-11R-1774-07	1503	Not Available	1503	Not Available	Dead	Dead	1	1503	50.1	88.2542	111.707	10.2098	12.9554	48.9861	18.2972	7.6133	2.77373	289.395
COAD	TCGA-AA-A01S-01A-21R-A083-07	Not Applicable	31	0	0	Alive	0	0	31	1.03333	78.2431	77.5877	3.04972	9.89825	67.1957	8.3426	5.72648	1.20035	590.096
COAD	TCGA-AA-3696-01A-01R-0905-07	Not Applicable	0	153	Not Available	Alive	Dead	1	153	5.1	96.8738	78.6727	9.07641	15.1613	73.6827	13.7262	13.246	2.77419	150.533
COAD	TCGA-AA-3680-01A-01R-0905-07	Not Applicable	0	335	Not Available	Alive	Dead	1	335	11.1667	60.1392	68.3588	11.2517	15.4516	53.0021	13.3736	14.5152	3.20078	163.541
COAD	TCGA-A6-2684-01A-01R-1410-07	Not Applicable	387	Not Applicable;Not Applicable	387;1127	Alive	Alive;Alive	0	1127	37.5667	57.762	55.5984	3.08016	13.2827	57.8178	8.26982	1.51161	1.04989	166.38
COAD	TCGA-CA-5796-01A-01R-1653-07	Not Applicable	12	Not Applicable;Not Applicable	99;377	Alive	Alive;Alive	0	377	12.5667	30.2104	57.7037	8.52779	11.5562	34.2324	9.63632	11.1012	1.71605	130.271
COAD	TCGA-G4-6298-01A-11R-1723-07	0	Not Available	0	Not Available	Dead	Dead	1	0	0	69.7238	66.3719	5.8281	7.41934	108.66	9.85124	4.48983	2.34931	231.57
COAD	TCGA-CM-6168-01A-11R-1653-07	Not Applicable	181	Not Applicable;Not Applicable	181;395	Alive	Alive;Alive	0	395	13.1667	61.7833	82.2678	8.39219	17.5613	43.4609	11.0156	4.18078	2.39088	199.184
COAD	TCGA-G4-6321-01A-11R-1723-07	Not Applicable	572	Not Applicable	672	Alive	Alive	0	672	22.4	12.7453	36.9718	8.85794	6.45079	17.3509	6.93414	4.79102	0.932371	91.1875
COAD	TCGA-D5-5538-01A-01R-1653-07	Not Applicable	204	Not Applicable;1661	373;Not Available	Alive	Alive;Dead	1	1661	55.3667	42.7363	71.2882	9.6354	11.7769	38.8981	11.8912	4.07432	2.75895	270.871
COAD	TCGA-A6-5656-01A-21R-1839-07	Not Applicable	462	Not Applicable;Not Applicable	462;1001	Alive	Alive;Alive	0	1001	33.3667	85.1427	78.4837	8.17559	11.304	72.1794	19.3456	12.2774	1.60343	221.144
COAD	TCGA-F4-6806-01A-11R-1839-07	Not Applicable	20	Not Applicable;Not Applicable;Not Applicable	481;900;1260	Alive	Alive;Alive;Alive	0	1260	42	54.9096	67.2396	9.6163	12.9012	41.3773	13.7461	10.9868	1.65541	182.977
COAD	TCGA-D5-6930-01A-11R-1928-07	Not Applicable	46	Not Applicable	406	Alive	Alive	0	406	13.5333	66.8834	58.5385	5.33787	13.3175	49.4948	7.09999	7.21789	1.41447	342.049
COAD	TCGA-A6-6782-01A-11R-1839-07	Not Applicable	164	Not Applicable;Not Applicable	189;617	Alive	Alive;Alive	0	617	20.5667	50.0634	50.8566	7.43302	11.4042	57.1722	18.5998	6.32782	2.17123	221.017
COAD	TCGA-AA-3818-01A-01R-0905-07	30	Not Available	0	0	Dead	0	1	30	1	63.4611	48.1058	6.71493	11.212	52.169	9.86625	8.09104	1.73665	179.726
COAD	TCGA-NH-A8F7-01A-11R-A41B-07	Not Applicable	158	Not Applicable	543	Alive	Alive	0	543	18.1	49.5045	74.4261	8.0536	17.5373	63.4383	10.3514	12.3964	1.36564	269.797
COAD	TCGA-AA-3956-01A-02R-1022-07	Not Applicable	0	Not Applicable	1035	Alive	Alive	0	1035	34.5	47.7778	60.6708	8.81027	7.17253	30.244	12.4563	8.65724	2.2309	250.484
COAD	TCGA-F4-6704-01A-11R-1839-07	Not Applicable	47	0	0	Alive	0	0	47	1.56667	44.5326	50.6232	9.34352	8.75325	36.1244	13.4404	9.44237	1.88104	206.101
COAD	TCGA-AA-3525-01A-02R-0826-07	Not Applicable	0	Not Applicable	1	Alive	Alive	0	1	0.0333333	32.5521	39.1969	5.84747	12.0424	31.745	5.66974	12.7494	1.55645	318.379
COAD	TCGA-AZ-4308-01A-01R-1410-07	Not Applicable	1715	Not Applicable;Not Applicable;Not Applicable	2048;2289;3324	Alive	Alive;Alive;Alive	0	3324	110.8	38.7532	38.5886	1.11057	7.4984	48.7772	4.05807	2.09842	0.521584	409.129
COAD	TCGA-A6-2680-01A-01R-1410-07	Not Applicable	522	Not Applicable;Not Applicable;Not Applicable	522;704;1068	Alive	Alive;Alive;Alive	0	1068	35.6	57.2316	70.7458	3.73417	9.01995	61.8772	5.1155	2.31287	1.32108	318.634
COAD	TCGA-G4-6311-01A-11R-1723-07	Not Applicable	1112	Not Applicable	1199	Alive	Alive	0	1199	39.9667	56.0728	64.4477	8.68773	10.3575	62.3093	12.3453	4.49052	1.6142	305.721
COAD	TCGA-AA-3538-01A-01R-0821-07	Not Applicable	0	Not Applicable	791	Alive	Alive	0	791	26.3667	45.9571	50.7171	7.75245	9.96053	55.1698	10.9035	5.25949	2.85482	226.197
COAD	TCGA-AA-3952-01A-01R-1022-07	61	Not Available	0	0	Dead	0	1	61	2.03333	27.1973	58.2072	6.68662	14.9854	55.3946	13.9082	3.75567	1.58958	290.838
COAD	TCGA-AA-3496-01A-21R-1839-07	Not Applicable	31	0	0	Alive	0	0	31	1.03333	55.8693	69.8926	7.46698	13.3846	55.3611	10.4466	7.53644	1.43207	314.958
COAD	TCGA-G4-6588-01A-11R-1774-07	Not Applicable	644	Not Applicable	796	Alive	Alive	0	796	26.5333	65.4308	99.776	8.38773	15.5579	30.3411	13.6542	7.13456	2.29518	481.784
COAD	TCGA-A6-2672-01A-01R-0826-07	Not Applicable	503	Not Applicable;Not Applicable;Not Applicable	503;696;1419	Alive	Alive;Alive;Alive	0	1419	47.3	49.4945	48.0831	5.69012	13.3457	43.88	9.2665	3.37231	2.31177	339.07
COAD	TCGA-CM-5861-01A-01R-1653-07	Not Applicable	335	Not Applicable;Not Applicable	335;457	Alive	Alive;Alive	0	457	15.2333	44.8473	59.9788	7.62069	16.4381	29.9451	6.83568	8.20531	1.15801	175.476
COAD	TCGA-AA-A00K-01A-02R-A002-07	Not Applicable	31	Not Applicable	549	Alive	Alive	0	549	18.3	99.7345	64.1634	4.6782	9.31736	42.5778	9.65909	8.6776	1.42737	242.023
COAD	TCGA-AA-3514-01A-02R-0821-07	Not Applicable	0	Not Applicable	31	Alive	Alive	0	31	1.03333	44.1697	36.8065	1.14809	12.1093	42.2108	3.19035	2.66825	0.322399	280.831
COAD	TCGA-D5-6529-01A-11R-1774-07	Not Applicable	260	Not Applicable	614	Alive	Alive	0	614	20.4667	123.283	74.5917	5.15747	11.1763	39.2385	13.1564	6.84109	2.16797	155.88
COAD	TCGA-CM-6167-01A-11R-1653-07	Not Applicable	122	Not Applicable;Not Applicable	122;456	Alive	Alive;Alive	0	456	15.2	33.9335	64.5096	8.49339	11.3285	35.6592	10.1571	4.77404	2.08302	164.913
COAD	TCGA-AA-3941-01A-01R-1022-07	Not Applicable	31	Not Applicable	730	Alive	Alive	0	730	24.3333	51.4495	53.8181	11.0797	11.8373	46.3621	13.2635	8.68227	1.48611	211.914
COAD	TCGA-A6-2684-01A-01R-A278-07	Not Applicable	387	Not Applicable;Not Applicable	387;1127	Alive	Alive;Alive	0	1127	37.5667	24.051	36.8505	6.47893	5.75245	17.3885	12.4244	1.87228	1.42417	50.3298
COAD	TCGA-AA-3562-01A-02R-0821-07	Not Applicable	31	Not Applicable	608	Alive	Alive	0	608	20.2667	44.0841	52.7395	5.43128	9.71863	67.9425	7.1167	7.74305	1.8765	299.665
COAD	TCGA-CK-4950-01A-01R-1723-07	Not Applicable	1227	Not Applicable;Not Applicable	Not Available;2599	Alive	Alive;Alive	0	2599	86.6333	59.7524	53.8835	6.83329	8.42348	38.4586	8.6469	4.80639	1.55288	195.842
COAD	TCGA-D5-6923-01A-11R-A32Z-07	Not Applicable	43	Not Applicable	378	Alive	Alive	0	378	12.6	81.9419	85.1745	7.52815	11.2893	68.4291	13.9034	3.87152	1.50921	296.887
COAD	TCGA-AA-3846-01A-01R-1022-07	Not Applicable	31	Not Applicable	518	Alive	Alive	0	518	17.2667	42.0413	61.5867	9.72657	14.8711	31.3863	14.4759	6.93944	2.08823	198.929
COAD	TCGA-AA-3519-01A-02R-0821-07	Not Applicable	0	Not Applicable	276	Alive	Alive	0	276	9.2	38.4283	35.6168	4.86545	8.65634	37.5881	7.34799	2.17456	1.39159	302.285
COAD	TCGA-AZ-4614-01A-01R-1410-07	172	Not Available	172	Not Available	Dead	Dead	1	172	5.73333	73.2744	60.661	5.67863	10.2046	51.5725	15.0918	12.0389	1.0218	314.128
COAD	TCGA-D5-6932-01A-11R-1928-07	Not Applicable	19	Not Applicable	346	Alive	Alive	0	346	11.5333	47.1123	78.0637	6.35638	10.8055	45.763	15.48	4.70444	1.71088	258.066
COAD	TCGA-D5-6541-01A-11R-1723-07	Not Applicable	108	Not Applicable	474	Alive	Alive	0	474	15.8	89.6988	70.12	8.2923	10.6871	36.2344	10.1041	8.14056	1.15213	112.874
COAD	TCGA-CK-5912-01A-11R-1653-07	Not Applicable	1466	1493	Not Available	Alive	Dead	1	1493	49.7667	43.9698	136.347	11.822	24.3888	42.8067	17.856	10.2956	2.19087	229.895
COAD	TCGA-5M-AAT5-01A-21R-A41B-07	#N/A	#N/A	#N/A	#N/A	#N/A	#N/A	#N/A	0	0	88.1905	82.7492	7.68512	13.1781	64.0566	14.4805	3.49191	1.77225	333.068
COAD	TCGA-AA-3837-01A-01R-0905-07	Not Applicable	31	Not Applicable	1186	Alive	Alive	0	1186	39.5333	62.7755	60.1476	6.90731	6.31037	52.1736	8.1096	7.25565	2.81792	243.932
COAD	TCGA-AA-A01R-01A-21R-A083-07	Not Applicable	29	Not Applicable	1065	Alive	Alive	0	1065	35.5	75.4584	63.6113	3.12231	10.5295	64.7687	6.01017	5.14041	0.778423	355.044
COAD	TCGA-AM-5820-01A-01R-1653-07	Not Applicable	14	Not Applicable	Not Available	Alive	Not Available	0	14	0.466667	106.928	125.205	11.275	12.996	64.1551	15.8485	6.02874	1.99982	198.624
COAD	TCGA-A6-2674-01A-02R-0821-07	Not Applicable	523	Not Applicable;Not Applicable;Not Applicable	523;761;1331	Alive	Alive;Alive;Alive	0	1331	44.3667	33.4224	62.503	4.72656	6.10431	31.0005	7.11318	4.11378	1.64663	138.488
COAD	TCGA-CK-5916-01A-11R-1653-07	643	Not Available	643	Not Available	Dead	Dead	1	643	21.4333	79.6938	75.9122	10.9464	15.3659	33.4783	13.744	0.51162	3.75986	321.194
COAD	TCGA-AA-3655-01A-02R-1723-07	Not Applicable	0	Not Applicable	1856	Alive	Alive	0	1856	61.8667	64.9628	92.4931	8.79461	14.0957	55.3528	10.3086	13.2755	2.14155	259.906
COAD	TCGA-AA-A00W-01A-01R-A002-07	Not Applicable	30	Not Applicable	456	Alive	Alive	0	456	15.2	72.8192	87.448	6.22795	13.9815	51.9062	14.4978	10.8486	1.5924	219.044
COAD	TCGA-AA-A00D-01A-01R-A002-07	Not Applicable	31	Not Applicable	578	Alive	Alive	0	578	19.2667	49.1164	72.9203	6.75119	11.0586	39.7156	13.4969	6.1482	2.33333	241.2
COAD	TCGA-G4-6293-01A-11R-1723-07	Not Applicable	3203	Not Applicable;Not Applicable	3275;4051	Alive	Alive;Alive	0	4051	135.033	52.3541	68.3029	5.71099	12.1189	41.1616	10.0688	6.46624	2.10436	160.442
COAD	TCGA-QL-A97D-01A-12R-A41B-07	Not Applicable	295	Not Applicable	666	Alive	Alive	0	666	22.2	86.4095	65.3473	11.5472	10.8761	39.6131	17.5782	9.18125	2.63369	133.857
COAD	TCGA-AA-3672-01A-01R-0905-07	Not Applicable	0	Not Applicable	0	Alive	Alive	0	0	0	80.3353	46.9393	2.84678	15.155	54.8189	4.07638	0.659729	1.18432	408.796
COAD	TCGA-4T-AA8H-01A-11R-A41B-07	Not Applicable	160	Not Applicable;Not Applicable	349;385	Alive	Alive;Alive	0	385	12.8333	89.3253	72.0126	8.58038	12.2867	41.3915	18.0997	12.805	2.77474	178.676
COAD	TCGA-AA-A00J-01A-02R-A002-07	Not Applicable	0	Not Applicable	549	Alive	Alive	0	549	18.3	47.1952	92.7481	9.62734	16.1935	35.5337	5.83729	15.9623	1.38714	295.953
COAD	TCGA-AA-3980-01A-02R-1022-07	Not Applicable	0	Not Applicable	242	Alive	Alive	0	242	8.06667	43.1536	60.4333	5.24111	13.1898	46.7141	12.9971	12.2281	2.34465	298.168
COAD	TCGA-AA-3862-01A-01R-1022-07	Not Applicable	31	Not Applicable	914	Alive	Alive	0	914	30.4667	37.9688	65.2238	10.0264	8.40083	46.3644	10.2665	10.1598	1.7587	143.435
COAD	TCGA-D5-6926-01A-11R-1928-07	Not Applicable	95	Not Applicable	275	Alive	Alive	0	275	9.16667	73.7778	63.5128	8.65436	15.4223	53.2746	12.3042	7.23121	1.88622	234.468
COAD	TCGA-G4-6627-01A-11R-1774-07	Not Applicable	1434	Not Applicable;Not Applicable	1434;2175	Alive	Alive;Alive	0	2175	72.5	60.7602	69.3946	6.81539	8.61808	34.1652	12.3291	4.57969	1.64087	201.083
COAD	TCGA-AA-3560-01A-01R-0821-07	Not Applicable	0	Not Applicable	608	Alive	Alive	0	608	20.2667	74.063	70.0392	5.16974	13.5442	22.6153	9.49281	9.1776	1.00553	160.747
COAD	TCGA-G4-6306-01A-11R-1774-07	Not Applicable	1359	Not Applicable	1359	Alive	Alive	0	1359	45.3	76.2287	66.2642	6.57991	6.04661	69.0788	12.835	0.560156	1.25696	286.203
COAD	TCGA-G4-6297-01A-11R-1723-07	Not Applicable	2289	Not Applicable;Not Applicable;Not Applicable	2506;2506;2506	Alive	Alive;Alive;Alive	0	2506	83.5333	74.4679	71.2915	7.88629	8.48762	45.2972	9.85715	3.75569	1.87279	215.779
COAD	TCGA-A6-5664-01A-21R-1839-07	Not Applicable	362	Not Applicable;Not Applicable	362;672	Alive	Alive;Alive	0	672	22.4	63.7322	51.873	6.42896	13.1591	29.4892	11.1194	10.7922	2.29506	219.114
COAD	TCGA-CM-4751-01A-02R-1839-07	Not Applicable	607	Not Applicable;Not Applicable	607;822	Alive	Alive;Alive	0	822	27.4	61.7675	88.1549	6.11924	10.0481	59.6891	12.4133	8.42424	2.04568	168.564
COAD	TCGA-AA-A00R-01A-01R-A002-07	Not Applicable	30	0	0	Alive	0	0	30	1	65.6527	86.9742	6.62118	11.2422	47.9958	9.89647	0	1.6795	530.411
COAD	TCGA-G4-6323-01A-11R-1723-07	Not Applicable	201	Not Applicable	419	Alive	Alive	0	419	13.9667	72.1066	67.1727	8.18286	11.692	39.1303	11.3956	10.459	2.00436	142.437
COAD	TCGA-A6-A567-01A-31R-A28H-07	1881	Not Available	1881	Not Available	Dead	Dead	1	1881	62.7	66.9014	92.8338	9.10376	22.1643	54.6136	23.6178	7.23346	2.93341	164.792
COAD	TCGA-A6-2676-01A-01R-0826-07	Not Applicable	447	Not Applicable;Not Applicable;1305	447;711;Not Available	Alive	Alive;Alive;Dead	1	1305	43.5	55.8499	45.7233	8.31472	15.3561	32.47	7.61926	4.45222	1.43413	485.334
COAD	TCGA-AA-A01P-01A-21R-A083-07	Not Applicable	0	1158	Not Available	Alive	Dead	1	1158	38.6	46.5567	55.764	6.16596	9.3393	35.301	9.14322	5.0427	1.54554	246.329
COAD	TCGA-AA-A00U-01A-01R-A002-07	Not Applicable	31	Not Applicable	518	Alive	Alive	0	518	17.2667	88.2012	93.1998	5.94649	13.2958	56.4784	10.7288	8.0997	1.85388	368.599
COAD	TCGA-AA-3561-01A-01R-0821-07	Not Applicable	0	Not Applicable	424	Alive	Alive	0	424	14.1333	39.1102	31.9938	8.33983	14.219	27.1032	5.59088	7.65543	3.26943	239.598
COAD	TCGA-CM-4744-01A-01R-A32Z-07	Not Applicable	214	Not Applicable;Not Applicable	214;609	Alive	Alive;Alive	0	609	20.3	61.0685	50.8634	3.94451	7.47964	51.0904	8.42826	1.55619	2.13916	352.646
COAD	TCGA-AA-A02J-01A-01R-A00A-07	153	Not Available	0	0	Dead	0	1	153	5.1	68.8818	74.9061	5.68177	8.45584	86.8051	12.3541	10.6413	1.0779	334.074
COAD	TCGA-AY-6386-01A-21R-1723-07	Not Applicable	169	Not Applicable;Not Applicable	360;542	Alive	Alive;Alive	0	542	18.0667	43.6044	63.8401	6.52021	11.2829	48.8853	11.2772	7.52817	1.4791	254.737
COAD	TCGA-AA-3947-01A-01R-1022-07	Not Applicable	30	Not Applicable	1004	Alive	Alive	0	1004	33.4667	44.8884	51.8393	21.0835	15.2896	7.00299	12.3027	5.67909	5.90046	65.4315
COAD	TCGA-F4-6461-01A-11R-1774-07	Not Applicable	0	338	Not Available	Alive	Dead	1	338	11.2667	50.9345	54.8348	7.77883	8.79262	27.5387	10.9793	10.1376	1.88596	175.485
COAD	TCGA-AU-6004-01A-11R-1723-07	Not Applicable	203	Not Applicable	824	Alive	Alive	0	824	27.4667	65.4681	78.7633	9.20435	17.6044	39.5735	9.39871	9.96154	2.93807	211.106
COAD	TCGA-CA-5797-01A-01R-1653-07	Not Applicable	8	Not Applicable;Not Applicable	100;383	Alive	Alive;Alive	0	383	12.7667	64.9999	83.238	8.97267	16.6145	62.7922	11.6804	8.68983	2.63352	192.591
COAD	TCGA-AA-A029-01A-01R-A00A-07	Not Applicable	120	Not Applicable	1581	Alive	Alive	0	1581	52.7	76.6391	114.381	5.12243	7.50603	38.9436	7.41831	4.50174	1.24541	264.705
COAD	TCGA-A6-3807-01A-01R-1022-07	Not Applicable	333	Not Applicable;Not Applicable	333;1054	Alive	Alive;Alive	0	1054	35.1333	36.9511	47.1602	7.28716	11.2958	51.7906	10.8414	4.85344	1.67376	229.118
COAD	TCGA-AA-A01X-01A-21R-A083-07	Not Applicable	30	Not Applicable	791	Alive	Alive	0	791	26.3667	69.4719	75.3206	4.22037	12.7918	74.6216	6.47272	6.0291	0.943163	199.109
COAD	TCGA-A6-5657-01A-01R-A32Z-07	Not Applicable	367	Not Applicable;Not Applicable	367;962	Alive	Alive;Alive	0	962	32.0667	60.9594	68.9101	5.35668	10.5344	51.0897	9.88259	6.1584	2.03819	310.62
COAD	TCGA-AA-3860-01A-02R-0905-07	Not Applicable	0	Not Applicable	945	Alive	Alive	0	945	31.5	62.8872	53.739	7.79292	9.0129	50.1216	13.4802	5.44935	1.69193	222.163
COAD	TCGA-AY-5543-01A-01R-1653-07	Not Applicable	230	Not Applicable;Not Applicable	479;1004	Alive	Alive;Alive	0	1004	33.4667	55.2089	75.7623	8.57578	11.1445	44.0207	13.399	2.91644	1.58505	202.656
COAD	TCGA-DM-A0X9-01A-11R-A155-07	Not Applicable	3429	Not Applicable	3641	Alive	Alive	0	3641	121.367	103.932	71.9738	6.8971	12.0276	37.5766	11.6075	7.47394	1.94955	206.135
COAD	TCGA-AA-A00Q-01A-01R-A002-07	Not Applicable	0	Not Applicable	1278	Alive	Alive	0	1278	42.6	71.2018	64.9352	7.41954	9.4318	49.26	11.3091	10.9049	1.26354	210.831
COAD	TCGA-NH-A50T-01A-11R-A28H-07	Not Applicable	125	Not Applicable	553	Alive	Alive	0	553	18.4333	91.1759	95.5971	6.4843	11.9061	71.3734	13.0034	3.10083	2.65478	357.861
COAD	TCGA-A6-5661-01A-01R-1653-07	Not Applicable	306	Not Applicable;Not Applicable	306;1020	Alive	Alive;Alive	0	1020	34	62.3221	85.0407	10.7032	15.2701	32.4258	10.7707	8.1982	2.26643	322.993
COAD	TCGA-AA-3526-01A-02R-A32Z-07	Not Applicable	30	Not Applicable	580	Alive	Alive	0	580	19.3333	53.8958	53.9367	7.82194	13.4223	42.9012	11.8156	7.06063	2.14678	376.984
COAD	TCGA-A6-2683-01A-01R-0821-07	Not Applicable	472	Not Applicable;504	472;Not Available	Alive	Alive;Dead	1	504	16.8	54.8683	41.2369	1.88823	9.15766	64.4456	3.76357	2.78447	0.650498	212.423
COAD	TCGA-CK-5914-01A-11R-1653-07	Not Applicable	669	Not Applicable	Discrepancy	Alive	Alive	0	0	0	63.2513	70.7944	9.14441	12.338	46.9888	13.9185	7.54521	2.39946	286.227
COAD	TCGA-AA-3856-01A-01R-0905-07	Not Applicable	30	0	0	Alive	0	0	30	1	40.4018	100.662	6.07607	14.8011	43.1206	7.59724	4.4705	1.94765	241.242
COAD	TCGA-AA-3679-01A-02R-0905-07	Not Applicable	30	Not Applicable	457	Alive	Alive	0	457	15.2333	29.5201	34.0485	4.49689	9.87771	84.5363	4.74395	5.54928	1.23459	277.389
COAD	TCGA-F4-6807-01A-11R-1839-07	Not Applicable	16	Not Applicable;Not Applicable;Not Applicable	494;944;1309	Alive	Alive;Alive;Alive	0	1309	43.6333	45.8534	64.6131	8.33156	12.734	38.8445	10.7479	7.95179	2.09505	209.505
COAD	TCGA-QG-A5YV-01A-11R-A28H-07	Not Applicable	821	Not Applicable	1301	Alive	Alive	0	1301	43.3667	96.7715	65.214	6.33077	14.5212	53.7179	16.9834	10.163	1.73458	276.784
COAD	TCGA-AA-3713-01A-21R-1723-07	Not Applicable	30	Not Applicable	579	Alive	Alive	0	579	19.3	71.9021	92.8455	12.7228	14.6676	35.8746	22.9675	12.7693	1.80578	225.395
COAD	TCGA-AD-6889-01A-11R-1928-07	Not Applicable	1720	Not Applicable;2532	2056;Not Available	Alive	Alive;Dead	1	2532	84.4	60.8068	50.3426	7.48326	12.6031	39.5106	9.89063	7.9374	1.15135	348.741
COAD	TCGA-F4-6856-01A-11R-1928-07	Not Applicable	20	Not Applicable;Not Applicable	591;1074	Alive	Alive;Alive	0	1074	35.8	73.686	79.5998	8.07579	11.0359	46.1377	10.4927	5.04168	1.68413	271.65
COAD	TCGA-DM-A1D0-01A-11R-A155-07	Not Applicable	3625	Not Applicable	3974	Alive	Alive	0	3974	132.467	72.9457	84.9553	8.02494	9.51713	54.7693	15.6954	7.75333	2.16745	338.498
COAD	TCGA-NH-A50V-01A-11R-A28H-07	Not Applicable	154	Not Applicable	588	Alive	Alive	0	588	19.6	63.9239	71.6441	8.8641	11.8071	44.5806	12.1914	17.1519	2.09572	133.922
COAD	TCGA-AA-3712-01A-21R-1723-07	Not Applicable	0	0	0	Alive	0	0	0	0	97.5785	77.6143	7.38621	8.0871	90.561	22.2983	5.6811	2.41946	305.12
COAD	TCGA-AA-3977-01A-01R-1022-07	Not Applicable	31	Not Applicable	761	Alive	Alive	0	761	25.3667	56.4914	48.8726	6.19267	7.73197	48.5777	12.9584	11.7938	2.45866	359.978
COAD	TCGA-AY-A54L-01A-11R-A28H-07	Not Applicable	158	Not Applicable	525	Alive	Alive	0	525	17.5	56.6443	64.2456	10.714	10.7617	48.8037	21.8403	10.4082	2.65273	201.675
COAD	TCGA-D5-6539-01A-11R-1723-07	Not Applicable	145	Not Applicable	380	Alive	Alive	0	380	12.6667	69.0982	54.4106	11.6072	10.0241	39.3782	10.929	6.802	1.59943	153.153
COAD	TCGA-CM-5864-01A-01R-1653-07	Not Applicable	61	Not Applicable;Not Applicable	61;457	Alive	Alive;Alive	0	457	15.2333	59.5599	50.1583	6.96359	10.7411	52.503	11.3092	13.013	2.90487	153.306
COAD	TCGA-AA-A02O-01A-21R-A16W-07	Not Applicable	28	0	0	Alive	0	0	28	0.933333	84.5642	38.8753	2.79157	9.85213	63.8488	5.42049	8.02067	0.679924	238.874
COAD	TCGA-AA-3848-01A-01R-0905-07	Not Applicable	30	306	Not Available	Alive	Dead	1	306	10.2	71.8636	60.2472	2.76227	8.8291	92.0825	5.10632	3.88584	0.629751	377.405
COAD	TCGA-AZ-6606-01A-11R-1839-07	357	Not Available	357	Not Available	Dead	Dead	1	357	11.9	75.7765	82.6234	6.09778	13.1007	40.1041	9.24013	7.58701	2.3799	203.67
COAD	TCGA-A6-2679-01A-02R-1410-07	Not Applicable	595	Not Applicable;Not Applicable;Not Applicable	595;778;1366	Alive	Alive;Alive;Alive	0	1366	45.5333	25.8625	27.3758	1.05999	6.14082	65.8661	1.90844	2.15509	0.200107	257.824
COAD	TCGA-AA-A00A-01A-01R-A002-07	Not Applicable	0	Not Applicable	1157	Alive	Alive	0	1157	38.5667	64.54	72.9571	6.88074	16.4588	52.0275	7.53933	11.3037	1.82362	232.242
COAD	TCGA-AD-6890-01A-11R-1928-07	Not Applicable	24	Not Applicable	746	Alive	Alive	0	746	24.8667	78.6263	78.6715	4.42354	14.3884	84.162	14.6659	6.93472	1.90465	505.52
COAD	TCGA-A6-A5ZU-01A-11R-A28H-07	Not Applicable	117	Not Applicable	293	Alive	Alive	0	293	9.76667	47.9985	57.1662	5.62116	14.874	46.9747	8.84134	5.69721	1.1127	139.601
COAD	TCGA-AA-3675-01A-02R-0905-07	Not Applicable	31	Not Applicable	1431	Alive	Alive	0	1431	47.7	48.6643	48.5089	6.96827	14.931	34.9716	9.24998	8.9374	2.20732	175.514
COAD	TCGA-DM-A1D8-01A-11R-A155-07	383	383	383	383	Dead	Dead	1	383	12.7667	59.1172	85.6377	6.98539	12.7323	63.9964	22.0815	6.47953	2.91358	156.762
COAD	TCGA-AA-3516-01A-02R-0826-07	Not Applicable	0	396	Not Available	Alive	Dead	1	396	13.2	48.8952	68.047	6.97016	11.3537	46.6688	5.17481	7.98221	1.76685	357.052
COAD	TCGA-F4-6570-01A-11R-1774-07	Not Applicable	0	188	Not Available	Alive	Dead	1	188	6.26667	46.1106	49.2313	7.09039	12.6762	23.1025	10.9433	0.269879	1.7865	252.674
COAD	TCGA-AA-3555-01A-01R-0821-07	Not Applicable	30	Not Applicable	911	Alive	Alive	0	911	30.3667	45.3463	82.2749	6.88991	14.0627	33.2176	10.3094	12.4311	2.02473	249.002
COAD	TCGA-AA-A01V-01A-23R-A083-07	Not Applicable	31	0	0	Alive	0	0	31	1.03333	65.2608	61.4059	4.51614	13.6407	43.5632	8.88135	6.92036	1.28623	170.499
COAD	TCGA-CM-4750-01A-01R-1410-07	Not Applicable	244	Not Applicable;Not Applicable	244;244	Alive	Alive;Alive	0	244	8.13333	50.0422	46.919	4.27303	11.4595	102.267	7.79578	3.34403	1.19786	465.012
COAD	TCGA-AD-6899-01A-11R-1928-07	Not Applicable	48	176	Not Available	Alive	Dead	1	176	5.86667	50.6335	73.1933	8.85063	10.9761	39.2152	10.8321	2.36999	1.33414	151.68
COAD	TCGA-AA-3851-01A-01R-1022-07	Not Applicable	0	Not Applicable	1006	Alive	Alive	0	1006	33.5333	37.7405	27.7353	5.87174	7.26989	38.0211	11.096	12.987	2.14413	257.206
COAD	TCGA-AA-3685-01A-02R-A32Z-07	Not Applicable	31	Not Applicable	1127	Alive	Alive	0	1127	37.5667	63.5215	49.8356	5.03139	9.92143	61.0379	5.7769	4.19632	1.47639	209.499
COAD	TCGA-AA-3870-01A-01R-1022-07	Not Applicable	0	Not Applicable	912	Alive	Alive	0	912	30.4	39.2676	34.1354	4.29908	16.4737	35.6223	4.55501	2.75103	0.771647	195.744
COAD	TCGA-AA-A024-01A-02R-A00A-07	Not Applicable	61	1188	Not Available	Alive	Dead	1	1188	39.6	35.0918	49.2379	6.12875	9.76256	36.8596	11.7241	9.72407	0.737588	136.31
COAD	TCGA-A6-5659-01A-01R-A278-07	Not Applicable	286	Not Applicable;Not Applicable	286;926	Alive	Alive;Alive	0	926	30.8667	17.9026	29.4143	10.4493	5.647	24.702	9.66082	2.15449	1.41737	116.164
COAD	TCGA-G4-6304-01A-11R-1928-07	Not Applicable	1631	Not Applicable	1631	Alive	Alive	0	1631	54.3667	90.8265	49.1431	7.01242	13.1145	70.3069	15.4539	3.91474	1.88239	317.87
COAD	TCGA-DM-A0XF-01A-11R-A155-07	1162	Not Available	1162	Not Available	Dead	Dead	1	1162	38.7333	80.4746	91.2671	8.73858	12.3316	73.2485	19.4092	3.58053	0.992335	239.182
COAD	TCGA-A6-6649-01A-11R-1774-07	Not Applicable	147	Not Applicable;Not Applicable	328;735	Alive	Alive;Alive	0	735	24.5	46.3904	59.1382	8.62038	15.2995	42.924	14.7827	10.4464	1.9336	171.828
COAD	TCGA-CM-5344-01A-21R-1723-07	Not Applicable	304	Not Applicable;Not Applicable;Not Applicable	304;488;670	Alive	Alive;Alive;Alive	0	670	22.3333	91.2941	54.806	7.54696	10.0976	63.1846	11.9765	5.89443	1.50304	316.347
COAD	TCGA-CM-6163-01A-11R-1653-07	Not Applicable	90	Not Applicable;Not Applicable	427;90	Alive	Alive;Alive	0	427	14.2333	48.2458	97.9304	11.0078	8.62795	53.6257	19.9383	9.49695	2.40203	227.285
COAD	TCGA-AA-3521-01A-01R-0821-07	Not Applicable	Discrepancy	0	0	Alive	0	0	0	0	68.2624	54.0406	9.1578	15.274	43.4811	7.90984	6.36298	2.04272	229.777
COAD	TCGA-D5-6898-01A-11R-1928-07	Not Applicable	45	Not Applicable	229	Alive	Alive	0	229	7.63333	42.309	88.4979	7.13211	14.5765	62.5829	12.8125	7.1328	2.05039	185.082
COAD	TCGA-AA-A017-01A-01R-A00A-07	Not Applicable	31	Not Applicable	457	Alive	Alive	0	457	15.2333	54.3291	69.778	6.5501	10.4786	66.3422	12.8432	10.2906	1.06168	205.836
COAD	TCGA-AA-3534-01A-01R-0821-07	Not Applicable	0	Not Applicable	882	Alive	Alive	0	882	29.4	62.5023	61.6755	6.60708	15.2263	37.6522	12.4361	12.848	2.45521	198.691
COAD	TCGA-QG-A5Z2-01A-11R-A28H-07	Not Applicable	449	Not Applicable	952	Alive	Alive	0	952	31.7333	56.8349	61.8639	13.0538	14.5499	33.1447	21.417	16.8365	2.49505	184.258
COAD	TCGA-A6-5665-01A-01R-1653-07	Not Applicable	286	Not Applicable;Not Applicable	404;671	Alive	Alive;Alive	0	671	22.3667	56.5185	72.3677	9.76174	15.8103	40.6997	11.5195	9.68092	2.51372	397.301
COAD	TCGA-D5-7000-01A-11R-A32Z-07	Not Applicable	41	Not Applicable	312	Alive	Alive	0	312	10.4	83.2206	93.7244	9.0287	13.6989	44.9113	13.3048	6.22386	2.705	192.808
COAD	TCGA-A6-5662-01A-01R-1653-07	Not Applicable	297	Not Applicable;Not Applicable;Not Applicable	453;718;718	Alive	Alive;Alive;Alive	0	718	23.9333	50.767	59.8392	9.57129	8.205	43.6302	12.2215	8.75686	1.83701	217.134
COAD	TCGA-D5-6534-01A-21R-1928-07	Not Applicable	241	Not Applicable	1316	Alive	Alive	0	1316	43.8667	32.8352	57.5206	6.96519	9.68042	39.136	13.6776	3.22162	1.76979	107.533
COAD	TCGA-AA-A010-01A-01R-A089-07	Not Applicable	0	Not Applicable	1064	Alive	Alive	0	1064	35.4667	72.7772	81.8327	5.69036	12.2086	36.2735	10.7472	2.6894	1.25945	295.742
COAD	TCGA-G4-6586-01A-11R-1774-07	Not Applicable	741	Not Applicable	1089	Alive	Alive	0	1089	36.3	55.8788	68.0666	8.76499	11.8686	54.7962	12.71	1.00988	2.16209	391.021
COAD	TCGA-F4-6854-01A-11R-1928-07	Not Applicable	16	Not Applicable	16	Alive	Alive	0	16	0.533333	72.9126	77.2644	7.16662	13.2845	69.3686	10.3459	4.62125	1.55387	255.065
COAD	TCGA-CA-6718-01A-11R-1839-07	Not Applicable	3	306	Not Available	Alive	Dead	1	306	10.2	81.7788	99.1318	8.0583	16.2496	51.7921	15.8879	8.00348	1.61816	313.989
COAD	TCGA-AY-6196-01A-11R-1723-07	Not Applicable	6	Not Applicable;Not Applicable	6;Discrepancy	Alive	Alive;Alive	0	6	0.2	21.9488	51.5414	6.88093	9.47077	22.3697	11.0846	3.09352	1.81695	92.6117
COAD	TCGA-AA-3681-01A-01R-0905-07	Not Applicable	0	Not Applicable	182	Alive	Alive	0	182	6.06667	65.9832	101.94	5.17687	10.3607	48.5057	8.59033	6.35554	1.1659	235.221
COAD	TCGA-D5-6533-01A-11R-1723-07	Not Applicable	40	Not Applicable	775	Alive	Alive	0	775	25.8333	79.5106	94.4341	9.34728	10.6141	101.939	12.9579	13.8182	2.39436	291.534
COAD	TCGA-AA-A01C-01A-01R-A00A-07	Not Applicable	30	Not Applicable	457	Alive	Alive	0	457	15.2333	61.5553	50.0328	4.88874	6.46242	90.2871	11.2809	5.0392	0.848078	304.392
COAD	TCGA-AA-3982-01A-02R-1022-07	Not Applicable	0	Not Applicable	822	Alive	Alive	0	822	27.4	36.4049	54.4909	6.87882	10.2769	41.7422	9.01709	11.5743	1.47896	279.584
COAD	TCGA-DM-A1DA-01A-11R-A155-07	228	228	228	228	Dead	Dead	1	228	7.6	62.2653	79.1525	4.51574	12.9117	74.1982	15.9726	6.44685	2.63356	277.439
COAD	TCGA-AA-A00F-01A-01R-A002-07	Not Applicable	0	Not Applicable	1035	Alive	Alive	0	1035	34.5	105.989	49.0538	7.74555	7.59282	78.4252	8.72081	7.24617	1.55918	190.081
COAD	TCGA-AZ-4684-01A-01R-1410-07	Not Applicable	1705	Not Applicable	1977	Alive	Alive	0	1977	65.9	36.4636	47.035	3.4701	15.3096	50.3306	5.32595	4.88479	1.05228	251.201
COAD	TCGA-AA-3529-01A-02R-0821-07	0	Not Available	0	0	Dead	0	1	0	0	91.0395	67.8185	6.07307	10.7137	58.8384	8.45841	8.14286	2.57164	186.505
COAD	TCGA-A6-6653-01A-11R-1774-07	Not Applicable	91	Not Applicable;Not Applicable	282;742	Alive	Alive;Alive	0	742	24.7333	43.0728	58.5344	9.15767	14.2192	48.2984	5.78987	5.2225	1.43086	319.682
COAD	TCGA-CK-5915-01A-11R-1653-07	Not Applicable	0	Not Applicable	0	Alive	Alive	0	0	0	97.2846	74.3664	11.6933	13.0391	28.7905	19.0074	14.4619	2.6603	209.691
COAD	TCGA-AZ-6600-01A-11R-1774-07	368	Not Available	Discrepancy	Not Available	Dead	Dead	1	368	12.2667	62.106	74.8713	5.21281	11.4133	57.3323	10.0564	5.95521	2.12179	158.218
COAD	TCGA-AA-A00Z-01A-01R-A002-07	Not Applicable	31	Not Applicable	669	Alive	Alive	0	669	22.3	95.0806	115.492	5.85814	15.3626	48.3459	10.3502	10.9609	1.21294	473.684
COAD	TCGA-AZ-5407-01A-01R-1723-07	Not Applicable	1395	Not Applicable;Not Applicable	1868;2683	Alive	Alive;Alive	0	2683	89.4333	43.981	47.8062	5.40805	11.9488	42.2583	11.1597	12.0731	1.84397	188.171
COAD	TCGA-AA-A02E-01A-01R-A00A-07	90	Not Available	0	0	Dead	0	1	90	3	48.0007	108.883	5.87919	9.41601	55.921	11.2902	7.95713	1.61676	164.458
COAD	TCGA-AA-A02K-01A-03R-A32Y-07	Not Applicable	0	426	Not Available	Alive	Dead	1	426	14.2	82.8208	79.1902	6.96998	9.04091	92.77	38.4119	2.82628	4.38686	247.324
COAD	TCGA-AA-3842-01A-01R-1022-07	Not Applicable	31	Not Applicable	1126	Alive	Alive	0	1126	37.5333	46.125	102.234	8.24852	13.3394	62.5324	12.3607	3.48653	3.4116	206.711
COAD	TCGA-CM-6162-01A-11R-1653-07	Not Applicable	212	Not Applicable;Not Applicable	212;365	Alive	Alive;Alive	0	365	12.1667	49.064	67.8987	6.24346	13.2809	19.91	8.30005	7.82046	1.77513	182.776
COAD	TCGA-AA-3522-01A-01R-0821-07	Not Applicable	0	Not Applicable	1127	Alive	Alive	0	1127	37.5667	25.8956	53.6559	9.64525	8.34786	39.7513	10.2473	10.1556	3.16509	183.986
COAD	TCGA-AA-A02H-01A-01R-A089-07	61	Not Available	0	0	Dead	0	1	61	2.03333	81.2206	81.4234	8.81633	8.5528	52.4217	15.4002	8.60865	1.76129	250.222
COAD	TCGA-D5-6540-01A-11R-1723-07	Not Applicable	186	Not Applicable	491	Alive	Alive	0	491	16.3667	49.5764	66.9407	8.23765	13.7466	38.1128	12.1942	13.3622	1.70974	287.055
COAD	TCGA-5M-AAT4-01A-11R-A41B-07	49	Not Available	49	Not Available	Dead	Dead	1	49	1.63333	85.6576	91.081	8.85351	10.7051	81.8479	15.7245	9.73641	1.79266	242.32
COAD	TCGA-A6-2686-01A-01R-A32Z-07	Not Applicable	488	Not Applicable;1126	488;Not Available	Alive	Alive;Dead	1	1126	37.5333	42.6781	37.525	9.33035	13.4961	30.9972	9.5404	5.95068	2.77258	223.839
COAD	TCGA-AA-3489-01A-21R-1839-07	Not Applicable	31	214	Not Available	Alive	Dead	1	214	7.13333	47.0267	53.2091	7.39649	11.9652	36.9995	11.2207	3.55591	1.63833	151.122
COAD	TCGA-D5-6931-01A-11R-1928-07	Not Applicable	43	Not Applicable	365	Alive	Alive	0	365	12.1667	98.9019	138.942	6.17166	16.4379	41.8391	11.8015	10.2538	2.77426	199.46
COAD	TCGA-AA-3667-01A-01R-0905-07	Not Applicable	0	Not Applicable	426	Alive	Alive	0	426	14.2	59.3478	46.8927	2.97927	7.48582	80.5446	3.47541	4.16301	0.906683	323.472
COAD	TCGA-NH-A8F8-01A-72R-A41B-07	Not Applicable	167	511	Not Available	Alive	Dead	1	511	17.0333	91.3505	97.8339	9.36975	8.38074	73.6637	17.1105	1.10768	2.93196	196.172
COAD	TCGA-AA-3975-01A-01R-1022-07	Not Applicable	30	Not Applicable	1036	Alive	Alive	0	1036	34.5333	60.203	53.8715	6.11011	10.1882	58.1921	9.44692	5.85928	1.65288	238.985
COAD	TCGA-DM-A1D6-01A-21R-A155-07	570	570	570	570	Dead	Dead	1	570	19	80.2114	95.7142	6.7166	6.91687	64.4363	15.8822	21.1754	1.7178	305.548
COAD	TCGA-SS-A7HO-01A-21R-A37K-07	Not Applicable	1829	Not Applicable;Not Applicable	1829;1829	Alive	Alive;Alive	0	1829	60.9667	74.9175	92.9635	10.5265	10.8396	59.099	15.6701	7.47257	2.97551	300.548
COAD	TCGA-NH-A50U-01A-33R-A37K-07	334	Not Available	0	0	Dead	0	1	334	11.1333	50.2656	61.8205	8.70362	10.1074	68.0624	17.5431	11.9166	2.25391	179.965
COAD	TCGA-AA-3819-01A-01R-0905-07	Not Applicable	0	Not Applicable	761	Alive	Alive	0	761	25.3667	69.9639	61.6182	8.00294	14.9362	42.9084	15.0266	11.1805	2.29624	252.261
COAD	TCGA-AA-3495-01A-01R-1410-07	Not Applicable	31	Not Applicable	1127	Alive	Alive	0	1127	37.5667	48.1383	62.151	7.52946	7.58592	37.6318	10.8824	6.0385	1.91959	239.076
COAD	TCGA-F4-6463-01A-11R-1723-07	Not Applicable	0	Not Applicable;Not Applicable	415;1087	Alive	Alive;Alive	0	1087	36.2333	55.3261	64.7057	7.44414	13.2849	31.639	11.3651	10.8079	2.82342	195.456
COAD	TCGA-CM-4746-01A-01R-1410-07	Not Applicable	699	Not Applicable;Not Applicable	699;1126	Alive	Alive;Alive	0	1126	37.5333	32.5323	20.5057	2.70822	8.8887	33.2983	1.92256	6.59228	0.822501	301.631
COAD	TCGA-A6-A566-01A-11R-A28H-07	758	Not Available	758	Not Available	Dead	Dead	1	758	25.2667	60.3337	66.8223	7.0149	11.7115	35.8317	12.036	5.66444	3.04169	191.176
COAD	TCGA-CM-6680-01A-11R-1839-07	Not Applicable	91	Not Applicable;Not Applicable	91;366	Alive	Alive;Alive	0	366	12.2	45.7965	57.3507	9.87846	15.0196	37.1061	13.5746	19.123	1.6572	199.439
COAD	TCGA-CA-6717-01A-11R-1839-07	Not Applicable	10	Not Applicable	388	Alive	Alive	0	388	12.9333	68.7986	63.5933	9.1387	16.1565	42.9821	8.30693	9.83338	2.21422	239.07
COAD	TCGA-CA-6715-01A-21R-1839-07	Not Applicable	2	Not Applicable	383	Alive	Alive	0	383	12.7667	71.4926	77.456	7.32373	15.5114	44.5926	15.8204	8.4679	1.41823	426.467
COAD	TCGA-DM-A28C-01A-11R-A32Y-07	2475	2475	2475	2475	Dead	Dead	1	2475	82.5	59.0657	64.0045	7.57361	15.9342	45.3267	10.2512	11.2492	1.51532	158.046
COAD	TCGA-G4-6309-01A-21R-1839-07	Not Applicable	1386	Not Applicable;Not Applicable	1574;2600	Alive	Alive;Alive	0	2600	86.6667	99.9882	96.6743	8.24734	13.7325	77.5803	14.4615	4.21884	1.26876	398.142
COAD	TCGA-CA-5255-01A-11R-1839-07	Not Applicable	2	Not Applicable;Not Applicable	93;376	Alive	Alive;Alive	0	376	12.5333	81.4746	68.5663	6.16929	10.3681	49.3033	11.6369	6.35866	1.2627	187.622
COAD	TCGA-AA-3970-01A-01R-1022-07	Not Applicable	0	Not Applicable	1096	Alive	Alive	0	1096	36.5333	24.3569	61.6114	9.08422	15.8083	27.6675	13.2402	7.47571	4.29983	329.608
COAD	TCGA-D5-6922-01A-11R-1928-07	Not Applicable	134	Not Applicable	308	Alive	Alive	0	308	10.2667	78.4721	64.9212	9.70575	18.2101	51.181	16.7776	17.6995	2.43953	212.963
COAD	TCGA-AA-3544-01A-01R-1873-07	Not Applicable	0	Not Applicable	426	Alive	Alive	0	426	14.2	49.3606	37.7947	3.30164	6.46913	53.9404	3.44729	5.53817	1.04651	281.273
COAD	TCGA-AY-4070-01A-01R-1113-07	496	Not Available	496	Not Available	Dead	Dead	1	496	16.5333	45.5782	44.6855	3.24861	12.1178	67.5909	22.1333	5.32818	3.02889	200.808
COAD	TCGA-NH-A6GB-01A-11R-A37K-07	Not Applicable	170	Not Applicable	476	Alive	Alive	0	476	15.8667	86.1133	92.9538	6.00597	12.8022	46.8159	12.5777	0.438724	1.70988	358.939
COAD	TCGA-AA-A01D-01A-01R-A00A-07	Not Applicable	30	334	Not Available	Alive	Dead	1	334	11.1333	53.9801	104.336	5.61235	14.4874	40.2097	6.90498	7.97534	0.89069	163.389
COAD	TCGA-AA-3520-01A-01R-0821-07	Not Applicable	0	Not Applicable	731	Alive	Alive	0	731	24.3667	49.2246	56.6883	6.96354	14.2285	44.3534	11.3574	8.67821	2.39555	196.025
COAD	TCGA-RU-A8FL-01A-11R-A37K-07	Not Applicable	921	Not Applicable	1177	Alive	Alive	0	1177	39.2333	56.2094	82.4664	4.4972	12.899	72.612	15.1826	14.7531	2.64365	401.23
COAD	TCGA-D5-6532-01A-11R-1723-07	Not Applicable	107	Not Applicable	555	Alive	Alive	0	555	18.5	72.5542	87.086	8.31945	16.0007	47.272	9.56298	8.50379	2.16772	381.726
COAD	TCGA-A6-6654-01A-21R-1839-07	Not Applicable	178	Not Applicable;Not Applicable	399;726	Alive	Alive;Alive	0	726	24.2	51.4399	44.8643	5.77488	9.51086	40.3402	9.67106	4.84877	1.44257	234.346
COAD	TCGA-AZ-6605-01A-11R-1839-07	159	Not Available	159	Not Available	Dead	Dead	1	159	5.3	49.2244	51.2158	7.28012	9.04846	49.8029	9.86193	4.91202	1.89069	249.162
COAD	TCGA-AZ-5403-01A-01R-1653-07	1910	Not Available	1910	Not Available	Dead	Dead	1	1910	63.6667	41.5515	78.0356	8.62955	11.3612	57.116	10.3282	8.97166	1.47736	292.24
COAD	TCGA-AA-A01F-01A-01R-A002-07	Not Applicable	31	Not Applicable	974	Alive	Alive	0	974	32.4667	44.7263	80.1695	5.55843	10.3303	78.5731	15.6059	4.77928	1.44408	175.115
COAD	TCGA-G4-6307-01A-11R-1723-07	Not Applicable	1485	Not Applicable	1674	Alive	Alive	0	1674	55.8	65.0355	102.599	4.76125	8.80839	71.8253	7.93396	9.26602	0.715806	309.785
COAD	TCGA-AA-3855-01A-01R-1022-07	Not Applicable	0	Not Applicable	975	Alive	Alive	0	975	32.5	49.278	53.071	4.53254	9.16199	38.2909	9.26434	9.06148	1.66839	272.626
COAD	TCGA-AY-6197-01A-11R-1723-07	Not Applicable	113	Not Applicable;Not Applicable	423;652	Alive	Alive;Alive	0	652	21.7333	83.3809	82.1503	9.87131	16.7087	42.7258	14.9692	2.40686	1.90352	203.596
COAD	TCGA-F4-6808-01A-11R-1839-07	Not Applicable	14	Not Applicable	1024	Alive	Alive	0	1024	34.1333	92.478	94.2435	6.33326	10.4548	72.1192	10.5657	3.91969	2.09084	304.443
COAD	TCGA-AA-3688-01A-01R-0905-07	Not Applicable	0	Not Applicable	578	Alive	Alive	0	578	19.2667	26.1141	109.337	8.85017	9.72578	47.7463	10.0206	11.4219	1.58245	307.698
COAD	TCGA-AA-3930-01A-01R-1022-07	Not Applicable	0	61	Not Available	Alive	Dead	1	61	2.03333	70.0324	61.674	7.50133	8.75645	52.4998	15.1219	0.699246	2.46568	307.859
COAD	TCGA-G4-6303-01A-11R-1774-07	Not Applicable	1882	2003	Not Available	Alive	Dead	1	2003	66.7667	48.662	98.8178	11.7565	14.1301	47.731	10.7133	10.0191	1.13244	229.84
COAD	TCGA-AD-A5EK-01A-11R-A28H-07	Not Applicable	13	Not Applicable	500	Alive	Alive	0	500	16.6667	58.7043	81.5492	7.28481	9.17056	62.6405	18.228	15.649	0.944004	269.628
COAD	TCGA-F4-6855-01A-11R-1928-07	Not Applicable	42	Not Applicable;Not Applicable;Not Applicable	1077;651;1442	Alive	Alive;Alive;Alive	0	1442	48.0667	58.5544	91.4287	8.68423	9.68773	51.9296	12.3898	8.23482	2.4638	167.78
COAD	TCGA-A6-2685-01A-01R-1410-07	Not Applicable	464	Not Applicable;Not Applicable	464;1133	Alive	Alive;Alive	0	1133	37.7667	35.7431	53.4352	4.81367	8.7361	52.5469	4.58217	3.09673	0.731464	178.794
COAD	TCGA-CM-5860-01A-01R-1653-07	Not Applicable	304	Not Applicable;Not Applicable;Not Applicable	304;487;974	Alive	Alive;Alive;Alive	0	974	32.4667	54.8428	55.0093	8.96132	10.5974	46.9278	17.5377	1.78007	2.36776	197.388
COAD	TCGA-AY-A69D-01A-11R-A37K-07	Not Applicable	168	Not Applicable	543	Alive	Alive	0	543	18.1	99.8543	110.246	13.0102	8.99148	41.966	15.4886	8.73345	2.02215	247.549
COAD	TCGA-AA-3556-01A-01R-0821-07	Not Applicable	0	Not Applicable	700	Alive	Alive	0	700	23.3333	41.3035	78.0222	9.01358	9.28992	26.4488	9.43566	6.51074	1.59084	286.51
COAD	TCGA-A6-3810-01A-01R-A278-07	Not Applicable	247	Not Applicable;Not Applicable	247;1111	Alive	Alive;Alive	0	1111	37.0333	12.6767	19.5248	8.44056	7.53033	13.5581	10.2943	5.53763	2.22887	66.2023
COAD	TCGA-D5-6929-01A-31R-1928-07	Not Applicable	146	Not Applicable	408	Alive	Alive	0	408	13.6	45.9892	86.9053	5.18484	9.69911	52.6455	13.2655	5.60554	1.19346	244.524
COAD	TCGA-AA-3542-01A-02R-1873-07	Not Applicable	0	Not Applicable	395	Alive	Alive	0	395	13.1667	31.5606	28.9327	1.98961	6.10612	55.1412	3.20511	1.8404	1.06421	326.91
COAD	TCGA-A6-5656-01A-21R-A278-07	Not Applicable	462	Not Applicable;Not Applicable	462;1001	Alive	Alive;Alive	0	1001	33.3667	29.7138	45.6204	12.7685	7.5947	20.9164	17.7232	10.1731	2.04422	79.6827
COAD	TCGA-G4-6302-01A-11R-1723-07	Not Applicable	0	0	Not Available	Alive	Dead	1	0	0	29.4139	51.019	7.14477	11.2138	31.12	6.1908	3.54808	1.66955	140.166
COAD	TCGA-AA-3532-01A-01R-0821-07	Not Applicable	0	Not Applicable	882	Alive	Alive	0	882	29.4	55.2827	49.2763	7.35924	12.2082	43.1601	11.9392	5.31859	2.59631	227.402
COAD	TCGA-AD-A5EJ-01A-11R-A28H-07	Not Applicable	0	0	0	Alive	0	0	0	0	71.4857	75.0442	7.16779	14.2892	35.4676	7.52731	1.24358	1.70667	389.247
COAD	TCGA-CM-4743-01A-01R-1723-07	Not Applicable	184	Not Applicable;Not Applicable	184;701	Alive	Alive;Alive	0	701	23.3667	42.8271	55.3549	7.51088	6.63647	41.6924	6.45136	5.64591	1.80035	310.845
COAD	TCGA-CM-5341-01A-01R-1410-07	Not Applicable	183	Not Applicable;Not Applicable;Not Applicable	273;579;884	Alive	Alive;Alive;Alive	0	884	29.4667	12.7115	24.5799	9.52484	9.15865	16.4735	7.89213	5.81181	2.47421	149.45
COAD	TCGA-A6-5667-01A-21R-1723-07	Not Applicable	320	Not Applicable;Not Applicable	320;887	Alive	Alive;Alive	0	887	29.5667	59.7085	67.9334	8.15579	5.62328	72.5544	9.94117	4.78626	1.57577	346.881
COAD	TCGA-AA-3852-01A-01R-0905-07	0	Not Available	0	0	Dead	0	1	0	0	61.3353	45.9669	3.03432	10.5175	51.294	7.57379	11.2069	1.40898	224.303
COAD	TCGA-AA-A02F-01A-01R-A089-07	Not Applicable	31	Not Applicable	1216	Alive	Alive	0	1216	40.5333	93.7581	92.243	10.0776	16.9651	69.6191	22.4699	6.99971	1.96337	180.392
COAD	TCGA-AA-3858-01A-01R-0905-07	Not Applicable	0	Not Applicable	945	Alive	Alive	0	945	31.5	65.4468	56.9725	3.60759	13.4281	60.7071	9.11891	7.58556	1.33349	305.768
COAD	TCGA-AA-3979-01A-01R-1022-07	Not Applicable	0	Not Applicable	730	Alive	Alive	0	730	24.3333	58.1682	71.1609	11.3139	8.70159	63.2012	7.37272	5.79349	1.59653	301.949
COAD	TCGA-A6-5660-01A-01R-1653-07	Not Applicable	342	Not Applicable;Not Applicable	342;888	Alive	Alive;Alive	0	888	29.6	56.6998	47.1304	7.66822	11.0654	49.9783	14.9773	9.20621	1.91559	259.241
COAD	TCGA-D5-5540-01A-01R-1653-07	Not Applicable	198	Not Applicable;Not Applicable	411;1706	Alive	Alive;Alive	0	1706	56.8667	47.0013	42.4075	8.65441	8.35062	35.8593	18.6769	5.12175	3.78309	256.627
COAD	TCGA-CM-6676-01A-11R-1839-07	Not Applicable	153	Not Applicable;Not Applicable	153;337	Alive	Alive;Alive	0	337	11.2333	58.999	81.2632	5.8888	10.2338	56.9546	12.9101	6.12139	2.31303	296.208
COAD	TCGA-AY-4071-01A-01R-1113-07	29	Not Available	29	Not Available	Dead	Dead	1	29	0.966667	29.2986	36.7243	7.68535	6.69494	58.0286	8.46375	4.89626	1.2706	139.671
COAD	TCGA-D5-6535-01A-11R-1723-07	Not Applicable	10	Not Applicable	460	Alive	Alive	0	460	15.3333	35.9724	78.9842	14.0793	7.89499	44.6216	13.5705	4.06005	1.31946	227.452
COAD	TCGA-A6-2674-01A-02R-A278-07	Not Applicable	523	Not Applicable;Not Applicable;Not Applicable	523;761;1331	Alive	Alive;Alive;Alive	0	1331	44.3667	18.783	51.0394	7.51416	4.35325	11.4054	11.5573	3.4765	2.0399	54.985
COAD	TCGA-D5-6928-01A-11R-1928-07	Not Applicable	20	Not Applicable	354	Alive	Alive	0	354	11.8	68.5789	53.4019	7.54564	8.66632	34.6004	11.164	3.43295	1.62627	202.934
COAD	TCGA-DM-A288-01A-11R-A16W-07	427	427	427;427	427;427	Dead	Dead;Dead	1	427	14.2333	53.2787	78.2573	12.3778	12.662	58.1004	16.8544	4.56519	2.09623	193.505
COAD	TCGA-A6-6138-01A-11R-1774-07	Not Applicable	182	Not Applicable;Not Applicable	280;685	Alive	Alive;Alive	0	685	22.8333	59.6214	69.685	9.4	11.1371	46.496	8.90602	5.52981	1.45036	254.497
COAD	TCGA-CK-6751-01A-11R-1839-07	Not Applicable	518	Not Applicable	518	Alive	Alive	0	518	17.2667	60.1399	73.7691	6.79316	11.865	40.9557	11.836	7.62452	2.02429	283.165
COAD	TCGA-AZ-4313-01A-01R-1410-07	Not Applicable	957	Not Applicable;Not Applicable	1532;2310	Alive	Alive;Alive	0	2310	77	36.9527	44.4065	3.18077	10.3761	65.8539	3.00755	5.89247	0.850672	460.444
COAD	TCGA-AA-3492-01A-01R-1410-07	Not Applicable	0	1	Not Available	Alive	Dead	1	1	0.0333333	58.7178	65.2205	5.4714	15.9051	50.145	12.0612	11.1544	1.26304	264.23
COAD	TCGA-A6-2681-01A-01R-1410-07	Not Applicable	552	Not Applicable;Not Applicable;Not Applicable	552;671;1387	Alive	Alive;Alive;Alive	0	1387	46.2333	35.2975	73.9091	4.28319	13.0765	71.6819	5.01809	8.01307	0.777554	396.826
COAD	TCGA-A6-A565-01A-31R-A28H-07	494	Not Available	494	Not Available	Dead	Dead	1	494	16.4667	48.3424	64.097	9.49392	12.5657	29.5738	17.2619	8.12586	1.74872	144.244
COAD	TCGA-AZ-6599-01A-11R-1774-07	206	Not Available	206	Not Available	Dead	Dead	1	206	6.86667	58.7375	53.9784	6.26484	13.1506	43.4733	15.5874	18.7057	0.868442	192.814
COAD	TCGA-AA-3524-01A-02R-0821-07	Not Applicable	0	Not Applicable	1096	Alive	Alive	0	1096	36.5333	29.5093	53.1043	8.97107	14.3274	45.4879	9.01785	6.15861	3.30135	318.599
COAD	TCGA-AD-6895-01A-11R-1928-07	Not Applicable	22	Not Applicable	763	Alive	Alive	0	763	25.4333	60.4617	90.0454	9.41573	9.1599	54.6772	12.5814	5.7039	2.20964	332.288
COAD	TCGA-A6-6780-01A-11R-A278-07	Not Applicable	87	Not Applicable;Not Applicable	354;612	Alive	Alive;Alive	0	612	20.4	64.4025	81.4815	22.4212	12.6523	12.185	14.2326	0.31579	4.02689	139.211
COAD	TCGA-AA-3850-01A-01R-1022-07	0	Not Available	0	0	Dead	0	1	0	0	38.4759	47.2438	5.09302	9.7828	29.3923	9.60094	8.35168	1.21718	189.057
COAD	TCGA-D5-6920-01A-11R-1928-07	Not Applicable	112	Not Applicable	377	Alive	Alive	0	377	12.5667	52.8084	72.312	6.86955	10.8079	31.0372	11.0857	8.34511	1.20979	195.282
COAD	TCGA-AA-3986-01A-02R-1022-07	Not Applicable	30	Not Applicable	580	Alive	Alive	0	580	19.3333	35.9796	43.8914	5.16914	11.8664	28.331	10.5184	10.9361	2.20927	155.927
COAD	TCGA-QG-A5YW-01A-11R-A28H-07	Not Applicable	399	Not Applicable	896	Alive	Alive	0	896	29.8667	68.1217	61.2859	4.48118	12.603	37.0374	10.7385	5.84569	1.86029	225.638
COAD	TCGA-AA-3861-01A-01R-1022-07	Not Applicable	0	Not Applicable	914	Alive	Alive	0	914	30.4667	53.0382	53.0448	5.84579	9.95132	31.4708	8.10309	10.6129	1.43616	146.984
COAD	TCGA-CM-6678-01A-11R-1839-07	Not Applicable	122	Not Applicable;Not Applicable	122;335	Alive	Alive;Alive	0	335	11.1667	72.0961	77.4824	5.55228	9.28896	52.0241	14.6291	6.51693	2.83454	240.987
COAD	TCGA-AA-3488-01A-01R-1410-07	153	Not Available	0	0	Dead	0	1	153	5.1	47.0342	64.3017	2.27227	6.08474	69.1812	4.45428	3.65441	1.47898	417.132
COAD	TCGA-AD-6548-01A-11R-1839-07	Not Applicable	3	Not Applicable	650	Alive	Alive	0	650	21.6667	62.9874	83.329	6.32235	13.3589	45.3348	15.2457	4.84739	2.13362	319.914
COAD	TCGA-AA-3697-01A-01R-1723-07	Not Applicable	30	Not Applicable	2587	Alive	Alive	0	2587	86.2333	80.2652	91.0875	6.60103	9.5016	69.8645	8.76874	3.99419	1.70564	320.159
COAD	TCGA-D5-6924-01A-11R-1928-07	Not Applicable	89	Not Applicable	435	Alive	Alive	0	435	14.5	60.6236	85.1247	8.92243	9.51982	46.0926	15.6172	6.6463	1.95029	206.86
COAD	TCGA-CA-5254-01A-21R-1839-07	Not Applicable	5	Not Applicable;Not Applicable	68;386	Alive	Alive;Alive	0	386	12.8667	64.8998	90.8524	9.20399	9.15652	29.8137	10.2862	9.06367	1.50154	175.174
COAD	TCGA-AZ-6608-01A-11R-1839-07	59	Not Available	59	Not Available	Dead	Dead	1	59	1.96667	103.335	146.846	8.92317	11.66	60.1758	12.9956	2.82877	1.56783	255.656
COAD	TCGA-D5-5539-01A-01R-1653-07	Not Applicable	30	Not Applicable	596	Alive	Alive	0	596	19.8667	39.7655	70.92	8.30122	11.6119	50.0181	12.8173	10.3216	1.91281	227.621
COAD	TCGA-G4-6625-01A-21R-1774-07	Not Applicable	2673	Not Applicable	2792	Alive	Alive	0	2792	93.0667	54.5908	69.054	8.12893	8.48746	62.7057	13.999	5.27798	2.15779	398.198
COAD	TCGA-CM-4747-01A-01R-1410-07	Not Applicable	244	Not Applicable;Not Applicable	244;761	Alive	Alive;Alive	0	761	25.3667	58.0804	53.0904	3.1056	8.80223	77.2692	5.74404	5.16363	0.574219	215.913
COAD	TCGA-CK-5913-01A-11R-1653-07	Not Applicable	853	Not Applicable	1561	Alive	Alive	0	1561	52.0333	93.6038	85.7048	9.97065	14.0248	30.1824	8.25673	0.636325	3.1699	233.43
COAD	TCGA-AA-3506-01A-01R-1410-07	Not Applicable	0	Not Applicable	1765	Alive	Alive	0	1765	58.8333	69.4786	52.0749	3.16578	9.11609	56.6233	3.24534	6.24276	1.29309	399.563
COAD	TCGA-CM-6161-01A-11R-1653-07	Not Applicable	212	Not Applicable;Not Applicable	212;457	Alive	Alive;Alive	0	457	15.2333	53.6218	100.913	11.8945	13.9955	37.3528	15.8534	8.26806	3.31838	176.685
COAD	TCGA-AA-3660-01A-01R-1723-07	Not Applicable	31	Not Applicable	2375	Alive	Alive	0	2375	79.1667	54.4622	57.807	9.44269	11.2207	51.9868	8.91966	9.36599	2.0052	242.702
COAD	TCGA-A6-2675-01A-02R-1723-07	Not Applicable	515	Not Applicable;Not Applicable	846;1321	Alive	Alive;Alive	0	1321	44.0333	53.7919	73.1876	9.09948	13.0526	57.584	9.61017	5.89505	2.11045	200.258
COAD	TCGA-AA-3971-01A-01R-1022-07	Not Applicable	0	Not Applicable	489	Alive	Alive	0	489	16.3	36.766	45.5574	8.64164	10.721	45.0572	9.17275	8.38325	1.57659	183.707
COAD	TCGA-AA-3693-01A-01R-0905-07	Not Applicable	0	0	0	Alive	0	0	0	0	32.0988	49.5122	11.3977	13.9075	40.7175	9.16241	5.36986	2.32643	174.796
COAD	TCGA-A6-4105-01A-02R-1774-07	442	Not Available	442	Not Available	Dead	Dead	1	442	14.7333	92.2239	57.2926	7.26274	7.09976	49.9924	12.528	5.55363	2.99949	532.56
COAD	TCGA-A6-6140-01A-11R-1774-07	Not Applicable	125	Not Applicable;Not Applicable	356;734	Alive	Alive;Alive	0	734	24.4667	60.2217	81.667	13.0945	10.2149	78.4845	12.072	7.10753	1.24891	329.621
COAD	TCGA-F4-6460-01A-11R-1774-07	Not Applicable	0	Not Applicable;972	407;Not Available	Alive	Alive;Dead	1	972	32.4	58.1445	64.1705	5.75702	9.12537	101.309	15.2936	2.79145	1.9222	205.592
COAD	TCGA-A6-3809-01A-01R-1022-07	Not Applicable	314	Not Applicable;Not Applicable	314;996	Alive	Alive;Alive	0	996	33.2	87.9666	82.4152	6.51283	13.837	47.7022	10.3824	1.5767	3.42918	424.429
COAD	TCGA-CM-6170-01A-11R-1653-07	Not Applicable	242	Not Applicable;Not Applicable	242;457	Alive	Alive;Alive	0	457	15.2333	51.5509	74.2622	11.0263	13.5737	26.5811	14.4535	2.39709	1.98372	162.75
COAD	TCGA-AA-A00E-01A-01R-A002-07	Not Applicable	0	Not Applicable	913	Alive	Alive	0	913	30.4333	72.0464	84.2916	9.39635	13.1436	42.8877	7.72284	9.94189	1.12828	364.541
COAD	TCGA-AA-3517-01A-01R-0821-07	Not Applicable	0	Not Applicable	1186	Alive	Alive	0	1186	39.5333	79.0748	83.1159	6.701	6.17981	74.7176	9.15209	9.41885	1.92848	294.398
COAD	TCGA-AA-3549-01A-02R-0821-07	Not Applicable	0	Not Applicable	639	Alive	Alive	0	639	21.3	57.1426	58.5978	6.35236	11.2473	46.5737	11.2382	3.1771	1.74439	137.466
COAD	TCGA-AA-3518-01A-02R-0826-07	Not Applicable	31	0	0	Alive	0	0	31	1.03333	43.7235	59.4818	7.50938	10.4691	31.8573	8.098	10.2444	2.70542	304.722
COAD	TCGA-AA-3864-01A-01R-1022-07	Not Applicable	0	Not Applicable	1612	Alive	Alive	0	1612	53.7333	70.5179	88.4339	8.46558	10.804	40.6712	12.6633	2.12602	2.53897	393.128
COAD	TCGA-AA-A01Z-01A-11R-A083-07	Not Applicable	0	Not Applicable	1126	Alive	Alive	0	1126	37.5333	78.9702	66.9103	4.66989	12.0737	62.3584	10.4826	12.272	1.02371	382.058
COAD	TCGA-DM-A28H-01A-11R-A16W-07	Not Applicable	3423	Not Applicable	3561	Alive	Alive	0	3561	118.7	81.7739	91.7771	6.94711	14.128	53.5608	16.2744	10.8953	2.59071	333.783
COAD	TCGA-A6-3809-01A-01R-A278-07	Not Applicable	314	Not Applicable;Not Applicable	314;996	Alive	Alive;Alive	0	996	33.2	85.1125	75.0313	11.4844	12.1306	13.4513	16.9976	1.07353	4.92688	177.511
COAD	TCGA-AA-3872-01A-01R-1022-07	Not Applicable	0	0	0	Alive	0	0	0	0	41.9272	65.4246	4.67101	10.2851	62.9698	13.1582	4.3429	1.58279	261.868
COAD	TCGA-AA-3666-01A-02R-0905-07	61	Not Available	0	0	Dead	0	1	61	2.03333	34.7791	83.289	12.616	11.9662	63.5849	8.12937	10.6736	2.6042	181.427
COAD	TCGA-AA-3815-01A-01R-1022-07	Not Applicable	0	Not Applicable	1005	Alive	Alive	0	1005	33.5	64.2454	49.8137	7.73251	13.4612	44.6703	11.0662	7.73476	2.93582	302.78
COAD	TCGA-AA-3511-01A-21R-1839-07	Not Applicable	0	Not Applicable	212	Alive	Alive	0	212	7.06667	62.655	80.1853	8.81166	13.1696	67.0019	12.3574	6.03273	2.15069	210.461
COAD	TCGA-CA-5256-01A-01R-1410-07	Not Applicable	0	Not Applicable;Not Applicable	65;379	Alive	Alive;Alive	0	379	12.6333	23.0488	38.2309	7.00125	11.2565	31.3717	10.3701	3.10813	2.80236	234.667
COAD	TCGA-D5-6927-01A-21R-1928-07	Not Applicable	67	Not Applicable;Not Applicable	287;Discrepancy	Alive	Alive;Not Available	0	287	9.56667	103.496	94.8995	8.2267	15.9025	45.5562	13.8675	5.55079	1.59269	261.993
COAD	TCGA-CM-6172-01A-11R-1653-07	Not Applicable	212	Not Applicable;Not Applicable	212;335	Alive	Alive;Alive	0	335	11.1667	73.8252	59.5565	11.0982	17.3378	42.6114	19.165	14.4831	2.71812	242.225
COAD	TCGA-A6-6137-01A-11R-1774-07	Not Applicable	195	Not Applicable;Not Applicable	348;824	Alive	Alive;Alive	0	824	27.4667	45.603	55.7984	8.05669	13.966	35.5037	12.1613	11.6546	1.95732	241.425
COAD	TCGA-G4-6314-01A-11R-1723-07	Not Applicable	1031	Not Applicable;Not Applicable	1093;1093	Alive	Alive;Alive	0	1093	36.4333	69.9584	59.4138	7.92188	9.79295	53.3689	11.9624	3.85188	2.0905	310.085
COAD	TCGA-AA-3673-01A-01R-0905-07	Not Applicable	0	Not Applicable	1522	Alive	Alive	0	1522	50.7333	48.0248	56.5781	6.72228	14.6634	35.049	10.6727	12.0033	2.31055	152.39
COAD	TCGA-CM-6679-01A-11R-1839-07	Not Applicable	122	Not Applicable;Not Applicable	122;306	Alive	Alive;Alive	0	306	10.2	28.5409	57.5845	10.6614	8.67688	51.6185	16.0088	6.00677	1.48613	197.735
COAD	TCGA-DM-A28E-01A-11R-A32Y-07	Not Applicable	3530	Not Applicable	3648	Alive	Alive	0	3648	121.6	72.0156	88.8576	7.72619	13.602	42.3862	10.658	7.7089	2.31173	236.542
COAD	TCGA-AA-3548-01A-01R-1873-07	Not Applicable	0	Not Applicable	1034	Alive	Alive	0	1034	34.4667	44.6807	43.7198	5.03531	10.4413	76.8908	10.6234	9.29228	1.59861	308.082
COAD	TCGA-AA-3502-01A-01R-1410-07	Not Applicable	31	Not Applicable	1065	Alive	Alive	0	1065	35.5	34.4966	44.0823	3.72071	12.4466	34.911	6.91174	12.6642	1.23712	153.244
COAD	TCGA-DM-A282-01A-12R-A16W-07	Not Applicable	4122	Not Applicable	4233	Alive	Alive	0	4233	141.1	76.2395	64.0298	6.26436	8.17822	46.3752	18.1517	10.8511	1.76764	201.033
COAD	TCGA-5M-AATA-01A-31R-A41B-07	#N/A	#N/A	#N/A	#N/A	#N/A	#N/A	#N/A	0	0	112.644	129.488	6.33027	18.0716	50.8402	17.923	5.66665	1.97148	234.034
COAD	TCGA-AA-A01K-01A-01R-A00A-07	Not Applicable	31	Not Applicable	943	Alive	Alive	0	943	31.4333	70.0132	92.4315	9.40941	11.1917	51.973	13.8449	4.06193	2.45703	266.041
COAD	TCGA-AA-3678-01A-01R-0905-07	Not Applicable	0	Not Applicable	1430	Alive	Alive	0	1430	47.6667	63.8024	98.2977	7.73715	14.0418	32.2268	13.1282	13.413	1.92005	207.963
COAD	TCGA-CM-4748-01A-01R-1410-07	Not Applicable	214	Not Applicable;Not Applicable	214;792	Alive	Alive;Alive	0	792	26.4	34.4832	80.0944	4.91691	10.6338	47.3412	10.561	15.1387	1.31499	397.53
COAD	TCGA-AA-3510-01A-01R-1410-07	Not Applicable	31	Not Applicable	1946	Alive	Alive	0	1946	64.8667	44.3298	59.0324	5.03796	13.4586	37.6806	7.88051	5.16322	1.21067	278.036
COAD	TCGA-AA-3994-01A-01R-1113-07	Not Applicable	0	Not Applicable	822	Alive	Alive	0	822	27.4	33.6874	34.2525	4.30863	11.9496	41.7522	4.61232	9.30959	1.11514	166.492
COAD	TCGA-CK-6746-01A-11R-1839-07	Not Applicable	0	Not Applicable;Not Applicable	0;Discrepancy	Alive	Alive;Alive	0	0	0	47.1179	62.0113	12.3097	13.2183	36.1367	9.27268	11.3015	2.02414	272.67
COAD	TCGA-G4-6322-01A-11R-1723-07	Not Applicable	547	Not Applicable	792	Alive	Alive	0	792	26.4	52.1718	67.0978	5.3957	9.42233	37.5523	5.22261	8.35593	0.857856	184.31
COAD	TCGA-G4-6626-01A-11R-1774-07	1	Not Available	1	Not Available	Dead	Dead	1	1	0.0333333	72.8541	97.0167	8.72509	7.57574	93.3369	10.3009	5.76924	1.22267	418.694
COAD	TCGA-G4-6317-01A-11R-1723-07	Not Applicable	894	Not Applicable	1095	Alive	Alive	0	1095	36.5	48.9268	45.9011	5.0231	8.64545	93.2517	17.8294	14.0637	3.29699	465.789
COAD	TCGA-AA-A00O-01A-02R-A089-07	Not Applicable	0	Not Applicable	822	Alive	Alive	0	822	27.4	57.1123	47.0201	7.66307	14.652	32.6796	14.7465	13.4311	2.57801	159.143
COAD	TCGA-AZ-4616-01A-21R-1839-07	156	Not Available	156	Not Available	Dead	Dead	1	156	5.2	110.831	73.3281	5.09413	5.61447	62.7983	9.95861	1.77081	0.851489	453.841
COAD	TCGA-AA-3854-01A-01R-0905-07	Not Applicable	31	Not Applicable	1096	Alive	Alive	0	1096	36.5333	37.2821	26.8228	6.1129	13.2904	29.3295	7.49518	12.2999	1.337	139.99
COAD	TCGA-AA-3553-01A-01R-0821-07	Not Applicable	0	Not Applicable	730	Alive	Alive	0	730	24.3333	41.6957	78.2375	4.81094	12.8937	58.0721	11.0289	6.58448	2.46018	362.827
COAD	TCGA-G4-6628-01A-11R-1839-07	Not Applicable	1606	Not Applicable;Not Applicable	1595;2424	Alive	Alive;Alive	0	2424	80.8	72.7081	76.4916	9.4917	18.7792	50.9828	10.0424	11.4723	1.7712	370.477
COAD	TCGA-A6-4107-01A-02R-1410-07	Not Applicable	231	Not Applicable;Not Applicable	231;987	Alive	Alive;Alive	0	987	32.9	31.4026	54.9559	5.09377	8.43675	43.3712	9.43471	5.3221	1.27227	179.95
COAD	TCGA-AA-A00N-01A-02R-A00A-07	122	Not Available	0	0	Dead	0	1	122	4.06667	53.1117	76.0645	7.11152	9.9019	48.6105	7.34685	7.27811	0.909614	235.917
COAD	TCGA-5M-AAT6-01A-11R-A41B-07	290	Not Available	290	Not Available	Dead	Dead	1	290	9.66667	79.8511	74.6392	5.20636	13.4027	42.7616	15.3372	2.07662	1.38685	298.967
COAD	TCGA-AZ-4315-01A-01R-1410-07	Not Applicable	1334	Not Applicable	1776	Alive	Alive	0	1776	59.2	35.4304	30.0686	3.8776	19.0349	48.74	5.5738	0.888743	2.80796	358.796
COAD	TCGA-AA-3811-01A-01R-1022-07	Not Applicable	30	306	Not Available	Alive	Dead	1	306	10.2	59.7092	40.9525	5.86509	16.7447	38.6185	13.3087	3.64544	2.0071	357.857
COAD	TCGA-CM-6166-01A-11R-1653-07	Not Applicable	424	Not Applicable;Not Applicable	424;669	Alive	Alive;Alive	0	669	22.3	116.295	72.6183	7.28488	9.40275	40.3959	15.986	7.20113	3.13975	370.599
COAD	TCGA-AA-3509-01A-01R-1410-07	Not Applicable	0	Not Applicable	1915	Alive	Alive	0	1915	63.8333	58.1373	76.6471	9.88982	7.97773	32.1729	11.9025	10.2794	3.01402	240.02
COAD	TCGA-A6-2678-01A-01R-0821-07	Not Applicable	437	Not Applicable;Not Applicable;Not Applicable	437;781;1286	Alive	Alive;Alive;Alive	0	1286	42.8667	56.7569	48.3699	10.6774	13.94	40.5256	11.4379	10.045	2.15982	357.518
COAD	TCGA-A6-6652-01A-11R-1774-07	Not Applicable	135	Not Applicable;Not Applicable	456;751	Alive	Alive;Alive	0	751	25.0333	32.5434	75.2634	8.37071	20.467	65.3497	14.0529	11.6584	1.98994	313.569
COAD	TCGA-DM-A1D4-01A-21R-A155-07	2821	2821	2821	2821	Dead	Dead	1	2821	94.0333	75.2032	85.1599	7.60174	6.12978	57.4426	13.2749	16.369	1.57858	256.869
COAD	TCGA-A6-6781-01A-22R-A278-07	Not Applicable	158	Not Applicable;Not Applicable	293;598	Alive	Alive;Alive	0	598	19.9333	15.4585	32.4939	10.2925	8.14154	14.0913	6.84299	0.77984	2.63321	87.8248
COAD	TCGA-CA-6716-01A-11R-1839-07	Not Applicable	8	Not Applicable	371	Alive	Alive	0	371	12.3667	60.5496	68.6102	8.92602	14.9026	34.9757	12.2982	10.4481	1.7312	126.627
COAD	TCGA-CM-6164-01A-11R-1653-07	Not Applicable	487	Not Applicable;Not Applicable	487;883	Alive	Alive;Alive	0	883	29.4333	51.4378	86.2188	9.85806	8.55188	52.7337	12.9714	9.64112	1.46213	297.395
COAD	TCGA-AY-A8YK-01A-11R-A41B-07	Not Applicable	209	Not Applicable	573	Alive	Alive	0	573	19.1	68.2612	101.242	7.73516	9.72509	58.6302	15.0397	11.6749	2.47566	312.276
COAD	TCGA-D5-6537-01A-11R-1723-07	Not Applicable	137	146	Not Available	Alive	Dead	1	146	4.86667	85.5786	67.7505	5.67231	12.0896	60.2862	11.3185	5.63103	2.49818	512.961
COAD	TCGA-AA-3664-01A-01R-0905-07	Not Applicable	0	Not Applicable	1643	Alive	Alive	0	1643	54.7667	60.7411	89.3833	9.34356	16.6052	39.2478	12.7083	19.6047	2.69338	194.293
COAD	TCGA-A6-6651-01A-21R-1839-07	Not Applicable	249	Not Applicable;Not Applicable	259;662	Alive	Alive;Alive	0	662	22.0667	50.538	60.1108	7.27132	8.3342	37.6399	9.83531	5.93188	2.89016	169.296
COAD	TCGA-AY-A71X-01A-12R-A37K-07	Not Applicable	235	Not Applicable	588	Alive	Alive	0	588	19.6	66.8686	69.6998	6.94164	14.1925	45.2837	15.3907	15.041	2.33537	160.481
COAD	TCGA-AD-6965-01A-11R-1928-07	Not Applicable	6	Not Applicable	805	Alive	Alive	0	805	26.8333	71.641	75.7597	10.5145	10.2196	60.666	20.8241	9.54685	2.89575	355.33
COAD	TCGA-F4-6569-01A-11R-1774-07	Not Applicable	0	Not Applicable;Not Applicable	409;1087	Alive	Alive;Alive	0	1087	36.2333	43.9545	50.537	6.22658	15.3613	40.2438	6.50401	5.45253	1.75289	206.443
COAD	TCGA-CM-6171-01A-11R-1653-07	Not Applicable	182	Not Applicable;Not Applicable	182;427	Alive	Alive;Alive	0	427	14.2333	77.5459	80.488	13.7562	11.3853	32.1433	11.7432	3.13988	2.26584	241.363
COAD	TCGA-CM-5349-01A-21R-1723-07	Not Applicable	335	Not Applicable;Not Applicable;Not Applicable	335;579;915	Alive	Alive;Alive;Alive	0	915	30.5	87.326	56.459	7.1738	12.8534	46.3566	16.8724	6.51937	2.35025	305.494
COAD	TCGA-AA-3968-01A-01R-1022-07	Not Applicable	0	Not Applicable	669	Alive	Alive	0	669	22.3	58.1907	87.6835	6.16528	8.84195	63.3378	13.5278	9.24835	4.09371	336.028
COAD	TCGA-AA-A01Q-01A-01R-A002-07	Not Applicable	31	0	0	Alive	0	0	31	1.03333	72.6384	80.0482	6.25896	17.17	47.648	12.2776	0	1.86749	227.275
COAD	TCGA-F4-6809-01A-11R-1839-07	Not Applicable	39	403	Not Available	Alive	Dead	1	403	13.4333	61.0379	73.624	7.91364	10.5851	48.55	14.8409	8.10468	1.04936	103.169
COAD	TCGA-A6-3810-01A-01R-1022-07	Not Applicable	247	Not Applicable;Not Applicable	247;1111	Alive	Alive;Alive	0	1111	37.0333	23.6737	31.7941	7.72733	12.007	28.487	10.4261	6.87222	1.82533	169.496
COAD	TCGA-DM-A1D9-01A-11R-A155-07	Not Applicable	3920	Not Applicable	4270	Alive	Alive	0	4270	142.333	79.2723	88.408	10.6425	12.0793	65.1818	17.4379	15.74	3.13316	169.494
COAD	TCGA-AA-3949-01A-01R-1022-07	Not Applicable	30	Not Applicable	791	Alive	Alive	0	791	26.3667	37.262	46.6185	8.59301	10.5481	26.1633	6.65254	4.0767	3.05674	234.758
COAD	TCGA-AA-3662-01A-01R-1723-07	Not Applicable	0	Not Applicable	184	Alive	Alive	0	184	6.13333	63.5537	60.6737	5.78698	17.7735	64.2643	19.1057	9.51197	3.76715	121.688
COAD	TCGA-AA-3710-01A-01R-1022-07	Not Applicable	31	Not Applicable	821	Alive	Alive	0	821	27.3667	75.0128	55.9453	4.90534	12.2585	35.1238	7.44732	5.00516	2.09525	322.422
COAD	TCGA-CA-6719-01A-11R-1839-07	Not Applicable	41	Not Applicable	435	Alive	Alive	0	435	14.5	72.8079	66.7082	9.38595	23.7657	69.3887	14.3323	6.95632	1.83097	182.581
COAD	TCGA-AA-3875-01A-01R-0905-07	Not Applicable	0	Not Applicable	549	Alive	Alive	0	549	18.3	61.9331	66.9429	8.64861	13.5778	53.6353	12.8501	9.80735	2.91932	296.699
COAD	TCGA-CK-6748-01A-11R-1839-07	Not Applicable	61	Not Applicable;Not Applicable	Not Available;61	Alive	Alive;Alive	0	61	2.03333	37.6268	54.9804	6.84424	8.30762	35.4318	12.5497	4.49598	2.05061	173.147
COAD	TCGA-CM-6674-01A-11R-1839-07	Not Applicable	150	Not Applicable;Not Applicable	150;394	Alive	Alive;Alive	0	394	13.1333	53.3565	63.6865	7.28757	14.0669	37.4221	12.378	7.82319	1.87067	302.161
COAD	TCGA-CM-4752-01A-01R-1410-07	Not Applicable	123	Not Applicable;Not Applicable	123;396	Alive	Alive;Alive	0	396	13.2	34.5992	60.1741	4.39793	10.7636	53.5415	10.0327	5.80447	2.28923	315.108
COAD	TCGA-AZ-6607-01A-11R-1839-07	97	Not Available	97	Not Available	Dead	Dead	1	97	3.23333	29.535	48.7173	6.20043	9.33584	37.0502	6.63786	2.40873	1.7737	150.468
COAD	TCGA-AA-A03J-01A-21R-A16W-07	Not Applicable	0	Not Applicable	1246	Alive	Alive	0	1246	41.5333	57.6734	70.9365	3.12713	7.14383	82.5308	6.59556	5.11025	0.879434	341.167
COAD	TCGA-D5-6536-01A-11R-1723-07	Not Applicable	287	Not Applicable	543	Alive	Alive	0	543	18.1	46.7665	44.7713	5.94939	5.72833	44.1043	10.4122	9.99701	1.4929	197.95
READ	TCGA-BM-6198-01A-11R-1736-07	Not Applicable	310	Not Applicable;Not Applicable	310;646	Alive	Alive;Alive	0	646	21.5333	96.4957	56.7613	7.12257	5.69976	44.6435	19.694	9.03194	1.0885	163.923
READ	TCGA-AG-3609-01A-02R-0826-07	Not Applicable	0	Not Applicable	608	Alive	Alive	0	608	20.2667	51.6446	48.8415	2.75724	7.08196	48.3595	5.18889	2.73336	0.978607	303.42
READ	TCGA-AF-6672-01A-11R-1830-07	Not Applicable	224	Not Applicable;Not Applicable	316;748	Alive	Alive;Alive	0	748	24.9333	76.1884	91.1019	12.7064	14.1718	37.9279	13.3769	8.3185	1.29228	163.378
READ	TCGA-DC-4749-01A-01R-1736-07	Not Applicable	335	Not Applicable;Not Applicable	335;762	Alive	Alive;Alive	0	762	25.4	53.511	62.6402	8.04768	8.44279	60.9941	9.83337	10.1788	1.61055	372.878
READ	TCGA-AH-6644-01A-21R-1830-07	Not Applicable	22	Not Applicable	838	Alive	Alive	0	838	27.9333	84.1121	84.8054	8.28327	17.078	37.346	13.7977	1.82889	1.13905	194.913
READ	TCGA-AG-3882-01A-01R-0905-07	Not Applicable	0	Not Applicable	608	Alive	Alive	0	608	20.2667	36.2563	22.8708	1.84224	7.46208	55.4602	4.64511	3.96172	0.814014	230.55
READ	TCGA-DC-6683-01A-11R-1830-07	Not Applicable	153	Not Applicable;Not Applicable;Not Applicable	153;306;762	Alive	Alive;Alive;Alive	0	762	25.4	55.2682	67.1826	11.3287	10.4532	38.8774	11.3054	6.78182	1.33734	291.001
READ	TCGA-AG-4005-01A-01R-1119-07	Not Applicable	0	Not Applicable	427	Alive	Alive	0	427	14.2333	64.0098	66.1304	6.47924	17.2463	54.8751	9.35128	3.31949	1.97588	189.242
READ	TCGA-AH-6897-01A-11R-1928-07	Not Applicable	140	Not Applicable	804	Alive	Alive	0	804	26.8	65.5514	87.0856	5.88788	15.471	66.8964	11.109	8.26706	2.02765	559.602
READ	TCGA-AG-A008-01A-01R-A002-07	Not Applicable	0	Not Applicable	424	Alive	Alive	0	424	14.1333	72.4259	88.9253	6.18017	13.1725	31.0062	13.4058	10.137	1.12917	264.628
READ	TCGA-AG-4021-01A-01R-1736-07	Not Applicable	0	121	Not Available	Alive	Dead	1	121	4.03333	24.7148	48.9069	8.80654	14.5511	41.857	15.5932	14.0491	3.25596	253.83
READ	TCGA-EI-6507-01A-11R-1736-07	Not Applicable	5	Not Applicable	607	Alive	Alive	0	607	20.2333	82.7936	64.7204	9.1957	16.6764	34.6476	12.0922	0.297629	1.86216	209.412
READ	TCGA-F5-6861-01A-11R-1928-07	Not Applicable	34	Not Applicable;Not Applicable	449;1160	Alive	Alive;Alive	0	1160	38.6667	86.0999	90.3716	7.56073	13.1111	50.3258	19.5597	10.4148	2.11024	270.594
READ	TCGA-EF-5830-01A-01R-1660-07	Not Applicable	15	Not Applicable	106	Alive	Alive	0	106	3.53333	67.1633	79.7395	7.92667	12.6218	77.6957	16.6456	9.46603	1.54788	304.443
READ	TCGA-AG-A00H-01A-01R-A00A-07	Not Applicable	29	Not Applicable	790	Alive	Alive	0	790	26.3333	70.4443	64.2725	6.40763	9.37641	67.6137	10.579	5.09123	1.31296	184.202
READ	TCGA-F5-6464-01A-11R-1736-07	Not Applicable	0	303	Not Available	Alive	Dead	1	303	10.1	39.3192	65.0702	6.75026	8.8487	35.5915	7.02288	0.391086	1.7468	162.283
READ	TCGA-AG-A02N-01A-11R-A083-07	Not Applicable	1885	0	0	Alive	0	0	1885	62.8333	117.454	91.9226	9.17453	20.4899	36.9242	12.08	12.1328	2.75616	173.375
READ	TCGA-F5-6813-01A-11R-1830-07	Not Applicable	21	Not Applicable;598	252;Not Available	Alive	Alive;Dead	1	598	19.9333	66.927	74.107	5.7987	6.78604	57.1185	9.40567	6.11672	1.98219	246.491
READ	TCGA-DC-6156-01A-11R-1660-07	Not Applicable	212	Not Applicable;Not Applicable;Not Applicable	212;457;943	Alive	Alive;Alive;Alive	0	943	31.4333	28.7366	80.416	13.4784	19.0752	43.041	7.28388	6.91103	2.3262	145.749
READ	TCGA-CL-4957-01A-01R-1736-07	Not Applicable	425	Not Applicable;Not Available	Not Available;Not Available	Alive	Alive;Dead	0	425	14.1667	74.9339	79.5274	8.22359	15.3308	50.2827	10.4596	6.67065	3.72902	393.058
READ	TCGA-DC-6681-01A-11R-A32Z-07	Not Applicable	181	Not Applicable;Not Applicable;Not Applicable	181;394;790	Alive	Alive;Alive;Alive	0	790	26.3333	48.0635	66.9238	7.92325	13.3968	39.7885	15.0315	11.2843	1.69254	238.12
READ	TCGA-EI-6510-01A-11R-1736-07	Not Applicable	14	Not Applicable	556	Alive	Alive	0	556	18.5333	56.6108	63.836	10.5172	14.1071	46.0644	9.3903	22.1038	1.72809	228.423
READ	TCGA-AG-A011-01A-01R-A002-07	Not Applicable	0	Not Applicable	1126	Alive	Alive	0	1126	37.5333	60.7114	72.5366	4.23871	10.496	54.288	12.7373	2.18589	1.02461	222.807
READ	TCGA-AG-3909-01A-01R-1119-07	Not Applicable	0	Not Applicable	608	Alive	Alive	0	608	20.2667	42.8985	45.0291	5.39917	8.12299	81.4779	6.26662	8.51329	1.05831	184.769
READ	TCGA-AG-3901-01A-01R-1119-07	Not Applicable	0	Not Applicable	761	Alive	Alive	0	761	25.3667	43.0692	57.3584	5.8255	9.58	35.3667	9.06082	8.85836	1.5938	218.265
READ	TCGA-DY-A0XA-01A-11R-A155-07	Not Applicable	3635	Not Applicable	3846	Alive	Alive	0	3846	128.2	52.9726	55.1081	9.65283	9.81758	39.0224	17.1826	13.2867	2.04393	178.796
READ	TCGA-AF-3911-01A-01R-1736-07	Not Applicable	537	Not Applicable;Not Applicable;Not Applicable	537;761;1148	Alive	Alive;Alive;Alive	0	1148	38.2667	76.8567	101.418	10.5369	14.8106	47.2318	13.3905	7.06159	2.39719	246.265
READ	TCGA-AF-2690-01A-02R-1736-07	Not Applicable	358	Not Applicable;524	358;Not Available	Alive	Alive;Dead	1	524	17.4667	36.5955	42.218	5.10768	8.38771	30.7442	8.01206	2.76045	1.46707	187.571
READ	TCGA-AF-A56N-01A-12R-A39D-07	Not Applicable	138	Not Applicable	360	Alive	Alive	0	360	12	70.6221	80.86	9.36907	10.2698	49.1427	27.3695	8.35038	1.89935	267.65
READ	TCGA-AG-4022-01A-01R-1736-07	Not Applicable	30	Not Applicable	1400	Alive	Alive	0	1400	46.6667	46.7497	47.9082	9.37991	13.4312	48.4087	13.6442	9.28985	1.93934	147.828
READ	TCGA-DC-6157-01A-11R-1660-07	Not Applicable	850	Not Applicable;Not Applicable;Not Applicable	850;1095;1581	Alive	Alive;Alive;Alive	0	1581	52.7	73.0279	61.9389	10.2834	13.9682	68.0758	14.9329	11.4874	2.11934	217.592
READ	TCGA-CI-6621-01A-11R-1830-07	Not Applicable	0	Not Applicable	419	Alive	Alive	0	419	13.9667	74.3277	69.986	7.77089	6.91922	39.8637	12.5183	10.114	2.59691	322.419
READ	TCGA-EI-6513-01A-21R-1736-07	Not Applicable	210	Not Applicable	497	Alive	Alive	0	497	16.5667	76.6534	100.882	9.53537	15.2358	67.4228	16.0116	3.17823	4.27908	255.016
READ	TCGA-AG-A036-01A-12R-A083-07	Not Applicable	31	Not Applicable	3562	Alive	Alive	0	3562	118.733	71.4188	83.2747	10.6707	12.0542	54.5928	11.2234	9.52733	2.19672	211.093
READ	TCGA-AG-3586-01A-02R-0821-07	Not Applicable	31	0	0	Alive	0	0	31	1.03333	65.8925	88.1284	5.416	14.4389	34.9705	9.49295	5.96781	1.42113	271.575
READ	TCGA-AG-A002-01A-01R-A002-07	Not Applicable	31	Not Applicable	638	Alive	Alive	0	638	21.2667	60.3735	140.502	6.92341	14.9878	45.4206	8.47068	9.87055	0.86721	248.96
READ	TCGA-AF-A56L-01A-31R-A39D-07	Not Applicable	1760	Not Applicable	2007	Alive	Alive	0	2007	66.9	83.3318	77.0743	7.30105	8.29724	67.7466	13.6707	5.05713	2.1111	156.871
READ	TCGA-F5-6571-01A-12R-1830-07	Not Applicable	26	Not Applicable;Not Applicable;Not Applicable	392;952;1288	Alive	Alive;Alive;Alive	0	1288	42.9333	48.1284	69.6704	11.5917	14.9548	35.4936	12.6908	5.87438	2.63636	132.855
READ	TCGA-F5-6465-01A-11R-1736-07	Not Applicable	103	Not Applicable;Not Applicable;Not Applicable	1141;715;1506	Alive	Alive;Alive;Alive	0	1506	50.2	41.4516	61.2085	9.43349	12.3737	32.5509	16.5128	9.26602	2.19844	140.142
READ	TCGA-AH-6549-01A-11R-1830-07	Not Applicable	6	Not Applicable	532	Alive	Alive	0	532	17.7333	88.0967	139.035	5.04929	12.783	41.2506	17.5307	11.9509	2.22161	237.621
READ	TCGA-AG-A01J-01A-01R-A00A-07	Not Applicable	31	0	0	Alive	0	0	31	1.03333	37.7595	53.0913	6.0723	4.46895	62.26	7.6442	4.26562	0.688312	222.286
READ	TCGA-F5-6811-01A-11R-1830-07	Not Applicable	31	Not Applicable	979	Alive	Alive	0	979	32.6333	47.7301	75.228	11.1241	7.69079	54.3935	15.3779	6.76736	2.05233	213.581
READ	TCGA-AG-A015-01A-01R-A002-07	Not Applicable	0	Not Applicable	1096	Alive	Alive	0	1096	36.5333	79.276	106.671	6.03928	14.1889	53.0279	11.251	11.7026	1.42837	172.82
READ	TCGA-DC-6154-01A-31R-1928-07	Not Applicable	273	Not Applicable;Not Applicable	273;365	Alive	Alive;Alive	0	365	12.1667	46.6008	48.9997	6.47365	7.62851	67.0714	12.6229	5.9956	1.84675	235.091
READ	TCGA-AG-3600-01A-01R-0826-07	Not Applicable	0	Not Applicable	184	Alive	Alive	0	184	6.13333	101.603	39.7716	6.57368	14.6696	49.5073	7.58516	6.12203	0.719585	286.021
READ	TCGA-AG-A014-01A-02R-A002-07	Not Applicable	485	0	0	Alive	0	0	485	16.1667	222.148	71.1912	3.40456	9.47413	114.24	17.2636	2.81271	2.54532	368.564
READ	TCGA-AG-3608-01A-01R-0826-07	Not Applicable	0	Not Applicable	485	Alive	Alive	0	485	16.1667	42.228	46.85	4.66098	10.6896	58.0196	8.53641	4.5962	1.69173	449.146
READ	TCGA-EF-5831-01A-01R-1660-07	Not Applicable	73	Not Applicable	127	Alive	Alive	0	127	4.23333	61.7694	105.33	11.981	10.4887	22.3148	11.0213	9.81222	1.41826	178.544
READ	TCGA-AG-3612-01A-01R-0826-07	Not Applicable	0	Not Applicable	608	Alive	Alive	0	608	20.2667	38.0031	48.5406	8.50685	9.97105	80.6005	6.44322	4.58913	1.8999	279.651
READ	TCGA-DY-A1DG-01A-11R-A32Y-07	1566	Not Available	1566	Not Available	Dead	Dead	1	1566	52.2	39.5049	61.5633	6.68543	10.6293	58.1604	17.1062	8.93051	1.44797	321.8
READ	TCGA-AG-A02G-01A-01R-A00A-07	Not Applicable	0	1185	Not Available	Alive	Dead	1	1185	39.5	72.3611	70.6102	7.64079	9.889	52.7976	14.2906	12.0392	2.38982	191.945
READ	TCGA-AG-3574-01A-01R-0821-07	Not Applicable	0	91	Not Available	Alive	Dead	1	91	3.03333	52.3418	35.6757	5.89343	8.66125	31.5417	5.49431	6.96422	1.46213	165.378
READ	TCGA-F5-6814-01A-31R-1928-07	Not Applicable	16	Not Applicable;Not Applicable	564;1131	Alive	Alive;Alive	0	1131	37.7	135.28	81.928	6.17612	11.7932	52.6137	16.2511	2.47248	1.42032	307.727
READ	TCGA-AG-3578-01A-01R-0821-07	Not Applicable	0	Not Applicable	974	Alive	Alive	0	974	32.4667	67.2538	91.923	8.76361	15.6183	34.5826	21.3114	23.0105	1.68822	186.803
READ	TCGA-AG-3881-01A-01R-0905-07	Not Applicable	0	Not Applicable	579	Alive	Alive	0	579	19.3	65.5072	34.3733	1.73408	8.05732	55.6873	3.23454	3.77089	0.423084	250.829
READ	TCGA-DY-A1DE-01A-11R-A155-07	Not Applicable	3667	Not Applicable	3932	Alive	Alive	0	3932	131.067	69.7968	79.8814	6.77381	8.22638	55.7757	9.30005	7.35768	0.839923	279.488
READ	TCGA-AF-2687-01A-02R-1736-07	Not Applicable	595	Not Applicable;Not Applicable;Not Applicable	595;734;1427	Alive	Alive;Alive;Alive	0	1427	47.5667	75.0977	60.3549	6.64448	13.7963	57.797	12.4199	3.67554	3.35158	244.249
READ	TCGA-AG-3727-01A-01R-0905-07	Not Applicable	30	0	0	Alive	0	0	30	1	67.3085	47.2781	1.06324	12.4183	48.3514	1.94904	4.23857	0.411823	318.953
READ	TCGA-AG-A01Y-01A-41R-A083-07	Not Applicable	0	0	0	Alive	0	0	0	0	90.8308	98.8427	5.63806	15.3637	60.6747	9.67282	9.40749	2.65382	263.812
READ	TCGA-DC-4745-01A-01R-A32Z-07	Not Applicable	334	Not Applicable;Not Applicable	334;639	Alive	Alive;Alive	0	639	21.3	45.011	39.1395	8.33786	10.603	53.0765	12.4795	8.04881	2.19289	299.895
READ	TCGA-AG-A032-01A-01R-A00A-07	Not Applicable	31	Not Applicable	1157	Alive	Alive	0	1157	38.5667	53.7163	52.5281	6.43745	4.95529	60.8805	12.1079	7.92122	1.07952	149.49
READ	TCGA-F5-6810-01A-11R-1830-07	#N/A	#N/A	#N/A	#N/A	#N/A	#N/A	#N/A	0	0	60.304	68.5113	8.64985	15.4494	63.9595	12.3144	3.59516	1.84791	283.04
READ	TCGA-EI-6509-01A-11R-1736-07	Not Applicable	250	Not Applicable	517	Alive	Alive	0	517	17.2333	65.1196	81.1765	8.61307	13.2424	33.4228	12.468	7.09447	2.21365	156.004
READ	TCGA-AF-A56K-01A-32R-A39D-07	Not Applicable	2396	Not Applicable	2635	Alive	Alive	0	2635	87.8333	72.9458	86.2549	8.79487	9.34563	55.9123	16.047	7.99415	2.33159	267.934
READ	TCGA-AG-3732-01A-11R-1660-07	Not Applicable	0	Not Applicable	1003	Alive	Alive	0	1003	33.4333	56.8354	83.7935	12.7202	14.0723	28.5822	26.1732	10.5571	3.09032	274.833
READ	TCGA-EI-6511-01A-11R-1736-07	Not Applicable	121	Not Applicable	482	Alive	Alive	0	482	16.0667	47.8518	55.7432	7.39291	3.80768	67.2819	9.41132	8.71085	0.996624	263.508
READ	TCGA-AF-4110-01A-02R-1736-07	Not Applicable	441	Not Applicable;Not Applicable	441;912	Alive	Alive;Alive	0	912	30.4	49.6708	47.4104	5.22941	11.4171	39.9075	7.4173	4.73032	1.97805	170.098
READ	TCGA-AG-3726-01A-02R-0905-07	Not Applicable	243	Not Applicable	243	Alive	Alive	0	243	8.1	105.261	54.6342	1.8731	10.3737	59.6891	2.72541	2.19643	0.307032	268.232
READ	TCGA-EI-6885-01A-11R-1928-07	Not Applicable	160	Not Applicable	415	Alive	Alive	0	415	13.8333	81.9285	49.6662	8.07222	9.21256	41.7639	13.9473	1.04077	2.28986	145.867
READ	TCGA-AG-3878-01A-02R-0905-07	Not Applicable	30	0	0	Alive	0	0	30	1	35.4598	31.5464	1.85154	10.2039	48.8111	2.68862	4.3513	0.516102	208.288
READ	TCGA-DC-6682-01A-11R-1830-07	Not Applicable	122	Not Applicable;Not Applicable;Not Applicable	122;397;762	Alive	Alive;Alive;Alive	0	762	25.4	68.5467	83.4539	9.7355	16.9772	36.8675	12.8746	12.9609	2.58521	459.462
READ	TCGA-F5-6812-01A-11R-1830-07	Not Applicable	20	Not Applicable;Not Applicable;Not Applicable	378;742;1110	Alive	Alive;Alive;Alive	0	1110	37	42.368	55.7454	10.084	11.3206	39.8955	16.7654	9.10106	2.54455	171.854
READ	TCGA-F5-6702-01A-11R-1830-07	Not Applicable	66	869;Not Applicable	Not Available;452	Alive	Dead;Alive	1	869	28.9667	37.3801	68.7255	9.6533	8.00484	46.926	10.1922	2.92888	1.83732	180.719
READ	TCGA-AF-6136-01A-11R-1830-07	Not Applicable	232	Not Applicable;Not Applicable	468;741	Alive	Alive;Alive	0	741	24.7	46.2598	78.1518	10.3702	8.94337	50.4453	15.2929	11.0531	2.7793	215.456
READ	TCGA-AG-3893-01A-01R-1119-07	Not Applicable	30	Not Applicable	1065	Alive	Alive	0	1065	35.5	35.1847	46.4902	7.63889	11.5447	36.8166	9.35229	6.67649	1.19854	181.223
READ	TCGA-CL-5917-01A-11R-1660-07	Not Applicable	1826	Not Applicable	2376	Alive	Alive	0	2376	79.2	109.178	84.0709	18.7544	14.633	49.0575	15.9009	7.7557	2.52252	200.836
READ	TCGA-EI-6508-01A-11R-1736-07	Not Applicable	66	Not Applicable	636	Alive	Alive	0	636	21.2	65.6541	94.7294	11.6961	15.1011	39.3425	18.8199	8.65233	2.33704	179.62
READ	TCGA-AG-3894-01A-01R-1119-07	Not Applicable	30	Not Applicable	426	Alive	Alive	0	426	14.2	57.984	46.4407	4.49436	15.8407	46.8625	12.3331	7.12974	1.49211	177.989
READ	TCGA-AG-A026-01A-01R-A00A-07	59	Not Available	0	0	Dead	0	1	59	1.96667	67.2839	87.5036	6.79134	9.20908	45.1552	12.7981	0.72542	1.73061	188.084
READ	TCGA-AG-3601-01A-01R-0826-07	Not Applicable	0	0	0	Alive	0	0	0	0	63.5376	64.0359	3.76957	11.6181	69.7097	8.38961	8.27604	1.40609	393.404
READ	TCGA-AH-6547-01A-11R-1830-07	Not Applicable	44	76	Not Available	Alive	Dead	1	76	2.53333	33.9997	49.5598	8.1907	9.49376	27.085	10.3331	6.08233	1.36484	124.964
READ	TCGA-AG-3580-01A-01R-0821-07	Not Applicable	0	Not Applicable	244	Alive	Alive	0	244	8.13333	70.96	70.8887	5.84377	11.3917	38.8656	15.2283	11.7992	3.1809	221.024
READ	TCGA-G5-6235-01A-11R-1736-07	Not Applicable	1451	Not Applicable	1696	Alive	Alive	0	1696	56.5333	46.9982	67.6465	9.75745	13.1195	39.7669	16.2399	8.74493	2.51473	258.763
READ	TCGA-AG-3598-01A-01R-0826-07	Not Applicable	0	Not Applicable	1522	Alive	Alive	0	1522	50.7333	56.6345	52.6573	4.2301	16.3341	36.9525	5.97994	5.24736	1.77007	470.39
READ	TCGA-AG-3593-01A-01R-0821-07	Not Applicable	0	Not Applicable	1035	Alive	Alive	0	1035	34.5	51.5867	75.8094	9.54264	9.36755	45.5764	11.175	5.80762	1.991	247.259
READ	TCGA-AG-A025-01A-01R-A00A-07	Not Applicable	1520	0	0	Alive	0	0	1520	50.6667	53.9004	79.701	4.94454	12.8804	53.048	9.61659	9.59422	1.30625	236.059
READ	TCGA-AG-3591-01A-01R-1736-07	Not Applicable	0	Not Applicable	1035	Alive	Alive	0	1035	34.5	27.1783	48.3593	8.21129	18.3215	18.0299	8.03686	5.69397	1.60378	151.037
READ	TCGA-AF-3913-01A-02R-1119-07	316	Not Available	316	Not Available	Dead	Dead	1	316	10.5333	38.4183	53.5909	8.863	7.94404	76.1299	9.51839	5.10197	0.725613	320.538
READ	TCGA-EI-6506-01A-11R-1736-07	Not Applicable	232	Not Applicable	625	Alive	Alive	0	625	20.8333	79.4322	64.8284	7.57895	11.6148	42.5558	10.1774	6.15426	1.96011	226.861
READ	TCGA-DY-A1DC-01A-31R-A155-07	1258	Not Available	1258	Not Available	Dead	Dead	1	1258	41.9333	58.783	74.1292	9.39661	11.1302	59.3244	12.0088	5.52495	1.27328	289.475
READ	TCGA-AG-3892-01A-01R-1119-07	Not Applicable	31	Not Applicable	396	Alive	Alive	0	396	13.2	33.7981	38.4981	4.99643	11.3313	39.8126	5.92099	4.27796	1.84311	184.632
READ	TCGA-AG-A01W-01A-21R-A083-07	Not Applicable	0	0	0	Alive	0	0	0	0	65.1687	76.2468	7.28372	12.2716	57.9947	12.3048	8.16079	2.29087	376.297
READ	TCGA-AH-6544-01A-11R-1830-07	Not Applicable	15	Not Applicable	1173	Alive	Alive	0	1173	39.1	77.4133	83.1582	9.03523	11.7853	53.3979	10.3676	2.44485	1.13072	353.178
READ	TCGA-CI-6622-01A-11R-1830-07	Not Applicable	212	Not Applicable	1362	Alive	Alive	0	1362	45.4	73.7194	76.2021	6.33337	12.4814	43.0205	13.2328	7.33866	1.31017	259.15
READ	TCGA-AG-3887-01A-01R-1119-07	Not Applicable	28	Not Applicable	1124	Alive	Alive	0	1124	37.4667	85.0339	47.5487	3.79413	14.8153	52.6989	9.57168	11.9875	1.99113	327.534
READ	TCGA-AG-3581-01A-01R-0821-07	Not Applicable	31	Not Applicable	215	Alive	Alive	0	215	7.16667	48.2354	41.3229	5.12541	12.3353	49.8187	7.93554	7.66975	1.43167	347.922
READ	TCGA-DY-A1DD-01A-21R-A155-07	1741	1741	1741	1741	Dead	Dead	1	1741	58.0333	94.5126	85.9189	5.9176	9.72338	106.134	14.4914	6.61856	2.06983	228.585
READ	TCGA-AG-3587-01A-01R-0821-07	Not Applicable	31	Not Applicable	1400	Alive	Alive	0	1400	46.6667	81.5469	79.3922	4.47337	13.4076	76.1766	9.54973	5.11479	2.00367	314.439
READ	TCGA-DY-A1H8-01A-21R-A155-07	992	992	992	992	Dead	Dead	1	992	33.0667	150.51	60.4937	4.34068	9.50794	43.3129	16.7396	2.19476	1.15208	263.648
READ	TCGA-CL-5918-01A-11R-1660-07	Not Applicable	0	Not Applicable	0	Alive	Alive	0	0	0	58.9041	70.7195	8.60043	10.0841	62.64	11.6474	5.09564	1.72177	258.139
READ	TCGA-EI-6917-01A-11R-1928-07	Not Applicable	237	Not Applicable	531	Alive	Alive	0	531	17.7	73.4123	93.6902	8.02013	18.3724	42.056	10.614	0.606229	1.99939	270.651
READ	TCGA-AG-A023-01A-01R-A00A-07	Not Applicable	61	1581	Not Available	Alive	Dead	1	1581	52.7	48.5016	60.4375	3.85069	8.80835	39.3264	10.4678	8.96365	1.2712	269.467
READ	TCGA-F5-6864-01A-11R-1928-07	Not Applicable	14	Not Applicable;Not Applicable	379;Not Available	Alive	Alive;Not Available	0	379	12.6333	53.3102	68.4871	8.98974	13.4341	55.6001	13.1917	9.14409	1.31956	205.634
READ	TCGA-AG-A01L-01A-01R-A002-07	Not Applicable	0	0	0	Alive	0	0	0	0	63.3203	77.4093	6.96048	11.2046	69.6979	8.81004	7.07114	1.52468	166.956
READ	TCGA-AG-3731-01A-11R-1736-07	Not Applicable	31	Not Applicable	1126	Alive	Alive	0	1126	37.5333	179.147	109.2	6.84043	12.9838	38.2722	16.8111	4.38126	3.92533	226.38
READ	TCGA-EI-6512-01A-11R-1736-07	Not Applicable	20	Not Applicable	538	Alive	Alive	0	538	17.9333	79.7158	59.3594	9.00008	10.4061	45.1156	12.7941	3.26462	1.64342	257.766
READ	TCGA-AF-2693-01A-02R-1736-07	Not Applicable	581	Not Applicable;Not Applicable	581;1155	Alive	Alive;Alive	0	1155	38.5	67.4109	80.1225	9.90244	12.3848	41.7165	11.8954	11.3019	1.96432	235.152
READ	TCGA-DC-6160-01A-11R-1660-07	Not Applicable	608	Not Applicable;Not Applicable;Not Applicable	608;914;1339	Alive	Alive;Alive;Alive	0	1339	44.6333	84.3451	99.8608	11.6106	9.5146	61.7827	16.3552	6.21765	4.39702	302.285
READ	TCGA-AG-3896-01A-01R-1119-07	Not Applicable	31	0	0	Alive	0	0	31	1.03333	60.8459	41.1515	5.08941	8.35112	50.6108	8.30047	6.74389	1.33576	260.064
READ	TCGA-AG-4015-01A-01R-1119-07	Not Applicable	0	0	0	Alive	0	0	0	0	29.8411	34.6165	5.21082	7.20177	96.4913	9.7353	6.0267	2.68823	252.67
READ	TCGA-AG-4007-01A-01R-1119-07	Not Applicable	31	0	0	Alive	0	0	31	1.03333	40.5258	47.2636	3.394	9.84486	65.6439	8.50495	6.53438	1.44301	229.202
READ	TCGA-AG-3898-01A-01R-1119-07	Not Applicable	0	Not Applicable	1461	Alive	Alive	0	1461	48.7	72.0092	54.2186	5.26399	9.02672	71.7917	13.3721	2.85539	2.00342	307.928
READ	TCGA-AG-A00Y-01A-02R-A002-07	Not Applicable	0	Not Applicable	700	Alive	Alive	0	700	23.3333	86.3639	78.2017	6.71025	7.4852	78.1057	12.1843	6.28706	1.49377	281.75
READ	TCGA-AG-3594-01A-02R-0821-07	Not Applicable	0	61	Not Available	Alive	Dead	1	61	2.03333	75.7222	64.556	5.73438	9.31844	30.3819	10.0032	10.7992	1.08454	245.332
READ	TCGA-AF-5654-01A-01R-1660-07	Not Applicable	257	Not Applicable;512	257;Not Available	Alive	Alive;Dead	1	512	17.0667	111.142	85.0313	6.81927	12.3568	56.5262	14.9432	6.19519	1.81482	197.88
READ	TCGA-AG-3742-01A-11R-1660-07	Not Applicable	30	0	0	Alive	0	0	30	1	71.0745	83.0182	10.0835	16.0672	54.3551	20.4509	6.26661	2.02603	188.485
READ	TCGA-AG-A01N-01A-01R-A00A-07	Not Applicable	31	Not Applicable	943	Alive	Alive	0	943	31.4333	72.8432	75.3626	5.13059	8.76229	95.4034	6.7362	2.96905	1.39593	327.647
READ	TCGA-AH-6903-01A-11R-1928-07	Not Applicable	55	Not Applicable	592	Alive	Alive	0	592	19.7333	53.0062	70.4806	9.10537	14.6156	30.4767	16.4396	11.1821	2.99459	148.039
READ	TCGA-AG-3725-01A-11R-1736-07	Not Applicable	0	Not Applicable	0	Alive	Alive	0	0	0	57.4476	64.0429	10.1494	10.499	58.2833	13.2692	8.44962	1.8997	116.636
READ	TCGA-DY-A1DF-01A-11R-A155-07	734	734	0	0	Dead	0	1	734	24.4667	44.7435	60.6728	7.14063	12.352	71.447	31.1799	10.9075	1.52974	121.412
READ	TCGA-EI-6882-01A-11R-1928-07	Not Applicable	108	Not Applicable	262	Alive	Alive	0	262	8.73333	47.7204	78.6849	13.8933	16.7837	30.0229	13.2565	15.6924	3.76139	206.072
READ	TCGA-F5-6863-01A-11R-1928-07	Not Applicable	23	361	Not Available	Alive	Dead	1	361	12.0333	65.9686	89.5897	6.10219	7.7276	68.4083	16.1453	7.6842	1.39131	229.583
READ	TCGA-AG-3605-01A-01R-0826-07	Not Applicable	30	0	0	Alive	0	0	30	1	35.5959	27.5127	3.42523	12.4153	51.8669	5.81038	6.89663	1.01321	266.523
READ	TCGA-AF-2691-01A-01R-0821-07	Not Applicable	323	Not Applicable;Not Applicable	323;1309	Alive	Alive;Alive	0	1309	43.6333	42.5559	47.8313	7.03242	12.9082	35.4993	12.2727	6.63535	1.91211	169.416
READ	TCGA-EI-7002-01A-11R-1928-07	Not Applicable	84	Not Applicable	364	Alive	Alive	0	364	12.1333	83.1162	71.3925	5.57584	8.86823	60.5748	16.1061	9.16619	2.0697	209.083
READ	TCGA-AG-3885-01A-01R-0905-07	Not Applicable	0	Not Applicable	546	Alive	Alive	0	546	18.2	41.0675	57.9143	1.82223	8.86298	89.9574	3.20233	1.93488	0.744302	247.544
READ	TCGA-AG-3999-01A-01R-1119-07	Not Applicable	31	Not Applicable	853	Alive	Alive	0	853	28.4333	62.9474	38.4041	3.97575	9.17836	84.3495	7.29141	4.73844	1.27594	318.39
READ	TCGA-AF-3400-01A-01R-0821-07	Not Applicable	387	Not Applicable;Not Applicable	387;1049	Alive	Alive;Alive	0	1049	34.9667	56.7633	54.6673	4.10676	12.307	26.1915	5.76058	4.52832	1.00119	183.83
READ	TCGA-AG-3575-01A-01R-0821-07	Not Applicable	365	Not Applicable	365	Alive	Alive	0	365	12.1667	18.957	35.9105	7.62454	13.4782	19.5192	4.55373	8.7163	4.03663	280.204
READ	TCGA-AH-6643-01A-11R-1830-07	Not Applicable	21	1314	Not Available	Alive	Dead	1	1314	43.8	80.0562	98.9903	8.0393	13.0529	45.9643	14.9376	4.32143	1.73275	152.896
READ	TCGA-DC-5869-01A-01R-1660-07	Not Applicable	153	Not Applicable;Not Applicable;Not Applicable	153;395;943	Alive	Alive;Alive;Alive	0	943	31.4333	50.6567	77.0605	11.9944	10.8234	57.8145	20.5638	7.97452	3.71082	299.921
READ	TCGA-AG-3582-01A-01R-0821-07	Not Applicable	31	1096	Not Available	Alive	Dead	1	1096	36.5333	59.0903	94.4323	4.78231	7.9693	64.0764	12.7536	9.05251	1.44021	230.917
READ	TCGA-AG-3584-01A-01R-0821-07	Not Applicable	0	730	Not Available	Alive	Dead	1	730	24.3333	59.0298	63.7433	7.22389	5.00252	65.8697	7.23771	8.60969	1.1152	272.601
READ	TCGA-AG-3602-01A-02R-0826-07	Not Applicable	0	0	0	Alive	0	0	0	0	16.622	22.175	5.3827	12.2366	42.934	6.03015	2.83315	1.60763	156.119
READ	TCGA-AG-3611-01A-01R-0826-07	Not Applicable	0	Not Applicable	424	Alive	Alive	0	424	14.1333	46.8826	36.3245	5.37866	9.07289	34.5305	11.8383	11.7774	1.57229	105.907
READ	TCGA-EI-6881-01A-11R-A32Z-07	Not Applicable	188	Not Applicable	499	Alive	Alive	0	499	16.6333	53.9737	100.587	10.0599	18.6887	50.0236	10.9468	10.8446	2.20437	209.832
READ	TCGA-AG-A00C-01A-01R-A002-07	Not Applicable	0	Not Applicable	183	Alive	Alive	0	183	6.1	51.9135	67.7919	5.78154	8.31018	44.4965	13.8906	6.10315	0.795202	270.851
READ	TCGA-AG-A016-01A-01R-A002-07	Not Applicable	31	Not Applicable	276	Alive	Alive	0	276	9.2	71.079	69.7429	5.40718	11.7735	88.461	12.6815	9.335	1.59497	273.289
READ	TCGA-AG-3583-01A-01R-0821-07	Not Applicable	61	610	Not Available	Alive	Dead	1	610	20.3333	52.6546	46.5473	5.92377	19.9407	45.1239	7.22692	10.4869	2.02839	256.175
READ	TCGA-AF-6655-01A-11R-1830-07	Not Applicable	194	Not Applicable;Not Applicable	355;609	Alive	Alive;Alive	0	609	20.3	59.2851	92.0226	10.3919	11.6278	60.2321	12.0545	7.12521	1.84566	270.049
READ	TCGA-DC-5337-01A-01R-1660-07	Not Applicable	304	Not Applicable;Not Applicable;Not Applicable	304;457;792	Alive	Alive;Alive;Alive	0	792	26.4	39.5036	46.1222	5.7686	10.4949	39.827	10.7275	8.23067	2.41859	283.191
READ	TCGA-AF-2692-01A-01R-0821-07	Not Applicable	412	Not Applicable	412	Alive	Alive	0	412	13.7333	49.9373	94.8758	8.28598	11.1927	49.9718	16.5995	11.9013	1.47735	260.766
READ	TCGA-EI-6884-01A-11R-1928-07	Not Applicable	83	Not Applicable	328	Alive	Alive	0	328	10.9333	49.3202	76.3542	9.05739	11.5412	41.2303	10.5959	11.714	1.84404	190.658
READ	TCGA-AG-3728-01A-01R-0905-07	Not Applicable	0	Not Applicable	912	Alive	Alive	0	912	30.4	20.183	30.014	2.16802	5.77082	64.5088	3.06775	2.79344	0.846224	271.238
READ	TCGA-AG-4001-01A-02R-1119-07	Not Applicable	31	Not Applicable	1096	Alive	Alive	0	1096	36.5333	75.7231	72.2584	6.16254	11.8175	52.0612	10.5145	4.85701	2.28611	209.591
READ	TCGA-AG-3883-01A-02R-0905-07	Not Applicable	31	0	0	Alive	0	0	31	1.03333	53.543	31.2756	1.44039	7.35714	78.0058	3.01018	1.62391	1.22854	270.376
READ	TCGA-DC-6155-01A-11R-1660-07	Not Applicable	225	Not Applicable;Not Applicable	225;425	Alive	Alive;Alive	0	425	14.1667	19.4539	15.7461	1.03053	7.79601	104.474	1.4271	1.8962	0.280441	454.242
READ	TCGA-EI-6883-01A-31R-1928-07	Not Applicable	121	Not Applicable	350	Alive	Alive	0	350	11.6667	62.5231	75.6209	6.40037	12.9874	59.3158	13.9886	3.2134	1.01339	232.006
READ	TCGA-AG-3902-01A-01R-A32Z-07	Not Applicable	0	Not Applicable	974	Alive	Alive	0	974	32.4667	60.803	62.425	6.02816	10.6732	41.2853	17.8138	2.11105	1.99429	125.107
READ	TCGA-G5-6572-01A-11R-1830-07	1432	Not Available	1432	Not Available	Dead	Dead	1	1432	47.7333	43.7369	62.7006	9.43625	4.86413	55.9075	12.3197	11.4982	1.65732	170.424
READ	TCGA-AG-3890-01A-01R-1119-07	Not Applicable	0	Not Applicable	518	Alive	Alive	0	518	17.2667	53.935	61.0238	4.43772	8.75181	60.9948	8.64356	6.34684	1.10052	167.683
READ	TCGA-G5-6641-01A-11R-A32Z-07	Not Applicable	636	Not Applicable	804	Alive	Alive	0	804	26.8	58.3658	105.501	6.72437	20.6861	36.2954	11.4421	13.9386	1.09995	198.009
READ	TCGA-AG-A02X-01A-01R-A00A-07	Not Applicable	1247	0	0	Alive	0	0	1247	41.5667	79.911	244.408	8.1036	13.4076	62.3457	11.3422	6.22767	1.56326	308.503
READ	TCGA-AG-A020-01A-21R-A083-07	Not Applicable	31	0	0	Alive	0	0	31	1.03333	73.7498	88.0982	9.38277	13.5039	54.9691	11.8195	7.47682	1.85283	386.294
READ	TCGA-CI-6620-01A-11R-1830-07	Not Applicable	184	Not Applicable	1009	Alive	Alive	0	1009	33.6333	52.4312	88.372	9.25368	18.2208	63.6019	15.9264	3.97241	3.08413	387.575
READ	TCGA-AG-3599-01A-02R-0826-07	Not Applicable	30	Not Applicable	366	Alive	Alive	0	366	12.2	45.6607	57.3036	6.57085	12.1047	47.1928	9.2773	6.74284	2.10336	304.177
READ	TCGA-EI-6514-01A-11R-1736-07	Not Applicable	216	Not Applicable	496	Alive	Alive	0	496	16.5333	36.4816	62.282	9.12767	12.6152	54.9471	11.8763	5.9669	1.99208	171.202
READ	TCGA-AG-4008-01A-01R-1119-07	Not Applicable	31	Not Applicable	518	Alive	Alive	0	518	17.2667	50.2454	60.8761	6.18588	8.91043	43.2063	13.6107	11.3285	2.05786	205.523
READ	TCGA-EI-7004-01A-11R-1928-07	Not Applicable	62	Not Applicable	257	Alive	Alive	0	257	8.56667	45.3757	52.8	6.95941	12.0446	42.1645	6.15377	5.08264	1.62719	185.794
READ	TCGA-DC-6158-01A-11R-1660-07	Not Applicable	212	Not Applicable;334	216;Not Available	Alive	Alive;Dead	1	334	11.1333	54.5884	95.8544	9.39994	13.6507	54.9751	12.9832	2.00201	1.94218	157.813
READ	TCGA-G5-6233-01A-11R-1736-07	556	Not Available	556	Not Available	Dead	Dead	1	556	18.5333	104.579	79.6304	6.32949	10.4296	49.4749	15.9257	8.67527	1.66053	312.814
READ	TCGA-AG-3592-01A-02R-1736-07	Not Applicable	0	Not Applicable	1035	Alive	Alive	0	1035	34.5	71.856	47.3386	9.66423	10.4104	71.2397	11.7643	8.76892	1.95893	299.801
READ	TCGA-DT-5265-01A-21R-1830-07	Not Applicable	8	Not Applicable;Not Applicable	161;384	Alive	Alive;Alive	0	384	12.8	66.1301	55.8909	4.73501	10.4694	45.1445	15.158	8.11345	1.24611	140.487
COADREAD	TCGA-A6-5666-01A-01R-1653-07	Not Applicable	244	Not Applicable;Not Applicable;Not Applicable	362;719;995	Alive	Alive;Alive;Alive	0	995	33.1667	47.5842	53.7928	8.63486	14.6153	31.8815	10.8082	4.01613	2.18863	370.205
COADREAD	TCGA-A6-6142-01A-11R-1774-07	Not Applicable	134	Not Applicable;Not Applicable	368;763	Alive	Alive;Alive	0	763	25.4333	44.7155	49.7448	4.05844	11.4493	53.6838	9.6993	3.95135	1.74275	224.899
COADREAD	TCGA-AA-3663-01A-01R-1723-07	Not Applicable	31	Not Applicable	212	Alive	Alive	0	212	7.06667	56.03	50.16	7.37894	15.837	36.0509	10.1351	2.75869	1.62029	255.327
COADREAD	TCGA-AZ-6601-01A-11R-1774-07	3042	Not Available	3042	Not Available	Dead	Dead	1	3042	101.4	74.8926	80.3385	8.91128	12.0218	46.7463	12.3276	5.08024	1.62199	286.05
COADREAD	TCGA-WS-AB45-01A-11R-A41B-07	Not Applicable	2038	Not Applicable	2130	Alive	Alive	0	2130	71	32.5608	48.6172	7.84461	10.1029	21.6884	6.2618	1.64497	1.96615	113.698
COADREAD	TCGA-CK-4952-01A-01R-1723-07	Not Applicable	475	Not Applicable;Not Applicable	Not Available;475	Alive	Alive;Alive	0	475	15.8333	85.2115	81.1095	6.8537	14.8858	29.7176	11.8294	13.1765	2.36395	304.76
COADREAD	TCGA-AD-6964-01A-11R-1928-07	Not Applicable	23	331	Not Available	Alive	Dead	1	331	11.0333	46.7365	40.8824	7.34967	11.1563	45.475	11.0718	4.49817	1.76374	231.334
COADREAD	TCGA-G4-6299-01A-11R-1774-07	Not Applicable	2077	Not Applicable	2268	Alive	Alive	0	2268	75.6	44.7141	68.5869	4.55727	15.0696	61.7991	13.3503	0.279016	2.53778	335.133
COADREAD	TCGA-T9-A92H-01A-11R-A37K-07	Not Applicable	0	Not Applicable	362	Alive	Alive	0	362	12.0667	82.0087	97.8285	8.07499	10.0787	69.4495	19.6133	4.67075	2.05888	310.309
COADREAD	TCGA-D5-5537-01A-21R-1928-07	Not Applicable	456	1381	Not Available	Alive	Dead	1	1381	46.0333	87.8472	84.7606	8.40412	9.83434	51.1936	19.3624	7.20042	1.07716	173.484
COADREAD	TCGA-AA-3814-01A-01R-0905-07	Not Applicable	0	0	0	Alive	0	0	0	0	50.482	37.8532	6.06876	7.62208	58.251	9.99647	5.14778	1.72539	207.478
COADREAD	TCGA-AA-3812-01A-01R-0905-07	Not Applicable	0	Not Applicable	1066	Alive	Alive	0	1066	35.5333	38.2824	34.4488	1.39862	9.74141	55.4811	2.17797	2.66708	0.44886	283.905
COADREAD	TCGA-NH-A6GA-01A-11R-A37K-07	Not Applicable	182	302	Not Available	Alive	Dead	1	302	10.0667	93.1432	90.1309	5.62365	8.59507	87.5317	18.4692	7.59613	1.58486	212.37
COADREAD	TCGA-DM-A28K-01A-21R-A32Y-07	Not Applicable	2835	Not Applicable	2988	Alive	Alive	0	2988	99.6	57.0248	95.5069	4.84021	8.90262	32.7339	13.2253	12.4224	1.20665	188.872
COADREAD	TCGA-AA-3844-01A-01R-1022-07	Not Applicable	28	Not Applicable	454	Alive	Alive	0	454	15.1333	59.6262	79.6672	6.59638	11.0958	51.2125	8.16647	13.285	2.38487	241.511
COADREAD	TCGA-AA-3715-01A-01R-0905-07	Not Applicable	30	579	Not Available	Alive	Dead	1	579	19.3	128.606	74.8067	3.36384	13.6151	44.7442	2.55006	4.57514	1.88393	322.178
COADREAD	TCGA-DM-A285-01A-11R-A16W-07	179	Not Available	179	Not Available	Dead	Dead	1	179	5.96667	63.1256	111.902	9.95528	13.3774	53.2643	15.5917	4.78615	1.48558	203.082
COADREAD	TCGA-DM-A28A-01A-21R-A32Y-07	805	805	805	805	Dead	Dead	1	805	26.8333	85.1995	88.8612	8.28081	8.83192	61.2815	16.3579	8.40345	2.17256	387.596
COADREAD	TCGA-A6-6781-01A-22R-1928-07	Not Applicable	158	Not Applicable;Not Applicable	293;598	Alive	Alive;Alive	0	598	19.9333	34.0094	42.6318	6.22275	12.0817	37.5798	6.32124	0.645672	1.62115	189.23
COADREAD	TCGA-D5-6531-01A-11R-1723-07	Not Applicable	17	Not Applicable	540	Alive	Alive	0	540	18	112.463	128.054	5.86967	16.8074	59.4905	8.49178	0.231262	1.3579	272.484
COADREAD	TCGA-A6-6141-01A-11R-1774-07	Not Applicable	130	Not Applicable;Not Applicable	255;Not Available	Alive	Alive;Not Available	0	255	8.5	47.2635	57.0436	6.80004	13.2367	40.8225	8.40539	9.38419	1.52139	226.99
COADREAD	TCGA-A6-2682-01A-01R-1410-07	424	Not Available	424	Not Available	Dead	Dead	1	424	14.1333	43.6752	46.377	4.35931	14.1821	43.7935	8.58306	4.93901	1.09389	277.835
COADREAD	TCGA-A6-2671-01A-01R-1410-07	Not Applicable	648	Not Applicable;Not Applicable;Not Applicable;1331	648;802;1126;Not Available	Alive	Alive;Alive;Alive;Dead	0	1126	37.5333	57.5434	61.7318	4.63785	14.6552	55.9474	7.47122	2.2742	1.41755	402.38
COADREAD	TCGA-G4-6294-01A-11R-1774-07	858	Not Available	858	Not Available	Dead	Dead	1	858	28.6	47.1509	64.4231	12.959	14.0249	37.2973	15.5007	12.0231	2.62321	169.63
COADREAD	TCGA-AU-3779-01A-01R-1723-07	Not Applicable	441	Not Applicable	Discrepancy	Alive	Alive	0	441	14.7	69.7277	62.3447	6.18804	9.46466	37.3895	9.51071	6.96122	1.54517	299.016
COADREAD	TCGA-QG-A5Z1-01A-11R-A28H-07	Not Applicable	202	256	Not Available	Alive	Dead	1	256	8.53333	53.3298	100.372	8.58022	13.9004	47.54	15.6318	14.3903	1.62446	191.245
COADREAD	TCGA-A6-A56B-01A-31R-A28H-07	Not Applicable	1595	1711	Not Available	Alive	Dead	1	1711	57.0333	113.609	81.0386	9.05461	23.3926	67.6194	18.3758	4.4436	2.75395	185.756
COADREAD	TCGA-D5-5541-01A-01R-1653-07	Not Applicable	202	Not Applicable;Not Applicable	350;1701	Alive	Alive;Alive	0	1701	56.7	57.7866	76.3623	7.73767	10.594	52.1292	14.3882	5.84574	1.5716	285.855
COADREAD	TCGA-AA-A02R-01A-01R-A00A-07	670	Not Available	0	0	Dead	0	1	670	22.3333	116.065	91.3683	4.39888	13.6931	64.4196	6.27775	6.1224	0.947472	377.429
COADREAD	TCGA-AA-3866-01A-01R-1022-07	Not Applicable	0	Not Applicable	518	Alive	Alive	0	518	17.2667	39.669	80.0648	10.9363	10.3994	52.9222	8.15812	12.8491	1.9942	327.235
COADREAD	TCGA-AA-3845-01A-01R-1022-07	0	Not Available	0	0	Dead	0	1	0	0	44.3735	63.0822	9.60883	8.92209	30.4289	11.2793	12.0292	7.66957	244.667
COADREAD	TCGA-A6-6650-01A-11R-A278-07	Not Applicable	173	Not Applicable;Not Applicable	278;627	Alive	Alive;Alive	0	627	20.9	43.6966	72.2971	17.3063	5.55475	34.3521	13.5127	8.79473	1.8372	192.696
COADREAD	TCGA-3L-AA1B-01A-11R-A37K-07	Not Applicable	154	Not Applicable;Not Applicable	349;475	Alive	Alive;Alive	0	475	15.8333	67.6561	84.1541	7.97255	11.5827	74.0554	15.2716	12.3359	2.76811	208.252
COADREAD	TCGA-DM-A1DB-01A-11R-A155-07	1348	1348	1348	1348	Dead	Dead	1	1348	44.9333	137.628	89.8543	8.46967	12.4456	92.9853	19.7877	14.9823	2.39496	310.631
COADREAD	TCGA-AD-6963-01A-11R-1928-07	Not Applicable	3	Not Applicable	834	Alive	Alive	0	834	27.8	117.669	83.5816	6.85755	11.9183	65.1353	12.2909	3.96978	1.47336	402.049
COADREAD	TCGA-CK-6747-01A-11R-1839-07	Not Applicable	89	Not Applicable;Not Applicable	Not Available;820	Alive	Alive;Alive	0	820	27.3333	56.1862	69.8646	7.63601	15.4868	34.6649	9.15467	8.8765	1.94464	227.712
COADREAD	TCGA-AA-3939-01A-01R-1022-07	Not Applicable	30	Not Applicable	395	Alive	Alive	0	395	13.1667	47.249	56.0739	7.17022	6.03975	24.5686	11.4532	7.39188	2.97757	242.617
COADREAD	TCGA-G4-6295-01A-11R-1723-07	Not Applicable	254	Not Applicable	254	Alive	Alive	0	254	8.46667	78.2166	68.0276	8.88036	8.69375	61.3693	22.2689	0.504999	2.81409	423.79
COADREAD	TCGA-AA-3869-01A-01R-1022-07	Not Applicable	0	822	Not Available	Alive	Dead	1	822	27.4	42.6757	51.7388	7.77759	11.8688	34.1203	10.7392	8.92113	2.11133	122.577
COADREAD	TCGA-CM-6677-01A-11R-1839-07	Not Applicable	153	Not Applicable;Not Applicable	153;337	Alive	Alive;Alive	0	337	11.2333	72.8229	83.8723	6.62178	12.1281	74.0062	11.1687	5.19541	1.97635	287.374
COADREAD	TCGA-A6-5659-01A-01R-1653-07	Not Applicable	286	Not Applicable;Not Applicable	286;926	Alive	Alive;Alive	0	926	30.8667	49.029	64.5013	9.38241	12.1739	57.2612	14.0347	4.38454	1.90672	263.305
COADREAD	TCGA-DM-A0XD-01A-12R-A155-07	743	Not Available	743;743;743	Not Available;Not Available;Not Available	Dead	Dead;Dead;Dead	1	743	24.7667	107.897	73.4627	4.00426	9.7812	37.7439	12.8415	5.22763	1.53551	264.213
COADREAD	TCGA-AA-A01T-01A-21R-A16W-07	Not Applicable	31	Not Applicable	1005	Alive	Alive	0	1005	33.5	57.8834	30.7077	3.62814	5.52882	85.2156	5.31863	3.67553	0.271689	270.04
COADREAD	TCGA-DM-A280-01A-12R-A16W-07	236	236	236	236	Dead	Dead	1	236	7.86667	42.81	59.7463	5.31579	12.6923	40.701	8.64	4.48217	1.04397	220.189
COADREAD	TCGA-F4-6703-01A-11R-1839-07	Not Applicable	56	Not Applicable;Not Applicable;Not Applicable	1091;665;1456	Alive	Alive;Alive;Alive	0	1456	48.5333	49.3607	54.2412	5.28962	9.43926	22.8331	6.57394	1.4037	2.122	194.845
COADREAD	TCGA-DM-A1D7-01A-11R-A155-07	Not Applicable	Not Available	405;405;405	405;405;405	Discrepancy	Dead;Dead;Dead	1	405	13.5	180.106	70.6404	6.28752	9.17483	46.4527	13.6374	9.97454	1.22242	342.984
COADREAD	TCGA-A6-2677-01A-01R-0821-07	Not Applicable	541	Not Applicable;740	541;Not Available	Alive	Alive;Dead	1	740	24.6667	45.2004	76.213	8.94654	19.3745	41.0994	15.1203	19.1068	2.64163	477.752
COADREAD	TCGA-AA-3821-01A-01R-1022-07	Not Applicable	0	Not Applicable	31	Alive	Alive	0	31	1.03333	46.4562	49.4425	11.0402	13.7033	35.9279	16.1451	23.3766	3.79023	258.31
COADREAD	TCGA-QG-A5YX-01A-11R-A28H-07	Not Applicable	526	Not Applicable	1003	Alive	Alive	0	1003	33.4333	55.0661	80.1783	7.62909	14.8179	34.7992	11.7796	9.27317	1.45107	335.294
COADREAD	TCGA-CM-6169-01A-11R-1653-07	Not Applicable	243	Not Applicable;Not Applicable	243;396	Alive	Alive;Alive	0	396	13.2	51.4011	93.6271	10.821	12.4249	31.052	12.8745	3.49818	2.72376	127.36
COADREAD	TCGA-AA-3972-01A-01R-1022-07	Not Applicable	0	Not Applicable	1551	Alive	Alive	0	1551	51.7	55.0188	79.0108	9.35562	18.7253	38.6648	12.092	8.25473	2.38571	244.711
COADREAD	TCGA-AA-A02W-01A-01R-A00A-07	Not Applicable	31	Not Applicable	1247	Alive	Alive	0	1247	41.5667	67.1049	195.537	10.7934	12.9165	59.3509	15.6101	8.88395	2.75902	221.918
COADREAD	TCGA-G4-6310-01A-11R-1723-07	Not Applicable	1205	Not Applicable;Not Applicable	1372;1935	Alive	Alive;Alive	0	1935	64.5	42.4009	54.3728	7.27745	10.2354	57.7272	12.4964	6.13183	2.11027	222.84
COADREAD	TCGA-AA-3973-01A-01R-1022-07	Not Applicable	0	Not Applicable	397	Alive	Alive	0	397	13.2333	44.3423	57.6968	6.90036	4.68366	42.8812	10.3934	12.5829	1.6609	144.64
COADREAD	TCGA-CM-6675-01A-11R-1839-07	Not Applicable	153	Not Applicable;Not Applicable	153;397	Alive	Alive;Alive	0	397	13.2333	54.06	69.1591	11.2653	13.9174	35.2336	16.1369	7.55235	2.05419	334.96
COADREAD	TCGA-AA-3966-01A-01R-1113-07	Not Applicable	61	0	0	Alive	0	0	61	2.03333	43.6579	30.0094	6.52957	9.40087	45.4334	10.9096	5.69921	2.14228	245.406
COADREAD	TCGA-AA-3554-01A-01R-0826-07	Not Applicable	0	Not Applicable	546	Alive	Alive	0	546	18.2	51.1272	62.2934	6.34295	10.1052	42.7028	5.68785	0.633083	1.23676	265.002
COADREAD	TCGA-A6-3808-01A-01R-1022-07	Not Applicable	279	Not Applicable;Not Applicable	279;1014	Alive	Alive;Alive	0	1014	33.8	37.3107	52.4346	7.9372	12.3242	35.4666	6.91146	8.26671	2.88769	267.644
COADREAD	TCGA-AA-3552-01A-01R-0821-07	Not Applicable	0	396	Not Available	Alive	Dead	1	396	13.2	43.8471	80.8874	3.50117	9.16835	53.08	5.22232	7.57289	1.49124	167.125
COADREAD	TCGA-AA-3989-01A-01R-1022-07	Not Applicable	0	242	Not Available	Alive	Dead	1	242	8.06667	55.3543	54.861	3.61599	9.25764	50.9365	5.51382	6.61255	1.43215	187.165
COADREAD	TCGA-AA-3527-01A-01R-0821-07	Not Applicable	0	0	0	Alive	0	0	0	0	43.827	35.2076	1.40415	10.5478	40.5584	2.21847	0.193097	0.447744	282.57
COADREAD	TCGA-AD-5900-01A-11R-1653-07	Not Applicable	2	Not Applicable	370	Alive	Alive	0	370	12.3333	92.7258	63.9795	5.73665	12.9097	40.4644	9.92583	2.24009	1.83582	350.425
COADREAD	TCGA-AA-A01I-01A-02R-A089-07	Not Applicable	31	Not Applicable	943	Alive	Alive	0	943	31.4333	76.8917	84.9944	9.46818	15.8122	17.2207	15.7567	14.1756	2.45545	141.282
COADREAD	TCGA-A6-6648-01A-11R-1774-07	Not Applicable	253	Not Applicable;Not Applicable	344;766	Alive	Alive;Alive	0	766	25.5333	81.139	66.3955	9.9353	15.387	40.229	11.1747	10.004	2.11664	351.382
COADREAD	TCGA-D5-6530-01A-11R-1723-07	Not Applicable	271	Not Applicable	621	Alive	Alive	0	621	20.7	54.1515	65.7648	9.35104	12.866	42.2936	8.87208	5.92941	2.10037	216.946
COADREAD	TCGA-AM-5821-01A-01R-1653-07	Not Applicable	28	Not Applicable	Not Available	Alive	Not Available	0	28	0.933333	89.4202	137.596	5.66224	9.46316	48.8805	7.86169	0.862975	4.4229	304.482
COADREAD	TCGA-DM-A28F-01A-11R-A32Y-07	1094	1094	1094	1094	Dead	Dead	1	1094	36.4667	57.5242	74.1912	8.44687	8.2193	49.3796	14.7259	11.4783	1.74148	216.898
COADREAD	TCGA-AA-A022-01A-21R-A16W-07	Not Applicable	0	0	0	Alive	0	0	0	0	71.5608	42.0425	6.19484	9.04253	42.6902	14.7621	8.50602	0.412281	231.487
COADREAD	TCGA-CM-6165-01A-11R-1653-07	Not Applicable	212	Not Applicable;Not Applicable	212;488	Alive	Alive;Alive	0	488	16.2667	50.2801	102.3	10.7562	14.2899	37.2419	13.5419	17.2371	3.16791	169.352
COADREAD	TCGA-AA-3867-01A-01R-1022-07	Not Applicable	0	Not Applicable	731	Alive	Alive	0	731	24.3667	30.7347	75.0732	6.56854	11.4828	39.6163	5.66247	4.82412	1.86115	222.573
COADREAD	TCGA-AA-3955-01A-02R-1022-07	Not Applicable	0	Not Applicable	638	Alive	Alive	0	638	21.2667	41.295	61.5169	10.4239	14.6976	45.5518	11.9747	9.97964	3.17626	352.076
COADREAD	TCGA-A6-6650-01A-11R-1774-07	Not Applicable	173	Not Applicable;Not Applicable	278;627	Alive	Alive;Alive	0	627	20.9	76.9237	100.484	12.8737	8.95705	62.9438	12.7657	11.0813	1.69853	283.087
COADREAD	TCGA-AA-3950-01A-02R-1022-07	Not Applicable	31	Not Applicable	730	Alive	Alive	0	730	24.3333	76.6692	64.6027	8.91497	10.2622	35.8373	10.5973	5.14122	3.17257	361.758
COADREAD	TCGA-G4-6320-01A-11R-1723-07	Not Applicable	678	Not Applicable	804	Alive	Alive	0	804	26.8	59.4158	56.4189	7.56073	11.4547	53.7342	10.0512	10.8703	2.13985	246.764
COADREAD	TCGA-AA-A01G-01A-01R-A002-07	Not Applicable	31	Not Applicable	365	Alive	Alive	0	365	12.1667	96.2586	78.7788	5.45151	9.48036	40.8511	9.36742	8.31656	2.72153	441.208
COADREAD	TCGA-NH-A5IV-01A-42R-A37K-07	Not Applicable	0	Not Applicable	0	Alive	Alive	0	0	0	98.821	88.3807	10.1419	17.294	60.5678	15.5164	2.64413	1.50359	316.021
COADREAD	TCGA-A6-6780-01A-11R-1839-07	Not Applicable	87	Not Applicable;Not Applicable	354;612	Alive	Alive;Alive	0	612	20.4	117.581	91.0931	8.69143	13.5177	49.8048	13.5593	0.240901	1.67577	289.294
COADREAD	TCGA-AA-3831-01A-01R-0905-07	Not Applicable	0	Not Applicable	547	Alive	Alive	0	547	18.2333	47.997	61.2735	7.86845	14.4662	40.0442	9.14095	10.7004	2.60346	184.817
COADREAD	TCGA-NH-A6GC-01A-12R-A41B-07	Not Applicable	40	Not Applicable	389	Alive	Alive	0	389	12.9667	43.8403	71.7261	10.9869	10.3969	50.6199	9.76203	16.8314	0.535527	101.494
COADREAD	TCGA-DM-A28G-01A-11R-A16W-07	1849	1849	1849	1849	Dead	Dead	1	1849	61.6333	66.7728	70.0583	7.78643	10.5923	34.9279	16.547	16.5056	2.94305	153.986
COADREAD	TCGA-CM-5862-01A-01R-1653-07	153	Not Available	153;153	Not Available;Not Available	Dead	Dead;Dead	1	153	5.1	30.7678	36.4601	3.07896	7.91834	44.3928	16.9222	21.3917	5.99661	161.258
COADREAD	TCGA-AA-3841-01A-01R-0905-07	Not Applicable	0	Not Applicable	1124	Alive	Alive	0	1124	37.4667	48.3011	40.6241	2.94699	8.76474	67.1056	6.3944	5.0176	0.353862	303.592
COADREAD	TCGA-AA-3543-01A-01R-0826-07	Not Applicable	0	Not Applicable	30	Alive	Alive	0	30	1	35.8126	43.5765	7.09649	9.8722	39.4777	6.44513	6.50871	1.1403	341.671
COADREAD	TCGA-AZ-4323-01A-21R-1839-07	43	Not Available	43	Not Available	Dead	Dead	1	43	1.43333	76.3237	91.4264	7.14112	11.9776	34.2658	17.4669	2.77574	2.4337	214.519
COADREAD	TCGA-AA-3976-01A-01R-1022-07	Not Applicable	0	Not Applicable	791	Alive	Alive	0	791	26.3667	48.4988	70.2905	7.22318	9.53181	47.487	14.0026	6.85789	3.47066	200.958
COADREAD	TCGA-AA-A004-01A-01R-A00A-07	Not Applicable	31	Not Applicable	424	Alive	Alive	0	424	14.1333	37.7529	28.7171	1.76555	3.90228	83.4694	3.04732	2.63031	0.303546	528.236
COADREAD	TCGA-DM-A1HB-01A-21R-A180-07	Not Applicable	3786	Not Applicable	4126	Alive	Alive	0	4126	137.533	57.1292	64.7129	6.36096	12.2944	33.5215	9.23154	5.38199	2.15177	265.598
COADREAD	TCGA-AA-3530-01A-01R-1022-07	Not Applicable	0	Not Applicable	580	Alive	Alive	0	580	19.3333	52.3557	73.419	10.4183	18.2316	35.4034	15.5635	19.8928	3.41296	194.104
COADREAD	TCGA-AA-3877-01A-01R-1022-07	Not Applicable	30	Not Applicable	943	Alive	Alive	0	943	31.4333	41.2793	61.5713	6.65426	12.3338	44.3843	9.93632	9.23447	2.90916	273.796
COADREAD	TCGA-AA-3984-01A-02R-1022-07	Not Applicable	0	0	0	Alive	0	0	0	0	111.4	89.837	8.76848	16.6137	44.0501	13.6117	7.82844	2.59235	301.93
COADREAD	TCGA-DM-A28M-01A-12R-A16W-07	Not Applicable	2775	Not Applicable	2895	Alive	Alive	0	2895	96.5	74.2433	89.6528	6.12641	15.0336	55.7104	8.29412	11.9629	2.00287	267.551
COADREAD	TCGA-5M-AATE-01A-11R-A41B-07	Not Applicable	1200	Not Applicable	1200	Alive	Alive	0	1200	40	74.0938	72.1109	7.39544	13.8719	79.7181	19.4317	8.67152	2.86756	281.897
COADREAD	TCGA-G4-6315-01A-11R-1723-07	Not Applicable	937	Not Applicable;Not Applicable	1117;1883	Alive	Alive;Alive	0	1883	62.7667	58.1642	84.7836	7.22801	11.215	61.4065	11.063	6.33742	2.00538	385.375
COADREAD	TCGA-AA-3692-01A-01R-0905-07	Not Applicable	0	1095	Not Available	Alive	Dead	1	1095	36.5	41.9743	55.4326	6.82306	15.567	37.7345	6.63767	9.74252	1.06643	256.958
COADREAD	TCGA-AD-6888-01A-11R-1928-07	Not Applicable	155	472	Not Available	Alive	Dead	1	472	15.7333	48.1283	61.1432	5.60993	9.9427	63.6317	11.5099	4.8698	1.17545	331.185
COADREAD	TCGA-4N-A93T-01A-11R-A37K-07	Not Applicable	8	Not Applicable	146	Alive	Alive	0	146	4.86667	76.7533	65.9077	8.37112	4.65188	55.6559	15.2596	5.86367	1.13118	235.862
COADREAD	TCGA-D5-6538-01A-11R-1723-07	Not Applicable	246	Not Applicable	521	Alive	Alive	0	521	17.3667	54.8478	100.989	6.32408	11.9753	45.7696	11.5911	12.3711	1.79979	258.134
COADREAD	TCGA-CK-4951-01A-01R-1410-07	Not Applicable	1492	2134	2134	Alive	Dead	1	2134	71.1333	59.1525	69.7379	6.22208	15.1574	37.6865	9.27264	7.67705	3.35741	348.065
COADREAD	TCGA-AA-3684-01A-02R-0905-07	Not Applicable	0	0	0	Alive	0	0	0	0	35.869	53.6138	2.60691	8.42597	59.0788	5.26607	1.87407	0.885329	225.47
COADREAD	TCGA-F4-6805-01A-11R-1839-07	Not Applicable	16	Not Applicable;Not Applicable	496;1047	Alive	Alive;Alive	0	1047	34.9	114.892	68.9184	8.19665	13.1061	39.8818	14.1428	5.41697	2.65964	226.55
COADREAD	TCGA-AA-A03F-01A-11R-A16W-07	Not Applicable	0	0	Not Available	Alive	Dead	1	0	0	51.879	60.2357	2.81761	9.16652	37.9801	5.29544	4.97501	0.586092	188.668
COADREAD	TCGA-AD-6901-01A-11R-1928-07	Not Applicable	31	682	Not Available	Alive	Dead	1	682	22.7333	48.826	56.5834	8.50848	9.49341	58.2899	10.9542	5.70161	1.16061	138.419
COADREAD	TCGA-AA-A02Y-01A-43R-A32Y-07	Not Applicable	31	Not Applicable	1216	Alive	Alive	0	1216	40.5333	79.1076	67.4141	4.72642	9.74608	52.2386	6.32242	8.15733	1.81766	163.682
COADREAD	TCGA-AA-3531-01A-01R-0821-07	Not Applicable	0	Not Applicable	1035	Alive	Alive	0	1035	34.5	56.5716	53.0667	4.18346	8.8624	64.996	6.80105	6.67849	0.862219	363.295
COADREAD	TCGA-AA-3833-01A-01R-0905-07	Not Applicable	0	Not Applicable	485	Alive	Alive	0	485	16.1667	39.8384	44.3423	3.90757	10.5675	37.2017	4.73368	6.03571	1.55503	187.681
COADREAD	TCGA-AA-3494-01A-01R-1410-07	Not Applicable	31	0	0	Alive	0	0	31	1.03333	58.2427	41.4831	4.392	15.159	46.9891	6.05225	11.4466	1.66992	279.046
COADREAD	TCGA-AZ-4615-01A-01R-1410-07	Not Applicable	506	Not Applicable	1002	Alive	Alive	0	1002	33.4	56.2617	74.5241	9.09566	16.5089	25.8483	9.8532	2.51375	1.98835	320.532
COADREAD	TCGA-CM-5863-01A-21R-1839-07	Not Applicable	304	Not Applicable;Not Applicable	304;457	Alive	Alive;Alive	0	457	15.2333	42.3885	51.1829	7.47014	10.9152	29.1799	9.30829	6.35697	1.57986	133.717
COADREAD	TCGA-AA-A00L-01A-01R-A002-07	Not Applicable	31	Not Applicable	1157	Alive	Alive	0	1157	38.5667	62.0648	71.5907	6.3987	11.5711	56.2678	9.49248	9.30654	1.91431	413.244
COADREAD	TCGA-CM-5868-01A-01R-1653-07	Not Applicable	304	Not Applicable;Not Applicable	426;518	Alive	Alive;Alive	0	518	17.2667	64.9706	65.9319	7.29746	13.2967	44.5318	12.59	9.38329	1.81004	232.779
COADREAD	TCGA-AZ-6603-01A-11R-1839-07	899	Not Available	899	Not Available	Dead	Dead	1	899	29.9667	69.3793	99.3704	11.4769	9.65613	49.6063	14.4122	6.3854	1.51917	212.881
COADREAD	TCGA-DM-A1HA-01A-11R-A155-07	Not Applicable	2600	Not Applicable	2600	Alive	Alive	0	2600	86.6667	90.6115	84.0087	6.88391	13.3642	91.6022	11.2994	5.91683	1.67944	207.89
COADREAD	TCGA-F4-6459-01A-11R-1774-07	Not Applicable	0	262	Not Available	Alive	Dead	1	262	8.73333	89.889	80.8713	7.81074	13.1639	36.5318	15.2983	8.81141	2.29988	218.166
COADREAD	TCGA-CM-5348-01A-21R-1723-07	Not Applicable	393	Not Applicable;Not Applicable;Not Applicable	393;668;699	Alive	Alive;Alive;Alive	0	699	23.3	30.9451	53.0259	9.69767	13.2903	100.097	10.7082	6.36687	1.44493	122.138
COADREAD	TCGA-AZ-6598-01A-11R-1774-07	1503	Not Available	1503	Not Available	Dead	Dead	1	1503	50.1	88.2542	111.707	10.2098	12.9554	48.9861	18.2972	7.6133	2.77373	289.395
COADREAD	TCGA-AA-A01S-01A-21R-A083-07	Not Applicable	31	0	0	Alive	0	0	31	1.03333	78.2431	77.5877	3.04972	9.89825	67.1957	8.3426	5.72648	1.20035	590.096
COADREAD	TCGA-AA-3696-01A-01R-0905-07	Not Applicable	0	153	Not Available	Alive	Dead	1	153	5.1	96.8738	78.6727	9.07641	15.1613	73.6827	13.7262	13.246	2.77419	150.533
COADREAD	TCGA-AA-3680-01A-01R-0905-07	Not Applicable	0	335	Not Available	Alive	Dead	1	335	11.1667	60.1392	68.3588	11.2517	15.4516	53.0021	13.3736	14.5152	3.20078	163.541
COADREAD	TCGA-A6-2684-01A-01R-1410-07	Not Applicable	387	Not Applicable;Not Applicable	387;1127	Alive	Alive;Alive	0	1127	37.5667	57.762	55.5984	3.08016	13.2827	57.8178	8.26982	1.51161	1.04989	166.38
COADREAD	TCGA-CA-5796-01A-01R-1653-07	Not Applicable	12	Not Applicable;Not Applicable	99;377	Alive	Alive;Alive	0	377	12.5667	30.2104	57.7037	8.52779	11.5562	34.2324	9.63632	11.1012	1.71605	130.271
COADREAD	TCGA-G4-6298-01A-11R-1723-07	0	Not Available	0	Not Available	Dead	Dead	1	0	0	69.7238	66.3719	5.8281	7.41934	108.66	9.85124	4.48983	2.34931	231.57
COADREAD	TCGA-CM-6168-01A-11R-1653-07	Not Applicable	181	Not Applicable;Not Applicable	181;395	Alive	Alive;Alive	0	395	13.1667	61.7833	82.2678	8.39219	17.5613	43.4609	11.0156	4.18078	2.39088	199.184
COADREAD	TCGA-G4-6321-01A-11R-1723-07	Not Applicable	572	Not Applicable	672	Alive	Alive	0	672	22.4	12.7453	36.9718	8.85794	6.45079	17.3509	6.93414	4.79102	0.932371	91.1875
COADREAD	TCGA-D5-5538-01A-01R-1653-07	Not Applicable	204	Not Applicable;1661	373;Not Available	Alive	Alive;Dead	1	1661	55.3667	42.7363	71.2882	9.6354	11.7769	38.8981	11.8912	4.07432	2.75895	270.871
COADREAD	TCGA-A6-5656-01A-21R-1839-07	Not Applicable	462	Not Applicable;Not Applicable	462;1001	Alive	Alive;Alive	0	1001	33.3667	85.1427	78.4837	8.17559	11.304	72.1794	19.3456	12.2774	1.60343	221.144
COADREAD	TCGA-F4-6806-01A-11R-1839-07	Not Applicable	20	Not Applicable;Not Applicable;Not Applicable	481;900;1260	Alive	Alive;Alive;Alive	0	1260	42	54.9096	67.2396	9.6163	12.9012	41.3773	13.7461	10.9868	1.65541	182.977
COADREAD	TCGA-D5-6930-01A-11R-1928-07	Not Applicable	46	Not Applicable	406	Alive	Alive	0	406	13.5333	66.8834	58.5385	5.33787	13.3175	49.4948	7.09999	7.21789	1.41447	342.049
COADREAD	TCGA-A6-6782-01A-11R-1839-07	Not Applicable	164	Not Applicable;Not Applicable	189;617	Alive	Alive;Alive	0	617	20.5667	50.0634	50.8566	7.43302	11.4042	57.1722	18.5998	6.32782	2.17123	221.017
COADREAD	TCGA-AA-3818-01A-01R-0905-07	30	Not Available	0	0	Dead	0	1	30	1	63.4611	48.1058	6.71493	11.212	52.169	9.86625	8.09104	1.73665	179.726
COADREAD	TCGA-NH-A8F7-01A-11R-A41B-07	Not Applicable	158	Not Applicable	543	Alive	Alive	0	543	18.1	49.5045	74.4261	8.0536	17.5373	63.4383	10.3514	12.3964	1.36564	269.797
COADREAD	TCGA-AA-3956-01A-02R-1022-07	Not Applicable	0	Not Applicable	1035	Alive	Alive	0	1035	34.5	47.7778	60.6708	8.81027	7.17253	30.244	12.4563	8.65724	2.2309	250.484
COADREAD	TCGA-F4-6704-01A-11R-1839-07	Not Applicable	47	0	0	Alive	0	0	47	1.56667	44.5326	50.6232	9.34352	8.75325	36.1244	13.4404	9.44237	1.88104	206.101
COADREAD	TCGA-AA-3525-01A-02R-0826-07	Not Applicable	0	Not Applicable	1	Alive	Alive	0	1	0.0333333	32.5521	39.1969	5.84747	12.0424	31.745	5.66974	12.7494	1.55645	318.379
COADREAD	TCGA-AZ-4308-01A-01R-1410-07	Not Applicable	1715	Not Applicable;Not Applicable;Not Applicable	2048;2289;3324	Alive	Alive;Alive;Alive	0	3324	110.8	38.7532	38.5886	1.11057	7.4984	48.7772	4.05807	2.09842	0.521584	409.129
COADREAD	TCGA-A6-2680-01A-01R-1410-07	Not Applicable	522	Not Applicable;Not Applicable;Not Applicable	522;704;1068	Alive	Alive;Alive;Alive	0	1068	35.6	57.2316	70.7458	3.73417	9.01995	61.8772	5.1155	2.31287	1.32108	318.634
COADREAD	TCGA-G4-6311-01A-11R-1723-07	Not Applicable	1112	Not Applicable	1199	Alive	Alive	0	1199	39.9667	56.0728	64.4477	8.68773	10.3575	62.3093	12.3453	4.49052	1.6142	305.721
COADREAD	TCGA-AA-3538-01A-01R-0821-07	Not Applicable	0	Not Applicable	791	Alive	Alive	0	791	26.3667	45.9571	50.7171	7.75245	9.96053	55.1698	10.9035	5.25949	2.85482	226.197
COADREAD	TCGA-AA-3952-01A-01R-1022-07	61	Not Available	0	0	Dead	0	1	61	2.03333	27.1973	58.2072	6.68662	14.9854	55.3946	13.9082	3.75567	1.58958	290.838
COADREAD	TCGA-AA-3496-01A-21R-1839-07	Not Applicable	31	0	0	Alive	0	0	31	1.03333	55.8693	69.8926	7.46698	13.3846	55.3611	10.4466	7.53644	1.43207	314.958
COADREAD	TCGA-G4-6588-01A-11R-1774-07	Not Applicable	644	Not Applicable	796	Alive	Alive	0	796	26.5333	65.4308	99.776	8.38773	15.5579	30.3411	13.6542	7.13456	2.29518	481.784
COADREAD	TCGA-A6-2672-01A-01R-0826-07	Not Applicable	503	Not Applicable;Not Applicable;Not Applicable	503;696;1419	Alive	Alive;Alive;Alive	0	1419	47.3	49.4945	48.0831	5.69012	13.3457	43.88	9.2665	3.37231	2.31177	339.07
COADREAD	TCGA-CM-5861-01A-01R-1653-07	Not Applicable	335	Not Applicable;Not Applicable	335;457	Alive	Alive;Alive	0	457	15.2333	44.8473	59.9788	7.62069	16.4381	29.9451	6.83568	8.20531	1.15801	175.476
COADREAD	TCGA-AA-A00K-01A-02R-A002-07	Not Applicable	31	Not Applicable	549	Alive	Alive	0	549	18.3	99.7345	64.1634	4.6782	9.31736	42.5778	9.65909	8.6776	1.42737	242.023
COADREAD	TCGA-AA-3514-01A-02R-0821-07	Not Applicable	0	Not Applicable	31	Alive	Alive	0	31	1.03333	44.1697	36.8065	1.14809	12.1093	42.2108	3.19035	2.66825	0.322399	280.831
COADREAD	TCGA-D5-6529-01A-11R-1774-07	Not Applicable	260	Not Applicable	614	Alive	Alive	0	614	20.4667	123.283	74.5917	5.15747	11.1763	39.2385	13.1564	6.84109	2.16797	155.88
COADREAD	TCGA-CM-6167-01A-11R-1653-07	Not Applicable	122	Not Applicable;Not Applicable	122;456	Alive	Alive;Alive	0	456	15.2	33.9335	64.5096	8.49339	11.3285	35.6592	10.1571	4.77404	2.08302	164.913
COADREAD	TCGA-AA-3941-01A-01R-1022-07	Not Applicable	31	Not Applicable	730	Alive	Alive	0	730	24.3333	51.4495	53.8181	11.0797	11.8373	46.3621	13.2635	8.68227	1.48611	211.914
COADREAD	TCGA-A6-2684-01A-01R-A278-07	Not Applicable	387	Not Applicable;Not Applicable	387;1127	Alive	Alive;Alive	0	1127	37.5667	24.051	36.8505	6.47893	5.75245	17.3885	12.4244	1.87228	1.42417	50.3298
COADREAD	TCGA-AA-3562-01A-02R-0821-07	Not Applicable	31	Not Applicable	608	Alive	Alive	0	608	20.2667	44.0841	52.7395	5.43128	9.71863	67.9425	7.1167	7.74305	1.8765	299.665
COADREAD	TCGA-CK-4950-01A-01R-1723-07	Not Applicable	1227	Not Applicable;Not Applicable	Not Available;2599	Alive	Alive;Alive	0	2599	86.6333	59.7524	53.8835	6.83329	8.42348	38.4586	8.6469	4.80639	1.55288	195.842
COADREAD	TCGA-D5-6923-01A-11R-A32Z-07	Not Applicable	43	Not Applicable	378	Alive	Alive	0	378	12.6	81.9419	85.1745	7.52815	11.2893	68.4291	13.9034	3.87152	1.50921	296.887
COADREAD	TCGA-AA-3846-01A-01R-1022-07	Not Applicable	31	Not Applicable	518	Alive	Alive	0	518	17.2667	42.0413	61.5867	9.72657	14.8711	31.3863	14.4759	6.93944	2.08823	198.929
COADREAD	TCGA-AA-3519-01A-02R-0821-07	Not Applicable	0	Not Applicable	276	Alive	Alive	0	276	9.2	38.4283	35.6168	4.86545	8.65634	37.5881	7.34799	2.17456	1.39159	302.285
COADREAD	TCGA-AZ-4614-01A-01R-1410-07	172	Not Available	172	Not Available	Dead	Dead	1	172	5.73333	73.2744	60.661	5.67863	10.2046	51.5725	15.0918	12.0389	1.0218	314.128
COADREAD	TCGA-D5-6932-01A-11R-1928-07	Not Applicable	19	Not Applicable	346	Alive	Alive	0	346	11.5333	47.1123	78.0637	6.35638	10.8055	45.763	15.48	4.70444	1.71088	258.066
COADREAD	TCGA-D5-6541-01A-11R-1723-07	Not Applicable	108	Not Applicable	474	Alive	Alive	0	474	15.8	89.6988	70.12	8.2923	10.6871	36.2344	10.1041	8.14056	1.15213	112.874
COADREAD	TCGA-CK-5912-01A-11R-1653-07	Not Applicable	1466	1493	Not Available	Alive	Dead	1	1493	49.7667	43.9698	136.347	11.822	24.3888	42.8067	17.856	10.2956	2.19087	229.895
COADREAD	TCGA-5M-AAT5-01A-21R-A41B-07	#N/A	#N/A	#N/A	#N/A	#N/A	#N/A	#N/A	0	0	88.1905	82.7492	7.68512	13.1781	64.0566	14.4805	3.49191	1.77225	333.068
COADREAD	TCGA-AA-3837-01A-01R-0905-07	Not Applicable	31	Not Applicable	1186	Alive	Alive	0	1186	39.5333	62.7755	60.1476	6.90731	6.31037	52.1736	8.1096	7.25565	2.81792	243.932
COADREAD	TCGA-AA-A01R-01A-21R-A083-07	Not Applicable	29	Not Applicable	1065	Alive	Alive	0	1065	35.5	75.4584	63.6113	3.12231	10.5295	64.7687	6.01017	5.14041	0.778423	355.044
COADREAD	TCGA-AM-5820-01A-01R-1653-07	Not Applicable	14	Not Applicable	Not Available	Alive	Not Available	0	14	0.466667	106.928	125.205	11.275	12.996	64.1551	15.8485	6.02874	1.99982	198.624
COADREAD	TCGA-A6-2674-01A-02R-0821-07	Not Applicable	523	Not Applicable;Not Applicable;Not Applicable	523;761;1331	Alive	Alive;Alive;Alive	0	1331	44.3667	33.4224	62.503	4.72656	6.10431	31.0005	7.11318	4.11378	1.64663	138.488
COADREAD	TCGA-CK-5916-01A-11R-1653-07	643	Not Available	643	Not Available	Dead	Dead	1	643	21.4333	79.6938	75.9122	10.9464	15.3659	33.4783	13.744	0.51162	3.75986	321.194
COADREAD	TCGA-AA-3655-01A-02R-1723-07	Not Applicable	0	Not Applicable	1856	Alive	Alive	0	1856	61.8667	64.9628	92.4931	8.79461	14.0957	55.3528	10.3086	13.2755	2.14155	259.906
COADREAD	TCGA-AA-A00W-01A-01R-A002-07	Not Applicable	30	Not Applicable	456	Alive	Alive	0	456	15.2	72.8192	87.448	6.22795	13.9815	51.9062	14.4978	10.8486	1.5924	219.044
COADREAD	TCGA-AA-A00D-01A-01R-A002-07	Not Applicable	31	Not Applicable	578	Alive	Alive	0	578	19.2667	49.1164	72.9203	6.75119	11.0586	39.7156	13.4969	6.1482	2.33333	241.2
COADREAD	TCGA-G4-6293-01A-11R-1723-07	Not Applicable	3203	Not Applicable;Not Applicable	3275;4051	Alive	Alive;Alive	0	4051	135.033	52.3541	68.3029	5.71099	12.1189	41.1616	10.0688	6.46624	2.10436	160.442
COADREAD	TCGA-QL-A97D-01A-12R-A41B-07	Not Applicable	295	Not Applicable	666	Alive	Alive	0	666	22.2	86.4095	65.3473	11.5472	10.8761	39.6131	17.5782	9.18125	2.63369	133.857
COADREAD	TCGA-AA-3672-01A-01R-0905-07	Not Applicable	0	Not Applicable	0	Alive	Alive	0	0	0	80.3353	46.9393	2.84678	15.155	54.8189	4.07638	0.659729	1.18432	408.796
COADREAD	TCGA-4T-AA8H-01A-11R-A41B-07	Not Applicable	160	Not Applicable;Not Applicable	349;385	Alive	Alive;Alive	0	385	12.8333	89.3253	72.0126	8.58038	12.2867	41.3915	18.0997	12.805	2.77474	178.676
COADREAD	TCGA-AA-A00J-01A-02R-A002-07	Not Applicable	0	Not Applicable	549	Alive	Alive	0	549	18.3	47.1952	92.7481	9.62734	16.1935	35.5337	5.83729	15.9623	1.38714	295.953
COADREAD	TCGA-AA-3980-01A-02R-1022-07	Not Applicable	0	Not Applicable	242	Alive	Alive	0	242	8.06667	43.1536	60.4333	5.24111	13.1898	46.7141	12.9971	12.2281	2.34465	298.168
COADREAD	TCGA-AA-3862-01A-01R-1022-07	Not Applicable	31	Not Applicable	914	Alive	Alive	0	914	30.4667	37.9688	65.2238	10.0264	8.40083	46.3644	10.2665	10.1598	1.7587	143.435
COADREAD	TCGA-D5-6926-01A-11R-1928-07	Not Applicable	95	Not Applicable	275	Alive	Alive	0	275	9.16667	73.7778	63.5128	8.65436	15.4223	53.2746	12.3042	7.23121	1.88622	234.468
COADREAD	TCGA-G4-6627-01A-11R-1774-07	Not Applicable	1434	Not Applicable;Not Applicable	1434;2175	Alive	Alive;Alive	0	2175	72.5	60.7602	69.3946	6.81539	8.61808	34.1652	12.3291	4.57969	1.64087	201.083
COADREAD	TCGA-AA-3560-01A-01R-0821-07	Not Applicable	0	Not Applicable	608	Alive	Alive	0	608	20.2667	74.063	70.0392	5.16974	13.5442	22.6153	9.49281	9.1776	1.00553	160.747
COADREAD	TCGA-G4-6306-01A-11R-1774-07	Not Applicable	1359	Not Applicable	1359	Alive	Alive	0	1359	45.3	76.2287	66.2642	6.57991	6.04661	69.0788	12.835	0.560156	1.25696	286.203
COADREAD	TCGA-G4-6297-01A-11R-1723-07	Not Applicable	2289	Not Applicable;Not Applicable;Not Applicable	2506;2506;2506	Alive	Alive;Alive;Alive	0	2506	83.5333	74.4679	71.2915	7.88629	8.48762	45.2972	9.85715	3.75569	1.87279	215.779
COADREAD	TCGA-A6-5664-01A-21R-1839-07	Not Applicable	362	Not Applicable;Not Applicable	362;672	Alive	Alive;Alive	0	672	22.4	63.7322	51.873	6.42896	13.1591	29.4892	11.1194	10.7922	2.29506	219.114
COADREAD	TCGA-CM-4751-01A-02R-1839-07	Not Applicable	607	Not Applicable;Not Applicable	607;822	Alive	Alive;Alive	0	822	27.4	61.7675	88.1549	6.11924	10.0481	59.6891	12.4133	8.42424	2.04568	168.564
COADREAD	TCGA-AA-A00R-01A-01R-A002-07	Not Applicable	30	0	0	Alive	0	0	30	1	65.6527	86.9742	6.62118	11.2422	47.9958	9.89647	0	1.6795	530.411
COADREAD	TCGA-G4-6323-01A-11R-1723-07	Not Applicable	201	Not Applicable	419	Alive	Alive	0	419	13.9667	72.1066	67.1727	8.18286	11.692	39.1303	11.3956	10.459	2.00436	142.437
COADREAD	TCGA-A6-A567-01A-31R-A28H-07	1881	Not Available	1881	Not Available	Dead	Dead	1	1881	62.7	66.9014	92.8338	9.10376	22.1643	54.6136	23.6178	7.23346	2.93341	164.792
COADREAD	TCGA-A6-2676-01A-01R-0826-07	Not Applicable	447	Not Applicable;Not Applicable;1305	447;711;Not Available	Alive	Alive;Alive;Dead	1	1305	43.5	55.8499	45.7233	8.31472	15.3561	32.47	7.61926	4.45222	1.43413	485.334
COADREAD	TCGA-AA-A01P-01A-21R-A083-07	Not Applicable	0	1158	Not Available	Alive	Dead	1	1158	38.6	46.5567	55.764	6.16596	9.3393	35.301	9.14322	5.0427	1.54554	246.329
COADREAD	TCGA-AA-A00U-01A-01R-A002-07	Not Applicable	31	Not Applicable	518	Alive	Alive	0	518	17.2667	88.2012	93.1998	5.94649	13.2958	56.4784	10.7288	8.0997	1.85388	368.599
COADREAD	TCGA-AA-3561-01A-01R-0821-07	Not Applicable	0	Not Applicable	424	Alive	Alive	0	424	14.1333	39.1102	31.9938	8.33983	14.219	27.1032	5.59088	7.65543	3.26943	239.598
COADREAD	TCGA-CM-4744-01A-01R-A32Z-07	Not Applicable	214	Not Applicable;Not Applicable	214;609	Alive	Alive;Alive	0	609	20.3	61.0685	50.8634	3.94451	7.47964	51.0904	8.42826	1.55619	2.13916	352.646
COADREAD	TCGA-AA-A02J-01A-01R-A00A-07	153	Not Available	0	0	Dead	0	1	153	5.1	68.8818	74.9061	5.68177	8.45584	86.8051	12.3541	10.6413	1.0779	334.074
COADREAD	TCGA-AY-6386-01A-21R-1723-07	Not Applicable	169	Not Applicable;Not Applicable	360;542	Alive	Alive;Alive	0	542	18.0667	43.6044	63.8401	6.52021	11.2829	48.8853	11.2772	7.52817	1.4791	254.737
COADREAD	TCGA-AA-3947-01A-01R-1022-07	Not Applicable	30	Not Applicable	1004	Alive	Alive	0	1004	33.4667	44.8884	51.8393	21.0835	15.2896	7.00299	12.3027	5.67909	5.90046	65.4315
COADREAD	TCGA-F4-6461-01A-11R-1774-07	Not Applicable	0	338	Not Available	Alive	Dead	1	338	11.2667	50.9345	54.8348	7.77883	8.79262	27.5387	10.9793	10.1376	1.88596	175.485
COADREAD	TCGA-AU-6004-01A-11R-1723-07	Not Applicable	203	Not Applicable	824	Alive	Alive	0	824	27.4667	65.4681	78.7633	9.20435	17.6044	39.5735	9.39871	9.96154	2.93807	211.106
COADREAD	TCGA-CA-5797-01A-01R-1653-07	Not Applicable	8	Not Applicable;Not Applicable	100;383	Alive	Alive;Alive	0	383	12.7667	64.9999	83.238	8.97267	16.6145	62.7922	11.6804	8.68983	2.63352	192.591
COADREAD	TCGA-AA-A029-01A-01R-A00A-07	Not Applicable	120	Not Applicable	1581	Alive	Alive	0	1581	52.7	76.6391	114.381	5.12243	7.50603	38.9436	7.41831	4.50174	1.24541	264.705
COADREAD	TCGA-A6-3807-01A-01R-1022-07	Not Applicable	333	Not Applicable;Not Applicable	333;1054	Alive	Alive;Alive	0	1054	35.1333	36.9511	47.1602	7.28716	11.2958	51.7906	10.8414	4.85344	1.67376	229.118
COADREAD	TCGA-AA-A01X-01A-21R-A083-07	Not Applicable	30	Not Applicable	791	Alive	Alive	0	791	26.3667	69.4719	75.3206	4.22037	12.7918	74.6216	6.47272	6.0291	0.943163	199.109
COADREAD	TCGA-A6-5657-01A-01R-A32Z-07	Not Applicable	367	Not Applicable;Not Applicable	367;962	Alive	Alive;Alive	0	962	32.0667	60.9594	68.9101	5.35668	10.5344	51.0897	9.88259	6.1584	2.03819	310.62
COADREAD	TCGA-AA-3860-01A-02R-0905-07	Not Applicable	0	Not Applicable	945	Alive	Alive	0	945	31.5	62.8872	53.739	7.79292	9.0129	50.1216	13.4802	5.44935	1.69193	222.163
COADREAD	TCGA-AY-5543-01A-01R-1653-07	Not Applicable	230	Not Applicable;Not Applicable	479;1004	Alive	Alive;Alive	0	1004	33.4667	55.2089	75.7623	8.57578	11.1445	44.0207	13.399	2.91644	1.58505	202.656
COADREAD	TCGA-DM-A0X9-01A-11R-A155-07	Not Applicable	3429	Not Applicable	3641	Alive	Alive	0	3641	121.367	103.932	71.9738	6.8971	12.0276	37.5766	11.6075	7.47394	1.94955	206.135
COADREAD	TCGA-AA-A00Q-01A-01R-A002-07	Not Applicable	0	Not Applicable	1278	Alive	Alive	0	1278	42.6	71.2018	64.9352	7.41954	9.4318	49.26	11.3091	10.9049	1.26354	210.831
COADREAD	TCGA-NH-A50T-01A-11R-A28H-07	Not Applicable	125	Not Applicable	553	Alive	Alive	0	553	18.4333	91.1759	95.5971	6.4843	11.9061	71.3734	13.0034	3.10083	2.65478	357.861
COADREAD	TCGA-A6-5661-01A-01R-1653-07	Not Applicable	306	Not Applicable;Not Applicable	306;1020	Alive	Alive;Alive	0	1020	34	62.3221	85.0407	10.7032	15.2701	32.4258	10.7707	8.1982	2.26643	322.993
COADREAD	TCGA-AA-3526-01A-02R-A32Z-07	Not Applicable	30	Not Applicable	580	Alive	Alive	0	580	19.3333	53.8958	53.9367	7.82194	13.4223	42.9012	11.8156	7.06063	2.14678	376.984
COADREAD	TCGA-A6-2683-01A-01R-0821-07	Not Applicable	472	Not Applicable;504	472;Not Available	Alive	Alive;Dead	1	504	16.8	54.8683	41.2369	1.88823	9.15766	64.4456	3.76357	2.78447	0.650498	212.423
COADREAD	TCGA-CK-5914-01A-11R-1653-07	Not Applicable	669	Not Applicable	Discrepancy	Alive	Alive	0	669	22.3	63.2513	70.7944	9.14441	12.338	46.9888	13.9185	7.54521	2.39946	286.227
COADREAD	TCGA-AA-3856-01A-01R-0905-07	Not Applicable	30	0	0	Alive	0	0	30	1	40.4018	100.662	6.07607	14.8011	43.1206	7.59724	4.4705	1.94765	241.242
COADREAD	TCGA-AA-3679-01A-02R-0905-07	Not Applicable	30	Not Applicable	457	Alive	Alive	0	457	15.2333	29.5201	34.0485	4.49689	9.87771	84.5363	4.74395	5.54928	1.23459	277.389
COADREAD	TCGA-F4-6807-01A-11R-1839-07	Not Applicable	16	Not Applicable;Not Applicable;Not Applicable	494;944;1309	Alive	Alive;Alive;Alive	0	1309	43.6333	45.8534	64.6131	8.33156	12.734	38.8445	10.7479	7.95179	2.09505	209.505
COADREAD	TCGA-QG-A5YV-01A-11R-A28H-07	Not Applicable	821	Not Applicable	1301	Alive	Alive	0	1301	43.3667	96.7715	65.214	6.33077	14.5212	53.7179	16.9834	10.163	1.73458	276.784
COADREAD	TCGA-AA-3713-01A-21R-1723-07	Not Applicable	30	Not Applicable	579	Alive	Alive	0	579	19.3	71.9021	92.8455	12.7228	14.6676	35.8746	22.9675	12.7693	1.80578	225.395
COADREAD	TCGA-AD-6889-01A-11R-1928-07	Not Applicable	1720	Not Applicable;2532	2056;Not Available	Alive	Alive;Dead	1	2532	84.4	60.8068	50.3426	7.48326	12.6031	39.5106	9.89063	7.9374	1.15135	348.741
COADREAD	TCGA-F4-6856-01A-11R-1928-07	Not Applicable	20	Not Applicable;Not Applicable	591;1074	Alive	Alive;Alive	0	1074	35.8	73.686	79.5998	8.07579	11.0359	46.1377	10.4927	5.04168	1.68413	271.65
COADREAD	TCGA-DM-A1D0-01A-11R-A155-07	Not Applicable	3625	Not Applicable	3974	Alive	Alive	0	3974	132.467	72.9457	84.9553	8.02494	9.51713	54.7693	15.6954	7.75333	2.16745	338.498
COADREAD	TCGA-NH-A50V-01A-11R-A28H-07	Not Applicable	154	Not Applicable	588	Alive	Alive	0	588	19.6	63.9239	71.6441	8.8641	11.8071	44.5806	12.1914	17.1519	2.09572	133.922
COADREAD	TCGA-AA-3712-01A-21R-1723-07	Not Applicable	0	0	0	Alive	0	0	0	0	97.5785	77.6143	7.38621	8.0871	90.561	22.2983	5.6811	2.41946	305.12
COADREAD	TCGA-AA-3977-01A-01R-1022-07	Not Applicable	31	Not Applicable	761	Alive	Alive	0	761	25.3667	56.4914	48.8726	6.19267	7.73197	48.5777	12.9584	11.7938	2.45866	359.978
COADREAD	TCGA-AY-A54L-01A-11R-A28H-07	Not Applicable	158	Not Applicable	525	Alive	Alive	0	525	17.5	56.6443	64.2456	10.714	10.7617	48.8037	21.8403	10.4082	2.65273	201.675
COADREAD	TCGA-D5-6539-01A-11R-1723-07	Not Applicable	145	Not Applicable	380	Alive	Alive	0	380	12.6667	69.0982	54.4106	11.6072	10.0241	39.3782	10.929	6.802	1.59943	153.153
COADREAD	TCGA-CM-5864-01A-01R-1653-07	Not Applicable	61	Not Applicable;Not Applicable	61;457	Alive	Alive;Alive	0	457	15.2333	59.5599	50.1583	6.96359	10.7411	52.503	11.3092	13.013	2.90487	153.306
COADREAD	TCGA-AA-A02O-01A-21R-A16W-07	Not Applicable	28	0	0	Alive	0	0	28	0.933333	84.5642	38.8753	2.79157	9.85213	63.8488	5.42049	8.02067	0.679924	238.874
COADREAD	TCGA-AA-3848-01A-01R-0905-07	Not Applicable	30	306	Not Available	Alive	Dead	1	306	10.2	71.8636	60.2472	2.76227	8.8291	92.0825	5.10632	3.88584	0.629751	377.405
COADREAD	TCGA-AZ-6606-01A-11R-1839-07	357	Not Available	357	Not Available	Dead	Dead	1	357	11.9	75.7765	82.6234	6.09778	13.1007	40.1041	9.24013	7.58701	2.3799	203.67
COADREAD	TCGA-A6-2679-01A-02R-1410-07	Not Applicable	595	Not Applicable;Not Applicable;Not Applicable	595;778;1366	Alive	Alive;Alive;Alive	0	1366	45.5333	25.8625	27.3758	1.05999	6.14082	65.8661	1.90844	2.15509	0.200107	257.824
COADREAD	TCGA-AA-A00A-01A-01R-A002-07	Not Applicable	0	Not Applicable	1157	Alive	Alive	0	1157	38.5667	64.54	72.9571	6.88074	16.4588	52.0275	7.53933	11.3037	1.82362	232.242
COADREAD	TCGA-AD-6890-01A-11R-1928-07	Not Applicable	24	Not Applicable	746	Alive	Alive	0	746	24.8667	78.6263	78.6715	4.42354	14.3884	84.162	14.6659	6.93472	1.90465	505.52
COADREAD	TCGA-A6-A5ZU-01A-11R-A28H-07	Not Applicable	117	Not Applicable	293	Alive	Alive	0	293	9.76667	47.9985	57.1662	5.62116	14.874	46.9747	8.84134	5.69721	1.1127	139.601
COADREAD	TCGA-AA-3675-01A-02R-0905-07	Not Applicable	31	Not Applicable	1431	Alive	Alive	0	1431	47.7	48.6643	48.5089	6.96827	14.931	34.9716	9.24998	8.9374	2.20732	175.514
COADREAD	TCGA-DM-A1D8-01A-11R-A155-07	383	383	383	383	Dead	Dead	1	383	12.7667	59.1172	85.6377	6.98539	12.7323	63.9964	22.0815	6.47953	2.91358	156.762
COADREAD	TCGA-AA-3516-01A-02R-0826-07	Not Applicable	0	396	Not Available	Alive	Dead	1	396	13.2	48.8952	68.047	6.97016	11.3537	46.6688	5.17481	7.98221	1.76685	357.052
COADREAD	TCGA-F4-6570-01A-11R-1774-07	Not Applicable	0	188	Not Available	Alive	Dead	1	188	6.26667	46.1106	49.2313	7.09039	12.6762	23.1025	10.9433	0.269879	1.7865	252.674
COADREAD	TCGA-AA-3555-01A-01R-0821-07	Not Applicable	30	Not Applicable	911	Alive	Alive	0	911	30.3667	45.3463	82.2749	6.88991	14.0627	33.2176	10.3094	12.4311	2.02473	249.002
COADREAD	TCGA-AA-A01V-01A-23R-A083-07	Not Applicable	31	0	0	Alive	0	0	31	1.03333	65.2608	61.4059	4.51614	13.6407	43.5632	8.88135	6.92036	1.28623	170.499
COADREAD	TCGA-CM-4750-01A-01R-1410-07	Not Applicable	244	Not Applicable;Not Applicable	244;244	Alive	Alive;Alive	0	244	8.13333	50.0422	46.919	4.27303	11.4595	102.267	7.79578	3.34403	1.19786	465.012
COADREAD	TCGA-AD-6899-01A-11R-1928-07	Not Applicable	48	176	Not Available	Alive	Dead	1	176	5.86667	50.6335	73.1933	8.85063	10.9761	39.2152	10.8321	2.36999	1.33414	151.68
COADREAD	TCGA-AA-3851-01A-01R-1022-07	Not Applicable	0	Not Applicable	1006	Alive	Alive	0	1006	33.5333	37.7405	27.7353	5.87174	7.26989	38.0211	11.096	12.987	2.14413	257.206
COADREAD	TCGA-AA-3685-01A-02R-A32Z-07	Not Applicable	31	Not Applicable	1127	Alive	Alive	0	1127	37.5667	63.5215	49.8356	5.03139	9.92143	61.0379	5.7769	4.19632	1.47639	209.499
COADREAD	TCGA-AA-3870-01A-01R-1022-07	Not Applicable	0	Not Applicable	912	Alive	Alive	0	912	30.4	39.2676	34.1354	4.29908	16.4737	35.6223	4.55501	2.75103	0.771647	195.744
COADREAD	TCGA-AA-A024-01A-02R-A00A-07	Not Applicable	61	1188	Not Available	Alive	Dead	1	1188	39.6	35.0918	49.2379	6.12875	9.76256	36.8596	11.7241	9.72407	0.737588	136.31
COADREAD	TCGA-A6-5659-01A-01R-A278-07	Not Applicable	286	Not Applicable;Not Applicable	286;926	Alive	Alive;Alive	0	926	30.8667	17.9026	29.4143	10.4493	5.647	24.702	9.66082	2.15449	1.41737	116.164
COADREAD	TCGA-G4-6304-01A-11R-1928-07	Not Applicable	1631	Not Applicable	1631	Alive	Alive	0	1631	54.3667	90.8265	49.1431	7.01242	13.1145	70.3069	15.4539	3.91474	1.88239	317.87
COADREAD	TCGA-DM-A0XF-01A-11R-A155-07	1162	Not Available	1162	Not Available	Dead	Dead	1	1162	38.7333	80.4746	91.2671	8.73858	12.3316	73.2485	19.4092	3.58053	0.992335	239.182
COADREAD	TCGA-A6-6649-01A-11R-1774-07	Not Applicable	147	Not Applicable;Not Applicable	328;735	Alive	Alive;Alive	0	735	24.5	46.3904	59.1382	8.62038	15.2995	42.924	14.7827	10.4464	1.9336	171.828
COADREAD	TCGA-CM-5344-01A-21R-1723-07	Not Applicable	304	Not Applicable;Not Applicable;Not Applicable	304;488;670	Alive	Alive;Alive;Alive	0	670	22.3333	91.2941	54.806	7.54696	10.0976	63.1846	11.9765	5.89443	1.50304	316.347
COADREAD	TCGA-CM-6163-01A-11R-1653-07	Not Applicable	90	Not Applicable;Not Applicable	427;90	Alive	Alive;Alive	0	427	14.2333	48.2458	97.9304	11.0078	8.62795	53.6257	19.9383	9.49695	2.40203	227.285
COADREAD	TCGA-AA-3521-01A-01R-0821-07	Not Applicable	Discrepancy	0	0	Alive	0	0	0	0	68.2624	54.0406	9.1578	15.274	43.4811	7.90984	6.36298	2.04272	229.777
COADREAD	TCGA-D5-6898-01A-11R-1928-07	Not Applicable	45	Not Applicable	229	Alive	Alive	0	229	7.63333	42.309	88.4979	7.13211	14.5765	62.5829	12.8125	7.1328	2.05039	185.082
COADREAD	TCGA-AA-A017-01A-01R-A00A-07	Not Applicable	31	Not Applicable	457	Alive	Alive	0	457	15.2333	54.3291	69.778	6.5501	10.4786	66.3422	12.8432	10.2906	1.06168	205.836
COADREAD	TCGA-AA-3534-01A-01R-0821-07	Not Applicable	0	Not Applicable	882	Alive	Alive	0	882	29.4	62.5023	61.6755	6.60708	15.2263	37.6522	12.4361	12.848	2.45521	198.691
COADREAD	TCGA-QG-A5Z2-01A-11R-A28H-07	Not Applicable	449	Not Applicable	952	Alive	Alive	0	952	31.7333	56.8349	61.8639	13.0538	14.5499	33.1447	21.417	16.8365	2.49505	184.258
COADREAD	TCGA-A6-5665-01A-01R-1653-07	Not Applicable	286	Not Applicable;Not Applicable	404;671	Alive	Alive;Alive	0	671	22.3667	56.5185	72.3677	9.76174	15.8103	40.6997	11.5195	9.68092	2.51372	397.301
COADREAD	TCGA-D5-7000-01A-11R-A32Z-07	Not Applicable	41	Not Applicable	312	Alive	Alive	0	312	10.4	83.2206	93.7244	9.0287	13.6989	44.9113	13.3048	6.22386	2.705	192.808
COADREAD	TCGA-A6-5662-01A-01R-1653-07	Not Applicable	297	Not Applicable;Not Applicable;Not Applicable	453;718;718	Alive	Alive;Alive;Alive	0	718	23.9333	50.767	59.8392	9.57129	8.205	43.6302	12.2215	8.75686	1.83701	217.134
COADREAD	TCGA-D5-6534-01A-21R-1928-07	Not Applicable	241	Not Applicable	1316	Alive	Alive	0	1316	43.8667	32.8352	57.5206	6.96519	9.68042	39.136	13.6776	3.22162	1.76979	107.533
COADREAD	TCGA-AA-A010-01A-01R-A089-07	Not Applicable	0	Not Applicable	1064	Alive	Alive	0	1064	35.4667	72.7772	81.8327	5.69036	12.2086	36.2735	10.7472	2.6894	1.25945	295.742
COADREAD	TCGA-G4-6586-01A-11R-1774-07	Not Applicable	741	Not Applicable	1089	Alive	Alive	0	1089	36.3	55.8788	68.0666	8.76499	11.8686	54.7962	12.71	1.00988	2.16209	391.021
COADREAD	TCGA-F4-6854-01A-11R-1928-07	Not Applicable	16	Not Applicable	16	Alive	Alive	0	16	0.533333	72.9126	77.2644	7.16662	13.2845	69.3686	10.3459	4.62125	1.55387	255.065
COADREAD	TCGA-CA-6718-01A-11R-1839-07	Not Applicable	3	306	Not Available	Alive	Dead	1	306	10.2	81.7788	99.1318	8.0583	16.2496	51.7921	15.8879	8.00348	1.61816	313.989
COADREAD	TCGA-AY-6196-01A-11R-1723-07	Not Applicable	6	Not Applicable;Not Applicable	6;Discrepancy	Alive	Alive;Alive	0	6	0.2	21.9488	51.5414	6.88093	9.47077	22.3697	11.0846	3.09352	1.81695	92.6117
COADREAD	TCGA-AA-3681-01A-01R-0905-07	Not Applicable	0	Not Applicable	182	Alive	Alive	0	182	6.06667	65.9832	101.94	5.17687	10.3607	48.5057	8.59033	6.35554	1.1659	235.221
COADREAD	TCGA-D5-6533-01A-11R-1723-07	Not Applicable	40	Not Applicable	775	Alive	Alive	0	775	25.8333	79.5106	94.4341	9.34728	10.6141	101.939	12.9579	13.8182	2.39436	291.534
COADREAD	TCGA-AA-A01C-01A-01R-A00A-07	Not Applicable	30	Not Applicable	457	Alive	Alive	0	457	15.2333	61.5553	50.0328	4.88874	6.46242	90.2871	11.2809	5.0392	0.848078	304.392
COADREAD	TCGA-AA-3982-01A-02R-1022-07	Not Applicable	0	Not Applicable	822	Alive	Alive	0	822	27.4	36.4049	54.4909	6.87882	10.2769	41.7422	9.01709	11.5743	1.47896	279.584
COADREAD	TCGA-DM-A1DA-01A-11R-A155-07	228	228	228	228	Dead	Dead	1	228	7.6	62.2653	79.1525	4.51574	12.9117	74.1982	15.9726	6.44685	2.63356	277.439
COADREAD	TCGA-AA-A00F-01A-01R-A002-07	Not Applicable	0	Not Applicable	1035	Alive	Alive	0	1035	34.5	105.989	49.0538	7.74555	7.59282	78.4252	8.72081	7.24617	1.55918	190.081
COADREAD	TCGA-AZ-4684-01A-01R-1410-07	Not Applicable	1705	Not Applicable	1977	Alive	Alive	0	1977	65.9	36.4636	47.035	3.4701	15.3096	50.3306	5.32595	4.88479	1.05228	251.201
COADREAD	TCGA-AA-3529-01A-02R-0821-07	0	Not Available	0	0	Dead	0	1	0	0	91.0395	67.8185	6.07307	10.7137	58.8384	8.45841	8.14286	2.57164	186.505
COADREAD	TCGA-A6-6653-01A-11R-1774-07	Not Applicable	91	Not Applicable;Not Applicable	282;742	Alive	Alive;Alive	0	742	24.7333	43.0728	58.5344	9.15767	14.2192	48.2984	5.78987	5.2225	1.43086	319.682
COADREAD	TCGA-CK-5915-01A-11R-1653-07	Not Applicable	0	Not Applicable	0	Alive	Alive	0	0	0	97.2846	74.3664	11.6933	13.0391	28.7905	19.0074	14.4619	2.6603	209.691
COADREAD	TCGA-AZ-6600-01A-11R-1774-07	368	Not Available	Discrepancy	Not Available	Dead	Dead	1	368	12.2667	62.106	74.8713	5.21281	11.4133	57.3323	10.0564	5.95521	2.12179	158.218
COADREAD	TCGA-AA-A00Z-01A-01R-A002-07	Not Applicable	31	Not Applicable	669	Alive	Alive	0	669	22.3	95.0806	115.492	5.85814	15.3626	48.3459	10.3502	10.9609	1.21294	473.684
COADREAD	TCGA-AZ-5407-01A-01R-1723-07	Not Applicable	1395	Not Applicable;Not Applicable	1868;2683	Alive	Alive;Alive	0	2683	89.4333	43.981	47.8062	5.40805	11.9488	42.2583	11.1597	12.0731	1.84397	188.171
COADREAD	TCGA-AA-A02E-01A-01R-A00A-07	90	Not Available	0	0	Dead	0	1	90	3	48.0007	108.883	5.87919	9.41601	55.921	11.2902	7.95713	1.61676	164.458
COADREAD	TCGA-AA-A02K-01A-03R-A32Y-07	Not Applicable	0	426	Not Available	Alive	Dead	1	426	14.2	82.8208	79.1902	6.96998	9.04091	92.77	38.4119	2.82628	4.38686	247.324
COADREAD	TCGA-AA-3842-01A-01R-1022-07	Not Applicable	31	Not Applicable	1126	Alive	Alive	0	1126	37.5333	46.125	102.234	8.24852	13.3394	62.5324	12.3607	3.48653	3.4116	206.711
COADREAD	TCGA-CM-6162-01A-11R-1653-07	Not Applicable	212	Not Applicable;Not Applicable	212;365	Alive	Alive;Alive	0	365	12.1667	49.064	67.8987	6.24346	13.2809	19.91	8.30005	7.82046	1.77513	182.776
COADREAD	TCGA-AA-3522-01A-01R-0821-07	Not Applicable	0	Not Applicable	1127	Alive	Alive	0	1127	37.5667	25.8956	53.6559	9.64525	8.34786	39.7513	10.2473	10.1556	3.16509	183.986
COADREAD	TCGA-AA-A02H-01A-01R-A089-07	61	Not Available	0	0	Dead	0	1	61	2.03333	81.2206	81.4234	8.81633	8.5528	52.4217	15.4002	8.60865	1.76129	250.222
COADREAD	TCGA-D5-6540-01A-11R-1723-07	Not Applicable	186	Not Applicable	491	Alive	Alive	0	491	16.3667	49.5764	66.9407	8.23765	13.7466	38.1128	12.1942	13.3622	1.70974	287.055
COADREAD	TCGA-5M-AAT4-01A-11R-A41B-07	49	Not Available	49	Not Available	Dead	Dead	1	49	1.63333	85.6576	91.081	8.85351	10.7051	81.8479	15.7245	9.73641	1.79266	242.32
COADREAD	TCGA-A6-2686-01A-01R-A32Z-07	Not Applicable	488	Not Applicable;1126	488;Not Available	Alive	Alive;Dead	1	1126	37.5333	42.6781	37.525	9.33035	13.4961	30.9972	9.5404	5.95068	2.77258	223.839
COADREAD	TCGA-AA-3489-01A-21R-1839-07	Not Applicable	31	214	Not Available	Alive	Dead	1	214	7.13333	47.0267	53.2091	7.39649	11.9652	36.9995	11.2207	3.55591	1.63833	151.122
COADREAD	TCGA-D5-6931-01A-11R-1928-07	Not Applicable	43	Not Applicable	365	Alive	Alive	0	365	12.1667	98.9019	138.942	6.17166	16.4379	41.8391	11.8015	10.2538	2.77426	199.46
COADREAD	TCGA-AA-3667-01A-01R-0905-07	Not Applicable	0	Not Applicable	426	Alive	Alive	0	426	14.2	59.3478	46.8927	2.97927	7.48582	80.5446	3.47541	4.16301	0.906683	323.472
COADREAD	TCGA-NH-A8F8-01A-72R-A41B-07	Not Applicable	167	511	Not Available	Alive	Dead	1	511	17.0333	91.3505	97.8339	9.36975	8.38074	73.6637	17.1105	1.10768	2.93196	196.172
COADREAD	TCGA-AA-3975-01A-01R-1022-07	Not Applicable	30	Not Applicable	1036	Alive	Alive	0	1036	34.5333	60.203	53.8715	6.11011	10.1882	58.1921	9.44692	5.85928	1.65288	238.985
COADREAD	TCGA-DM-A1D6-01A-21R-A155-07	570	570	570	570	Dead	Dead	1	570	19	80.2114	95.7142	6.7166	6.91687	64.4363	15.8822	21.1754	1.7178	305.548
COADREAD	TCGA-SS-A7HO-01A-21R-A37K-07	Not Applicable	1829	Not Applicable;Not Applicable	1829;1829	Alive	Alive;Alive	0	1829	60.9667	74.9175	92.9635	10.5265	10.8396	59.099	15.6701	7.47257	2.97551	300.548
COADREAD	TCGA-NH-A50U-01A-33R-A37K-07	334	Not Available	0	0	Dead	0	1	334	11.1333	50.2656	61.8205	8.70362	10.1074	68.0624	17.5431	11.9166	2.25391	179.965
COADREAD	TCGA-AA-3819-01A-01R-0905-07	Not Applicable	0	Not Applicable	761	Alive	Alive	0	761	25.3667	69.9639	61.6182	8.00294	14.9362	42.9084	15.0266	11.1805	2.29624	252.261
COADREAD	TCGA-AA-3495-01A-01R-1410-07	Not Applicable	31	Not Applicable	1127	Alive	Alive	0	1127	37.5667	48.1383	62.151	7.52946	7.58592	37.6318	10.8824	6.0385	1.91959	239.076
COADREAD	TCGA-F4-6463-01A-11R-1723-07	Not Applicable	0	Not Applicable;Not Applicable	415;1087	Alive	Alive;Alive	0	1087	36.2333	55.3261	64.7057	7.44414	13.2849	31.639	11.3651	10.8079	2.82342	195.456
COADREAD	TCGA-CM-4746-01A-01R-1410-07	Not Applicable	699	Not Applicable;Not Applicable	699;1126	Alive	Alive;Alive	0	1126	37.5333	32.5323	20.5057	2.70822	8.8887	33.2983	1.92256	6.59228	0.822501	301.631
COADREAD	TCGA-A6-A566-01A-11R-A28H-07	758	Not Available	758	Not Available	Dead	Dead	1	758	25.2667	60.3337	66.8223	7.0149	11.7115	35.8317	12.036	5.66444	3.04169	191.176
COADREAD	TCGA-CM-6680-01A-11R-1839-07	Not Applicable	91	Not Applicable;Not Applicable	91;366	Alive	Alive;Alive	0	366	12.2	45.7965	57.3507	9.87846	15.0196	37.1061	13.5746	19.123	1.6572	199.439
COADREAD	TCGA-CA-6717-01A-11R-1839-07	Not Applicable	10	Not Applicable	388	Alive	Alive	0	388	12.9333	68.7986	63.5933	9.1387	16.1565	42.9821	8.30693	9.83338	2.21422	239.07
COADREAD	TCGA-CA-6715-01A-21R-1839-07	Not Applicable	2	Not Applicable	383	Alive	Alive	0	383	12.7667	71.4926	77.456	7.32373	15.5114	44.5926	15.8204	8.4679	1.41823	426.467
COADREAD	TCGA-DM-A28C-01A-11R-A32Y-07	2475	2475	2475	2475	Dead	Dead	1	2475	82.5	59.0657	64.0045	7.57361	15.9342	45.3267	10.2512	11.2492	1.51532	158.046
COADREAD	TCGA-G4-6309-01A-21R-1839-07	Not Applicable	1386	Not Applicable;Not Applicable	1574;2600	Alive	Alive;Alive	0	2600	86.6667	99.9882	96.6743	8.24734	13.7325	77.5803	14.4615	4.21884	1.26876	398.142
COADREAD	TCGA-CA-5255-01A-11R-1839-07	Not Applicable	2	Not Applicable;Not Applicable	93;376	Alive	Alive;Alive	0	376	12.5333	81.4746	68.5663	6.16929	10.3681	49.3033	11.6369	6.35866	1.2627	187.622
COADREAD	TCGA-AA-3970-01A-01R-1022-07	Not Applicable	0	Not Applicable	1096	Alive	Alive	0	1096	36.5333	24.3569	61.6114	9.08422	15.8083	27.6675	13.2402	7.47571	4.29983	329.608
[truncated: 323 more rows]
