# Supplementary material for: m5C RNA Methylation Primarily Affects the ErbB and PI3K–Akt Signaling Pathways in Gastrointestinal Cancer
Source: Front Mol Biosci. 2020 Dec 7;7:599340. doi: 10.3389/fmolb.2020.599340 (PMC7750483; doi:10.3389/fmolb.2020.599340)
Supplement: Supplementary Table 2 — The data of Chi-square analysis on cancer status (tumor and normal), pathological stage (stage I, stage II, stage III, and stage IV), gender (male and female), and tumor differentiation (G1, G2, and G3) in different types of GI cancer and liver cancer separately. [file Table_2.XLS]

## Sheet: GI
Note:The data of Chi-square analysis on cancer status (Tumor; normal), pathological stage (Stage I; Stage II; Stage III; Stage IV), gender (Male; Female) and tumor differentiation (G1; G2; G3; G4) in GI cancers
Clinical parameters	Types	sample	sample	NSUN1	NSUN2	NSUN3	NSUN4	NSUN5	NSUN6	NSUN7	TRDMT1	ALYREF	person_neoplasm_cancer_status
person_neoplasm_cancer_status	ESCA	TCGA-IG-A51D-01A-11R-A36D-31	TCGA-IG-A51D	61.4123	49.8733	11.523	19.8776	75.6829	9.5084	2.65713	2.09257	171.465	0		with tumor=0
	ESCA	TCGA-XP-A8T6-01A-11R-A36D-31	TCGA-XP-A8T6	40.5428	88.039	7.12037	22.3834	50.1443	6.19399	9.9799	0.649996	109.884	0		tumor free=1
	ESCA	TCGA-L5-A8NM-01A-11R-A37I-31	TCGA-L5-A8NM	51.5464	73.0236	11.0503	15.7479	37.7532	12.4417	0.141615	4.39061	131.373	0
	ESCA	TCGA-Z6-AAPN-01A-11R-A406-31	TCGA-Z6-AAPN	92.6348	37.3419	4.66446	13.8833	53.7162	3.11113	2.93096	0.443228	112.658	0		Median
	ESCA	TCGA-LN-A49S-01A-11R-A24K-31	TCGA-LN-A49S	43.0208	53.3682	10.7928	9.69802	22.4572	11.4189	10.6308	2.32032	110.831	0		NSUN1	NSUN2	NSUN3	NSUN4	NSUN5	NSUN6	NSUN7	TRDMT1	ALYREF
	ESCA	TCGA-L5-A4OS-01A-11R-A28J-31	TCGA-L5-A4OS	57.8837	69.0733	7.8953	13.2195	63.7192	13.7286	9.51497	4.61079	121.479	0		43.6752	52.4346	6.52781	10.3241	37.1061	11.1194	4.62125	1.63833	140.487
	ESCA	TCGA-LN-A49P-01A-11R-A24K-31	TCGA-LN-A49P	34.9869	49.1643	9.70032	13.5014	62.852	10.1542	5.9571	1.72786	119.128	0
	ESCA	TCGA-LN-A4A8-01A-32R-A260-31	TCGA-LN-A4A8	120.071	114.055	13.1426	17.6916	31.9214	11.0837	3.63485	3.96729	188.67	0
	ESCA	TCGA-L5-A4OJ-01A-11R-A260-31	TCGA-L5-A4OJ	54.2938	68.554	10.7471	16.9561	36.1073	13.0904	6.01515	2.83111	67.9917	0
	ESCA	TCGA-RE-A7BO-01A-11R-A336-31	TCGA-RE-A7BO	65.1596	88.2434	5.82496	12.1648	60.1187	7.78872	1.9071	1.47779	153.023	0
	ESCA	TCGA-VR-A8ET-01A-11R-A406-31	TCGA-VR-A8ET	50.2812	55.6251	4.70456	6.59751	16.9503	7.79867	1.92056	1.60699	75.0949	0
	ESCA	TCGA-LN-A8I1-01A-11R-A36D-31	TCGA-LN-A8I1	88.955	54.2415	12.2025	6.97366	98.433	9.37702	2.40567	1.7994	104.524	0
	ESCA	TCGA-KH-A6WC-01A-11R-A336-31	TCGA-KH-A6WC	12.0433	21.4186	3.69439	4.68333	9.90073	3.95691	2.99064	0.910125	41.7167	0
	ESCA	TCGA-R6-A6KZ-01A-11R-A31P-31	TCGA-R6-A6KZ	57.4983	91.571	13.2114	12.6422	49.9734	18.2829	6.7422	5.04305	141.429	1
	ESCA	TCGA-LN-A49W-01A-11R-A260-31	TCGA-LN-A49W	47.6246	71.8727	9.30424	9.22026	30.3189	9.61665	5.20766	3.45959	105.692	0
	ESCA	TCGA-L5-A88Z-01A-11R-A36D-31	TCGA-L5-A88Z	50.6207	53.4486	39.4	5.92605	30.4328	8.08217	0.915622	1.26631	107.741	0
	ESCA	TCGA-VR-A8EX-01A-11R-A36D-31	TCGA-VR-A8EX	52.2557	44.6005	4.74764	7.89443	27.2466	6.87031	3.15117	1.36502	103.339	1
	ESCA	TCGA-L5-A891-01A-11R-A36D-31	TCGA-L5-A891	40.394	77.7599	6.00579	15.1922	55.2573	9.94943	4.85161	2.72437	143.831	0
	ESCA	TCGA-L5-A43J-01A-12R-A24K-31	TCGA-L5-A43J	50.9654	146.611	9.45906	14.1969	51.0478	5.50694	0.735933	1.92902	132.284	1
	ESCA	TCGA-XP-A8T8-01A-11R-A36D-31	TCGA-XP-A8T8	55.7011	101.524	8.53995	11.5168	59.1746	7.57642	2.07744	0.783381	186.542	0
	ESCA	TCGA-2H-A9GH-01A-11R-A37I-31	TCGA-2H-A9GH	20.4693	62.9936	15.9299	13.133	43.3487	10.8949	15.8683	0.428552	90.8595	1
	ESCA	TCGA-LN-A9FP-01A-31R-A38D-31	TCGA-LN-A9FP	30.4229	37.2564	5.76733	14.7341	18.6696	7.97633	4.67572	4.0952	84.0299	0
	ESCA	TCGA-2H-A9GN-01A-11R-A37I-31	TCGA-2H-A9GN	85.1897	54.4269	6.43394	15.0132	50.5864	12.725	6.00023	4.0895	193.82	1
	ESCA	TCGA-LN-A49Y-01A-11R-A260-31	TCGA-LN-A49Y	86.7858	78.8171	4.38124	11.8801	49.1697	19.166	8.27032	3.42397	67.4833	0
	ESCA	TCGA-JY-A939-01A-12R-A37I-31	TCGA-JY-A939	40.3782	31.2133	5.11137	8.2214	21.7909	4.22478	6.08129	1.46004	54.0986	1
	ESCA	TCGA-LN-A4A5-01A-21R-A260-31	TCGA-LN-A4A5	25.1173	117.266	19.1687	16.9909	33.8964	12.0394	1.23214	4.18761	68.702	0
	ESCA	TCGA-2H-A9GK-01A-11R-A37I-31	TCGA-2H-A9GK	50.0981	40.7478	5.45439	9.96139	22.1428	5.78235	2.60507	1.95213	121.326	1
	ESCA	TCGA-L5-A8NV-01A-11R-A37I-31	TCGA-L5-A8NV	25.9739	75.3338	11.8848	12.2969	40.7559	5.17283	3.19658	3.40223	82.145	1
	ESCA	TCGA-Q9-A6FW-01A-31R-A31P-31	TCGA-Q9-A6FW	25.837	47.4393	5.46143	7.61608	19.621	4.65017	6.87219	1.61773	78.1829	0
	ESCA	TCGA-VR-A8EZ-01A-11R-A36D-31	TCGA-VR-A8EZ	48.7977	41.3506	6.52781	11.2101	50.4549	7.23667	1.85091	3.0317	370.966	1
	ESCA	TCGA-VR-AA4D-01A-11R-A37I-31	TCGA-VR-AA4D	80.5881	49.6524	2.60837	13.2484	49.3931	16.3491	12.3446	4.1906	162.313	1
	ESCA	TCGA-IG-A4QS-01A-11R-A260-31	TCGA-IG-A4QS	42.6262	36.0475	16.9675	7.33593	37.2732	12.3761	3.49282	2.27074	89.5723	0
	ESCA	TCGA-2H-A9GI-01A-11R-A37I-31	TCGA-2H-A9GI	87.9416	71.9552	7.00499	10.4085	38.1094	7.12704	4.61381	1.73538	111.268	1
	ESCA	TCGA-IG-A50L-01A-11R-A260-31	TCGA-IG-A50L	78.8033	88.7606	26.8998	13.6567	29.4427	7.85921	0.669691	1.74606	155.406	0
	ESCA	TCGA-IG-A6QS-01A-12R-A336-31	TCGA-IG-A6QS	61.3037	43.0844	5.03685	12.7154	53.9724	8.67207	0.307037	1.58227	184.074	0
	ESCA	TCGA-R6-A8WG-01A-11R-A37I-31	TCGA-R6-A8WG	68.0581	46.4009	13.5336	20.8518	54.8851	12.4153	9.96685	8.72768	161.119	1
	ESCA	TCGA-L5-A8NG-01A-11R-A37I-31	TCGA-L5-A8NG	55.5492	99.0026	13.239	13.6181	33.5112	13.6478	8.62536	5.4206	73.1814	0
	ESCA	TCGA-2H-A9GO-01A-11R-A37I-31	TCGA-2H-A9GO	68.3574	52.1777	14.3699	6.26255	34.4406	13.8577	9.79717	4.10691	127.387	1
	ESCA	TCGA-JY-A6FB-01A-11R-A336-31	TCGA-JY-A6FB	80.3014	48.2541	8.08088	13.6908	30.7906	10.6081	15.2034	2.46056	146.132	0
	ESCA	TCGA-L5-A8NF-01A-11R-A37I-31	TCGA-L5-A8NF	57.7885	52.2888	26.5508	15.7957	32.405	12.4565	7.91735	2.07649	88.3502	0
	ESCA	TCGA-LN-A5U6-01A-11R-A28J-31	TCGA-LN-A5U6	47.3795	98.4534	6.20739	13.9623	51.0298	11.6824	0.976275	2.78964	118.539	0
	ESCA	TCGA-VR-A8EW-01A-11R-A36D-31	TCGA-VR-A8EW	54.2777	41.3833	8.32115	11.3133	35.2052	5.69103	3.58775	1.23055	136.582	1
	ESCA	TCGA-L5-A8NH-01A-11R-A37I-31	TCGA-L5-A8NH	60.6831	117.123	9.38635	14.9576	35.3352	10.641	14.0322	3.03891	143.175	0
	ESCA	TCGA-JY-A6FA-01A-11R-A336-31	TCGA-JY-A6FA	59.8041	51.8001	6.26598	16.9203	33.1003	7.69623	0.848048	2.63698	145.175	1
	ESCA	TCGA-IG-A625-01A-11R-A31P-31	TCGA-IG-A625	45.1804	66.7989	35.8718	13.0268	25.2249	7.91108	2.44929	2.07458	102.655	0
	ESCA	TCGA-L7-A6VZ-01A-12R-A336-31	TCGA-L7-A6VZ	75.0761	70.5872	15.6093	12.1286	42.3079	11.0932	6.81772	2.18039	112.005	0
	ESCA	TCGA-IG-A3YB-01A-11R-A36D-31	TCGA-IG-A3YB	76.5255	88.8225	8.93172	14.7906	51.005	12.9825	0.948274	2.85548	72.4054	0
	ESCA	TCGA-LN-A9FR-01A-11R-A38D-31	TCGA-LN-A9FR	62.9432	130.536	7.7815	15.8342	32.5555	2.98876	1.74966	1.56564	163.441	0
	ESCA	TCGA-JY-A93D-01A-11R-A38D-31	TCGA-JY-A93D	24.0358	66.654	13.9904	11.1432	27.8253	8.44742	4.88266	3.28145	77.6596	1
	ESCA	TCGA-LN-A4A1-01A-21R-A260-31	TCGA-LN-A4A1	101.843	95.4294	7.402	10.2777	44.7154	12.1036	0.442759	2.83652	81.2275	0
	ESCA	TCGA-LN-A9FO-01A-11R-A38D-31	TCGA-LN-A9FO	92.2912	52.2308	7.91282	22.7718	43.0617	9.45673	6.27698	2.61779	119.935	0
	ESCA	TCGA-VR-A8ER-01A-11R-A36D-31	TCGA-VR-A8ER	39.92	45.1055	14.0027	7.99986	35.4642	8.59405	1.82379	2.32095	214.518	1
	ESCA	TCGA-LN-A5U5-01A-21R-A28J-31	TCGA-LN-A5U5	102.117	100.586	6.02378	13.9938	43.7891	4.15463	10.3069	1.3409	117.706	1
	ESCA	TCGA-LN-A49O-01A-11R-A24K-31	TCGA-LN-A49O	176.148	105.934	8.29664	10.7707	64.1797	7.4997	1.65164	2.96011	171.437	0
	ESCA	TCGA-L5-A4OM-01A-11R-A260-31	TCGA-L5-A4OM	46.8059	129.729	24.771	19.8189	27.9685	14.0009	8.59259	7.48914	114.278	0
	ESCA	TCGA-L5-A8NJ-01A-11R-A36D-31	TCGA-L5-A8NJ	76.6843	74.1152	9.96273	10.4308	55.6846	9.84924	10.3353	3.18561	224.598	1
	ESCA	TCGA-LN-A4A9-01A-11R-A28J-31	TCGA-LN-A4A9	28.8952	66.3663	10.197	12.9739	26.6453	5.36173	0.965717	1.98699	72.8778	0
	ESCA	TCGA-IG-A3YA-01A-11R-A24K-31	TCGA-IG-A3YA	39.0057	45.9403	9.07833	17.1037	25.5742	10.6224	4.6305	4.78134	108.946	1
	ESCA	TCGA-L5-A4OW-01A-11R-A28J-31	TCGA-L5-A4OW	56.6803	87.6803	11.3397	12.9292	44.5963	8.28507	11.3123	4.32223	115.589	0
	ESCA	TCGA-V5-AASV-01A-11R-A38D-31	TCGA-V5-AASV	54.3798	51.6007	9.49692	16.4941	24.4199	11.2439	0.091703	1.5639	187.745	0
	ESCA	TCGA-2H-A9GR-01A-12R-A37I-31	TCGA-2H-A9GR	41.9873	60.6025	7.55378	10.5249	68.8578	13.0657	7.95294	3.00592	112.921	1
	ESCA	TCGA-L5-A88V-01A-11R-A354-31	TCGA-L5-A88V	68.7339	91.4694	8.35772	11.0516	59.4042	11.1419	8.59867	1.42663	139.997	0
	ESCA	TCGA-L5-A4OT-01A-11R-A28J-31	TCGA-L5-A4OT	25.7367	65.1676	11.3821	12.9109	41.8331	6.54251	9.21525	2.45283	79.5457	1
	ESCA	TCGA-JY-A6FE-01A-11R-A336-31	TCGA-JY-A6FE	33.2065	72.1371	4.6766	6.98339	68.2205	5.13794	3.13244	2.0962	139.867	1
	ESCA	TCGA-2H-A9GJ-01A-11R-A37I-31	TCGA-2H-A9GJ	62.8397	37.121	18.5826	17.3556	25.1657	13.5041	5.13299	0.915282	117.979	1
	ESCA	TCGA-IC-A6RF-01A-13R-A336-31	TCGA-IC-A6RF	51.0855	55.4726	6.08784	10.6452	27.668	11.8756	0.295022	1.0344	161.896	0
	ESCA	TCGA-JY-A6FG-01A-11R-A336-31	TCGA-JY-A6FG	19.5208	33.3775	2.7898	4.82934	25.0271	4.88316	0.083314	0.690024	38.9267	0
	ESCA	TCGA-JY-A93F-01A-21R-A37I-31	TCGA-JY-A93F	40.735	55.1919	4.74913	10.2924	21.6631	8.73038	0.0962616	1.10595	81.0203	0
	ESCA	TCGA-VR-A8EQ-01A-11R-A36D-31	TCGA-VR-A8EQ	54.4319	31.0657	7.12294	16.1323	37.2616	10.4885	3.02361	1.29054	125.534	1
	ESCA	TCGA-L5-A4OX-01A-21R-A28J-31	TCGA-L5-A4OX	100.106	102.778	5.22664	15.4665	43.0325	12.949	8.19368	4.53998	153.196	0
	ESCA	TCGA-2H-A9GQ-01A-11R-A37I-31	TCGA-2H-A9GQ	98.11	118.948	14.1841	15.4214	20.2668	31.4209	23.1626	2.11375	114.848	1
	ESCA	TCGA-IG-A5B8-01A-11R-A28J-31	TCGA-IG-A5B8	25.1212	80.5663	3.81017	9.0102	32.0248	2.38117	0.487462	1.2013	112.053	0
	ESCA	TCGA-L5-A8NT-01A-11R-A37I-31	TCGA-L5-A8NT	44.8062	83.9131	15.071	13.1837	30.5755	11.2548	6.82799	4.01993	106.48	1
	ESCA	TCGA-2H-A9GG-01A-11R-A37I-31	TCGA-2H-A9GG	22.0558	56.5078	12.9889	9.66819	24.3675	15.7291	24.817	3.81997	73.3471	1
	ESCA	TCGA-L5-A8NU-01A-11R-A36D-31	TCGA-L5-A8NU	24.626	27.6368	6.25239	7.48913	24.0684	4.74471	2.84524	2.02869	71.4064	0
	ESCA	TCGA-VR-AA4G-01A-11R-A37I-31	TCGA-VR-AA4G	45.8925	88.8222	12.0264	14.8422	30.0439	9.03498	0.942261	1.65668	108.953	0
	ESCA	TCGA-IG-A3YC-01A-11R-A24K-31	TCGA-IG-A3YC	36.1191	61.3917	6.93223	10.1726	41.9195	12.7046	2.02797	3.63089	78.2242	0
	ESCA	TCGA-LN-A4MQ-01A-11R-A28J-31	TCGA-LN-A4MQ	40.2854	102.903	32.2242	15.4787	25.8715	8.36661	4.91028	4.65708	122.76	0
	ESCA	TCGA-JY-A6FD-01A-11R-A336-31	TCGA-JY-A6FD	51.5619	91.2816	5.07327	11.6884	35.984	8.22881	3.19987	1.25889	104.263	0
	ESCA	TCGA-V5-A7RB-01A-11R-A354-31	TCGA-V5-A7RB	79.1633	92.8625	9.88832	12.8414	43.1075	13.361	11.3679	4.81589	89.277	0
	ESCA	TCGA-R6-A8WC-01A-11R-A37I-31	TCGA-R6-A8WC	78.7748	81.0815	15.8866	14.3322	54.3676	13.6554	14.4832	4.21174	205.039	1
	ESCA	TCGA-LN-A5U7-01A-11R-A31P-31	TCGA-LN-A5U7	85.8903	101.213	14.443	13.4312	54.6117	7.72127	1.12948	2.67097	136.982	0
	ESCA	TCGA-LN-A4A3-01A-11R-A260-31	TCGA-LN-A4A3	51.5859	69.4684	10.8186	12.6683	55.5598	13.2735	1.02452	4.01479	92.6242	0
	ESCA	TCGA-L5-A88S-01A-11R-A36D-31	TCGA-L5-A88S	32.8664	68.0092	4.27369	9.22585	45.7671	4.85421	2.27914	1.76675	105.959	0
	ESCA	TCGA-2H-A9GM-01A-11R-A37I-31	TCGA-2H-A9GM	55.9055	45.6239	7.29135	9.32245	65.8995	9.26731	6.25276	5.52035	127.096	1
	ESCA	TCGA-L5-A4OH-01A-11R-A260-31	TCGA-L5-A4OH	69.8903	126.019	7.07268	12.5686	84.478	15.6841	9.28113	5.54646	101.108	0
	ESCA	TCGA-L5-A8NE-01A-11R-A37I-31	TCGA-L5-A8NE	46.026	55.1782	9.49361	7.68411	16.7127	8.84645	0.555879	1.7785	50.6044	0
	ESCA	TCGA-LN-A49U-01A-31R-A260-31	TCGA-LN-A49U	61.4772	149.935	7.90771	15.8856	54.6067	15.5595	0.388533	5.15635	99.9353	0
	ESCA	TCGA-L5-A4OP-01A-11R-A260-31	TCGA-L5-A4OP	38.3097	94.0068	14.3817	18.7218	34.9119	17.8575	9.38877	2.13286	152.558	0
	ESCA	TCGA-2H-A9GL-01A-12R-A37I-31	TCGA-2H-A9GL	40.2463	128.869	15.0804	14.7315	28.9163	13.3894	13.7618	5.18583	164.995	1
	ESCA	TCGA-VR-A8EY-01A-11R-A36D-31	TCGA-VR-A8EY	81.0309	116.695	5.05635	14.5036	83.4579	7.10587	0.0803512	1.64334	262.6	0
	ESCA	TCGA-VR-A8EO-01A-11R-A36D-31	TCGA-VR-A8EO	58.2865	68.8878	7.26857	18.6039	10.0947	13.6038	16.3447	8.00216	299.925	0
	ESCA	TCGA-IG-A97H-01A-11R-A38D-31	TCGA-IG-A97H	47.5727	150.29	10.2983	10.2426	41.9705	5.622	0.805437	1.12218	102.192	0
	ESCA	TCGA-LN-A8HZ-01A-11R-A36D-31	TCGA-LN-A8HZ	65.4883	95.2972	12.6479	8.16707	57.3287	6.43277	1.86486	2.06617	196.497	0
	ESCA	TCGA-V5-AASX-01A-11R-A38D-31	TCGA-V5-AASX	47.9976	42.1346	13.9908	15.219	26.6919	11.1707	1.98559	2.00617	82.439	1
	ESCA	TCGA-L5-A88T-01A-11R-A354-31	TCGA-L5-A88T	30.8654	35.8965	3.84594	7.73919	18.142	5.05243	3.78877	1.51059	65.922	0
	ESCA	TCGA-L5-A8NS-01A-12R-A37I-31	TCGA-L5-A8NS	36.6485	76.8864	12.132	20.3739	32.753	8.16886	10.1945	3.4493	82.7557	1
	ESCA	TCGA-LN-A7HV-01A-21R-A354-31	TCGA-LN-A7HV	93.0396	58.3962	6.88523	13.6703	56.0613	11.9498	3.2116	1.09607	89.3911	0
	ESCA	TCGA-IG-A8O2-01A-11R-A36D-31	TCGA-IG-A8O2	63.7169	75.795	10.9842	16.8713	57.5504	12.5584	7.29447	3.42457	167.058	0
	ESCA	TCGA-LN-A9FQ-01A-31R-A38D-31	TCGA-LN-A9FQ	50.1235	86.8692	33.139	11.4973	39.2703	4.79826	1.27407	1.45147	120.308	0
	ESCA	TCGA-VR-AA7I-01A-11R-A406-31	TCGA-VR-AA7I	39.1049	114.916	5.58168	9.67064	23.6686	8.37051	0.886263	2.84315	104.646	1
	ESCA	TCGA-LN-A7HZ-01A-31R-A354-31	TCGA-LN-A7HZ	65.5815	42.5732	14.3779	7.01415	42.9892	7.82486	2.10727	1.79791	158.837	0
	ESCA	TCGA-IG-A5S3-01A-11R-A28J-31	TCGA-IG-A5S3	103.299	103.21	7.06396	17.2991	34.1308	9.2286	20.4969	4.04087	129.511	0
	ESCA	TCGA-Z6-A9VB-01A-21R-A37I-31	TCGA-Z6-A9VB	105.863	101.343	6.75289	13.1018	42.4991	20.0584	0.87162	1.55962	190.787	0
	ESCA	TCGA-IG-A97I-01A-11R-A38D-31	TCGA-IG-A97I	31.6108	44.4903	6.01803	13.8159	16.7459	9.54829	0.787107	2.80388	93.1838	0
	ESCA	TCGA-VR-A8EU-01A-11R-A36D-31	TCGA-VR-A8EU	73.5311	66.9966	9.58945	9.4977	58.8333	9.68484	0.841674	2.88768	136.524	1
	ESCA	TCGA-L5-A8NR-01A-11R-A37I-31	TCGA-L5-A8NR	40.5003	35.7589	15.2567	14.3759	33.4954	31.0356	14.8591	6.10081	59.0671	1
	ESCA	TCGA-IG-A3I8-01A-11R-A24K-31	TCGA-IG-A3I8	41.6108	87.2631	15.2874	15.9293	27.6589	10.7347	6.2857	4.51258	158.799	1
	ESCA	TCGA-IG-A3QL-01A-11R-A24K-31	TCGA-IG-A3QL	110.382	39.0132	18.0403	11.8546	58.907	10.1964	6.90688	1.94035	221.966	0
	ESCA	TCGA-L5-A4OU-01A-11R-A28J-31	TCGA-L5-A4OU	44.3778	81.1006	9.28987	10.8205	51.3767	7.40916	6.73948	2.95492	211.49	0
	ESCA	TCGA-L5-A4ON-01A-11R-A260-31	TCGA-L5-A4ON	46.0298	67.4455	15.5732	15.7988	23.8904	9.618	8.81586	3.96897	90.7169	0
	ESCA	TCGA-LN-A49M-01A-21R-A260-31	TCGA-LN-A49M	27.8672	63.5823	7.17688	11.0611	43.7839	8.81203	0.399867	2.97663	117.919	0
	ESCA	TCGA-JY-A6FH-01A-11R-A336-31	TCGA-JY-A6FH	34.9723	112.268	9.64464	24.4902	25.3442	13.1894	4.12468	3.47814	143.819	0
	ESCA	TCGA-R6-A6L4-01A-11R-A31P-31	TCGA-R6-A6L4	27.2983	50.7401	6.65791	6.89017	18.0565	5.95443	7.53838	1.1973	70.4385	1
	ESCA	TCGA-IG-A7DP-01A-31R-A336-31	TCGA-IG-A7DP	26.0766	28.2814	5.24112	6.94612	27.3669	4.47817	0.982162	2.20392	67.8946	0
	ESCA	TCGA-JY-A938-01A-11R-A37I-31	TCGA-JY-A938	31.7282	78.3923	4.96523	14.6535	35.6966	7.75473	0.481117	3.17943	66.2256	1
	ESCA	TCGA-L5-A4OI-01A-11R-A36D-31	TCGA-L5-A4OI	146.548	145.425	10.7182	17.1425	42.1038	9.18871	3.85761	1.48292	111.934	1
	ESCA	TCGA-LN-A4A4-01A-11R-A260-31	TCGA-LN-A4A4	52.9073	82.9234	9.41674	14.6557	85.3243	14.3241	1.81534	7.49198	130.391	0
	ESCA	TCGA-V5-A7RE-01A-11R-A354-31	TCGA-V5-A7RE	78.2565	90.4232	8.12073	8.35583	29.0365	7.62148	7.57871	0.181783	133.452	0
	ESCA	TCGA-IC-A6RE-01A-11R-A336-31	TCGA-IC-A6RE	33.8258	38.6667	5.61587	9.44295	47.4707	11.2949	4.29802	3.24868	103.563	1
	ESCA	TCGA-JY-A93C-01A-11R-A38D-31	TCGA-JY-A93C	52.5966	54.7021	14.6616	12.1058	38.7914	8.96562	8.84426	4.17172	117.313	1
	ESCA	TCGA-L5-A893-01A-11R-A36D-31	TCGA-L5-A893	26.7546	40.6792	8.73397	12.4392	26.7662	8.00739	5.40956	2.95573	109.391	0
	ESCA	TCGA-VR-A8EP-01A-31R-A406-31	TCGA-VR-A8EP	57.1041	90.0481	5.39741	12.1411	43.3461	10.3482	7.04448	2.32379	119.644	0
	ESCA	TCGA-M9-A5M8-01A-11R-A28J-31	TCGA-M9-A5M8	33.2612	60.3972	10.8154	15.2228	28.7175	7.12622	9.34072	3.89858	127.601	0
	ESCA	TCGA-L5-A8NK-01A-21R-A37I-31	TCGA-L5-A8NK	42.2646	85.379	6.12077	10.6457	40.7494	8.75333	4.04093	2.98755	65.2908	1
	ESCA	TCGA-IG-A4P3-01A-11R-A260-31	TCGA-IG-A4P3	47.571	59.5682	15.6199	9.8277	28.8362	6.17135	5.38198	1.94517	53.071	1
	ESCA	TCGA-L5-A8NI-01A-11R-A37I-31	TCGA-L5-A8NI	81.9318	72.8183	8.87863	16.2201	29.9722	10.0696	18.4064	0.770492	141.802	1
	ESCA	TCGA-LN-A8I0-01A-11R-A36D-31	TCGA-LN-A8I0	50.4008	46.0917	3.48138	8.1998	27.7104	5.06709	0.172885	0.910649	139.285	0
	ESCA	TCGA-V5-AASW-01A-11R-A406-31	TCGA-V5-AASW	79.1764	84.8609	8.49115	12.6869	60.2716	11.158	12.9351	2.64937	198.698	1
	ESCA	TCGA-LN-A7HY-01A-12R-A354-31	TCGA-LN-A7HY	25.6282	56.7497	2.41499	9.79531	52.3021	8.37015	12.8712	1.23582	61.6807	0
	ESCA	TCGA-L5-A8NL-01A-12R-A37I-31	TCGA-L5-A8NL	61.0204	69.1683	11.7953	18.4715	32.8371	12.9105	0.359598	2.60736	120.742	0
	ESCA	TCGA-S8-A6BW-01A-11R-A31P-31	TCGA-S8-A6BW	61.5377	69.176	10.4881	10.1781	34.937	12.006	1.10796	3.06419	105.191	0
	ESCA	TCGA-L5-A8NQ-01A-11R-A36D-31	TCGA-L5-A8NQ	44.7791	35.1516	4.01885	7.48227	32.1517	3.78537	2.32947	1.15116	88.213	1
	ESCA	TCGA-2H-A9GF-01A-11R-A37I-31	TCGA-2H-A9GF	44.1635	86.5448	10.7438	23.9828	46.1629	10.1647	8.49593	3.11964	95.0393	1
	ESCA	TCGA-L5-A88W-01A-11R-A354-31	TCGA-L5-A88W	60.7979	57.1201	3.27011	10.0972	38.5993	6.3667	0.278957	1.05878	107.687	1
	ESCA	TCGA-LN-A7HW-01A-22R-A354-31	TCGA-LN-A7HW	33.5474	119.123	17.0878	9.95913	36.4215	10.2206	0.3824	1.21793	68.6972	0
	ESCA	TCGA-LN-A49X-01A-31R-A260-31	TCGA-LN-A49X	41.6147	90.5707	7.43419	19.7692	25.6395	10.7048	0.566518	3.67642	149.955	0
	ESCA	TCGA-L5-A43E-01A-11R-A24K-31	TCGA-L5-A43E	80.7169	62.2426	10.4695	20.1853	31.8247	9.7762	13.9269	3.53626	132.336	0
	ESCA	TCGA-VR-A8Q7-01A-11R-A37I-31	TCGA-VR-A8Q7	79.491	271.736	7.2932	20.1781	106.829	12.3662	2.56327	6.63457	108.137	0
	ESCA	TCGA-L5-A8NW-01A-11R-A37I-31	TCGA-L5-A8NW	34.4632	49.5662	7.64871	10.5186	22.4721	7.32325	0.965873	2.52653	56.3405	1
	ESCA	TCGA-JY-A93E-01A-11R-A37I-31	TCGA-JY-A93E	30.8789	91.3719	13.9836	15.7475	36.8154	12.7672	7.22041	3.77781	92.8221	1
	ESCA	TCGA-Z6-A8JE-01A-11R-A37I-31	TCGA-Z6-A8JE	43.8275	156.393	16.808	15.0114	43.6252	22.5891	10.538	8.26228	192.532	0
	ESCA	TCGA-LN-A7HX-01A-11R-A336-31	TCGA-LN-A7HX	51.0749	101.711	3.6964	11.745	32.9923	8.39571	0.0313187	3.48577	101.727	0
	STAD	TCGA-F1-6874-01A-11R-1884-13	TCGA-F1-6874	38.5573	62.0721	16.5819	13.094	44.7171	13.2606	0.533709	3.91691	129.667	0
	STAD	TCGA-KB-A93G-01A-11R-A39E-31	TCGA-KB-A93G	37.2151	60.7605	10.1451	12.0255	19.0956	7.30901	6.61801	3.44838	75.5648	0
	STAD	TCGA-FP-7916-01A-11R-2203-13	TCGA-FP-7916	30.6732	47.7023	6.51486	8.60708	24.8568	8.55245	3.3602	2.87684	104.692	1
	STAD	TCGA-D7-A748-01A-12R-A32D-31	TCGA-D7-A748	21.4493	18.4649	4.98468	6.41071	12.4659	3.677	4.26066	1.37351	59.7851	1
	STAD	TCGA-VQ-A91K-01A-11R-A414-31	TCGA-VQ-A91K	50.5985	55.277	9.39009	15.1681	41.194	7.05114	0.314975	1.89949	131.777	0
	STAD	TCGA-D7-A74A-01A-11R-A32D-31	TCGA-D7-A74A	51.3799	61.4016	6.33229	5.32076	27.3203	11.3112	7.38275	1.38628	125.195	0
	STAD	TCGA-MX-A5UG-01A-21R-A31P-31	TCGA-MX-A5UG	29.874	47.5483	12.3944	12.5102	24.4958	10.0995	4.94089	4.46211	61.7687	0
	STAD	TCGA-IN-A6RI-01A-11R-A32D-31	TCGA-IN-A6RI	20.7305	55.4036	7.19947	13.5653	68.1311	7.78525	8.58059	2.02118	248.952	0
	STAD	TCGA-VQ-A94T-01A-11R-A414-31	TCGA-VQ-A94T	117.001	77.3795	6.98367	10.9525	48.1578	4.1574	3.48359	2.03282	201.639	1
	STAD	TCGA-BR-8384-01A-21R-2402-13	TCGA-BR-8384	24.1721	46.8634	10.0626	14.9425	24.5255	8.86189	3.59321	4.68072	62.7976	0
	STAD	TCGA-D7-8572-01A-11R-2343-13	TCGA-D7-8572	69.1149	70.7346	7.94392	16.242	64.8599	18.0489	10.8926	4.01656	152.119	0
	STAD	TCGA-RD-A8N0-01A-12R-A36D-31	TCGA-RD-A8N0	17.4005	34.9931	7.84983	8.62026	17.5038	8.38977	4.22806	3.80511	58.874	0
	STAD	TCGA-BR-6705-01A-12R-1884-13	TCGA-BR-6705	37.8294	32.5035	7.11691	9.80226	39.5508	4.94733	2.14795	2.45912	136.809	0
	STAD	TCGA-R5-A7ZR-01A-11R-A354-31	TCGA-R5-A7ZR	44.3187	40.7179	7.60929	9.95836	30.6015	4.45567	2.69192	2.55188	166.131	1
	STAD	TCGA-CD-5799-01A-11R-1602-13	TCGA-CD-5799	70.9257	41.2319	6.92923	8.93899	47.5406	5.6804	2.29477	1.89807	221.58	0
	STAD	TCGA-CD-5798-01A-11R-1602-13	TCGA-CD-5798	29.2251	22.3972	4.67645	5.79777	26.3834	2.87337	0.790383	1.29655	115.638	0
	STAD	TCGA-HU-A4G9-01A-11R-A24K-31	TCGA-HU-A4G9	37.1255	60.1864	16.3846	11.6954	32.3841	16.5538	3.16208	4.31963	115.74	0
	STAD	TCGA-BR-6455-01A-11R-1802-13	TCGA-BR-6455	63.296	67.7631	8.06138	11.8434	30.6974	7.33811	28.4067	3.77537	179.783	0
	STAD	TCGA-BR-8366-01A-11R-2343-13	TCGA-BR-8366	42.7296	39.6542	6.09699	7.7571	16.8951	6.89387	0.925557	2.65137	109.995	0
	STAD	TCGA-VQ-A8E2-01A-11R-A36D-31	TCGA-VQ-A8E2	52.9203	68.0604	9.64628	15.1849	61.4495	7.10508	7.165	3.49405	188.848	0
	STAD	TCGA-BR-6565-01A-11R-1802-13	TCGA-BR-6565	62.1353	40.9936	6.83691	7.49508	54.5199	16.1858	1.1393	2.68436	153.183	0
	STAD	TCGA-IN-A7NR-01A-11R-A354-31	TCGA-IN-A7NR	20.3411	23.7078	5.73063	8.1111	27.2251	6.83822	4.69786	2.18944	122.119	0
	STAD	TCGA-CG-4460-01A-01R-1157-13	TCGA-CG-4460	88.3957	49.2728	10.2379	19.1933	22.4606	12.6922	8.54547	2.31226	79.0039	1
	STAD	TCGA-CD-A487-01A-21R-A24K-31	TCGA-CD-A487	45.6736	22.2964	10.5751	9.03893	36.2916	7.4687	4.50927	3.10192	225.602	0
	STAD	TCGA-R5-A7ZI-01A-11R-A354-31	TCGA-R5-A7ZI	61.8911	19.215	2.47868	6.20383	33.2182	3.3672	0.0661384	0.385869	131.65	1
	STAD	TCGA-VQ-A94P-01A-13R-A414-31	TCGA-VQ-A94P	21.3991	28.4858	7.59854	9.94039	20.9943	8.58348	1.87796	4.63545	49.6931	1
	STAD	TCGA-BR-6852-01A-11R-1884-13	TCGA-BR-6852	50.5435	54.1872	6.67156	9.06018	37.9555	6.3074	0.859993	1.30972	165.964	0
	STAD	TCGA-FP-A4BF-01A-12R-A36D-31	TCGA-FP-A4BF	39.3838	30.1217	4.3699	5.19121	14.2786	5.35789	5.33359	1.26392	99.1976	1
	STAD	TCGA-CG-5732-01A-11R-1602-13	TCGA-CG-5732	14.6627	17.659	5.38229	8.62461	24.1917	2.74801	5.08277	0.519146	132.355	0
	STAD	TCGA-BR-8486-01A-31R-2402-13	TCGA-BR-8486	101.778	63.8081	8.93084	9.14499	48.1009	7.75142	4.75302	1.93282	113.983	0
	STAD	TCGA-D7-A747-01A-22R-A33Y-31	TCGA-D7-A747	27.4034	26.2151	8.02695	8.09429	23.3326	8.78233	3.98345	3.3117	65.4181	1
	STAD	TCGA-VQ-A94O-01A-11R-A414-31	TCGA-VQ-A94O	61.3474	72.9122	7.10594	10.9879	62.1375	14.8917	0.553453	2.91707	130.175	1
	STAD	TCGA-BR-8381-01A-11R-2402-13	TCGA-BR-8381	35.8436	47.1625	4.14867	11.1511	40.6829	6.22453	0.775613	2.44386	124.11	0
	STAD	TCGA-CD-8525-01A-11R-2343-13	TCGA-CD-8525	75.1033	50.7677	3.66235	10.64	43.6168	3.11776	2.43087	1.34577	102.28	0
	STAD	TCGA-HU-A4GH-01A-11R-A24K-31	TCGA-HU-A4GH	30.1485	61.4913	8.24277	14.7176	30.471	16.5097	4.23994	1.26316	55.4963	0
	STAD	TCGA-BR-8690-01A-11R-2402-13	TCGA-BR-8690	46.0905	28.4217	5.16823	10.6658	42.2204	9.53757	2.26115	1.59216	89.5851	0
	STAD	TCGA-CD-8533-01A-11R-2343-13	TCGA-CD-8533	44.0267	57.3844	10.6165	10.6007	70.3795	11.1857	26.5236	2.12148	135.614	0
	STAD	TCGA-BR-A4IV-01A-31R-A251-31	TCGA-BR-A4IV	23.5508	30.6108	6.84183	10.9202	18.7477	6.93905	2.05354	3.47168	59.4686	0
	STAD	TCGA-VQ-A927-01A-12R-A414-31	TCGA-VQ-A927	20.8116	40.4152	9.03688	10.2766	19.8878	11.2839	4.91803	2.40029	51.4833	1
	STAD	TCGA-3M-AB46-01A-11R-A414-31	TCGA-3M-AB46	28.157	44.4416	7.3459	10.6205	43.408	9.6068	5.88213	2.98204	170.758	0
	STAD	TCGA-F1-A448-01A-11R-A24K-31	TCGA-F1-A448	31.3142	46.5165	13.2812	10.3662	21.1426	6.98347	0.954832	2.23306	125.816	0
	STAD	TCGA-IN-7806-01A-11R-2055-13	TCGA-IN-7806	76.8329	33.7032	7.7412	16.3219	40.0679	16.4522	0.175499	3.03797	136.837	0
	STAD	TCGA-CG-5717-01A-11R-1602-13	TCGA-CG-5717	28.2421	34.3728	5.38268	8.48163	19.1099	5.33353	4.5149	1.45042	98.0602	1
	STAD	TCGA-HU-8610-01A-22R-2402-13	TCGA-HU-8610	42.3925	32.1184	7.17599	15.2933	22.511	13.3818	9.05003	2.25402	76.8784	0
	STAD	TCGA-BR-6803-01A-11R-1884-13	TCGA-BR-6803	29.9183	32.1581	6.99727	8.23607	33.389	5.19108	1.42651	1.88543	87.8183	0
	STAD	TCGA-HU-8249-01A-11R-A36D-31	TCGA-HU-8249	190.435	54.2512	6.12585	7.58764	31.7352	4.76828	8.58943	2.72593	172.59	0
	STAD	TCGA-RD-A7BT-01A-11R-A33Y-31	TCGA-RD-A7BT	48.7581	67.0065	5.99275	7.94185	76.6119	10.3095	12.3445	3.16733	145.773	1
	STAD	TCGA-HU-8602-01A-11R-2402-13	TCGA-HU-8602	74.8457	84.6488	17.1871	11.4552	50.1517	17.1962	1.02041	1.97795	198.417	0
	STAD	TCGA-CD-8528-01A-11R-2343-13	TCGA-CD-8528	91.7209	118.751	13.4355	14.0458	50.33	8.20259	9.94425	2.72355	118.158	0
	STAD	TCGA-VQ-A94U-01A-12R-A414-31	TCGA-VQ-A94U	59.3968	50.9764	8.40087	19.9983	52.9862	20.9811	1.73265	5.14998	68.2565	0
	STAD	TCGA-HU-A4H0-01A-11R-A251-31	TCGA-HU-A4H0	74.7599	123.696	11.3753	12.6584	31.6278	12.8392	1.01463	6.31216	182.576	0
	STAD	TCGA-D7-8573-01A-11R-2343-13	TCGA-D7-8573	107.153	82.2817	3.28802	12.9608	65.9	11.8957	5.59825	3.22527	210.553	0
	STAD	TCGA-HU-A4GU-01A-11R-A251-31	TCGA-HU-A4GU	67.0003	71.4593	6.93282	15.4208	54.8387	21.4649	9.68364	7.45575	171.08	0
	STAD	TCGA-CD-5803-01A-11R-1602-13	TCGA-CD-5803	61.1132	39.0814	7.64992	14.122	34.6389	7.13594	1.57262	2.13413	125.351	0
	STAD	TCGA-CD-8532-01A-11R-2343-13	TCGA-CD-8532	40.6729	47.5281	13.2792	13.719	40.9659	10.6959	1.19697	1.39769	164.393	0
	STAD	TCGA-D7-8570-01A-11R-2343-13	TCGA-D7-8570	36.6287	72.7693	5.16138	8.68792	31.1186	3.98407	0.37379	1.05924	122.353	0
	STAD	TCGA-VQ-A91Z-01A-11R-A414-31	TCGA-VQ-A91Z	37.9748	103.727	14.4429	12.7473	40.6494	13.9793	16.3938	2.53181	242.527	1
	STAD	TCGA-B7-A5TJ-01A-11R-A31P-31	TCGA-B7-A5TJ	44.0191	35.7982	10.5129	10.1159	63.1312	11.906	11.0413	3.44921	111.528	0
	STAD	TCGA-BR-6710-01A-11R-1884-13	TCGA-BR-6710	9.91826	18.0796	5.4334	6.18066	13.3113	3.73482	3.5769	1.19445	31.4183	0
	STAD	TCGA-CD-A489-01A-11R-A24K-31	TCGA-CD-A489	19.1978	39.1021	14.0803	9.77409	31.478	10.4143	4.14528	2.84932	53.2319	0
	STAD	TCGA-BR-8680-01A-11R-2402-13	TCGA-BR-8680	80.0525	77.7937	7.55414	13.2848	50.4188	10.4225	15.5767	2.08018	175.176	0
	STAD	TCGA-D7-8576-01A-11R-2343-13	TCGA-D7-8576	48.2648	78.7015	11.5729	13.7279	42.8957	11.6809	5.8606	1.55653	253.575	0
	STAD	TCGA-VQ-AA68-01A-11R-A414-31	TCGA-VQ-AA68	42.6461	98.7925	11.7213	15.9431	21.5726	6.31346	6.90402	1.13287	146.854	0
	STAD	TCGA-CD-8524-01A-11R-2343-13	TCGA-CD-8524	27.891	33.2425	12.3581	10.7429	43.5002	12.028	4.18489	3.25543	141.976	0
	STAD	TCGA-RD-A8N5-01A-12R-A36D-31	TCGA-RD-A8N5	30.8253	71.1408	6.29134	9.60945	30.7508	6.15109	2.99319	1.52836	82.7995	0
	STAD	TCGA-VQ-A923-01A-11R-A414-31	TCGA-VQ-A923	37.8166	55.6196	16.9536	11.4249	36.5234	12.2518	4.9361	3.6365	123.893	0
	STAD	TCGA-D7-6818-01A-11R-1884-13	TCGA-D7-6818	24.3338	28.9421	7.48721	8.6415	24.8174	5.55611	7.08031	2.07461	99.8801	0
	STAD	TCGA-RD-A8NB-01A-12R-A39E-31	TCGA-RD-A8NB	52.8483	58.0664	11.6961	17.6198	31.3974	11.4984	5.37658	2.28065	160.87	1
	STAD	TCGA-CG-5716-01A-21R-1802-13	TCGA-CG-5716	30.2419	30.3344	6.26758	5.64236	21.7626	4.79503	1.49898	1.06515	97.4827	1
	STAD	TCGA-BR-6802-01A-11R-1884-13	TCGA-BR-6802	52.7218	47.4528	9.80425	6.86069	37.5813	6.47141	0.66963	1.16453	130.191	0
	STAD	TCGA-HF-7133-01A-11R-2055-13	TCGA-HF-7133	53.6807	46.8504	9.14268	19.4101	21.9885	4.49978	2.71454	0.936679	126.117	0
	STAD	TCGA-HF-A5NB-01A-11R-A31P-31	TCGA-HF-A5NB	58.4366	54.8516	15.6682	15.9338	46.4159	9.41177	9.15613	1.88193	128.965	0
	STAD	TCGA-VQ-A8PF-01A-11R-A414-31	TCGA-VQ-A8PF	46.4	53.4594	7.39515	7.88934	30.9581	7.14509	5.10641	2.8792	98.876	0
	STAD	TCGA-FP-8631-01A-11R-2402-13	TCGA-FP-8631	31.9057	35.191	7.74028	13.1498	20.8121	7.12513	8.58746	1.10658	79.1731	0
	STAD	TCGA-CD-8530-01A-11R-2343-13	TCGA-CD-8530	48.7804	38.8249	7.78204	13.2049	40.991	10.3323	5.57017	3.49508	99.2932	0
	STAD	TCGA-KB-A93H-01A-11R-A39E-31	TCGA-KB-A93H	95.0129	60.3599	7.41819	10.3053	36.1261	14.9547	8.43709	3.57486	106.483	0
	STAD	TCGA-BR-6563-01A-13R-2055-13	TCGA-BR-6563	24.8568	27.1809	7.40939	6.97329	19.121	5.23945	2.9073	1.72503	82.0637	0
	STAD	TCGA-BR-8683-01A-11R-2402-13	TCGA-BR-8683	27.026	51.7821	21.3265	10.3421	52.5501	17.8614	7.84388	4.87118	70.1594	0
	STAD	TCGA-CD-A486-01A-11R-A24K-31	TCGA-CD-A486	35.9961	86.7873	3.42544	9.7445	29.1845	8.50352	8.78972	2.23847	98.8401	0
	STAD	TCGA-D7-A6F2-01A-12R-A31P-31	TCGA-D7-A6F2	78.0659	61.091	13.2821	13.2505	35.7795	13.5772	24.8233	3.44599	72.5505	0
	STAD	TCGA-VQ-A8P3-01A-11R-A36D-31	TCGA-VQ-A8P3	57.1852	43.3703	5.62138	9.37034	30.4442	9.09146	0.398006	1.44088	86.6364	0
	STAD	TCGA-BR-7901-01A-11R-2203-13	TCGA-BR-7901	37.9487	65.7685	11.3491	7.98671	24.5888	6.11723	6.81944	1.20398	112.725	0
	STAD	TCGA-VQ-A8DZ-01A-11R-A36D-31	TCGA-VQ-A8DZ	28.0365	73.8148	6.6501	7.73753	72.3534	5.75341	8.90813	1.13237	159.769	1
	STAD	TCGA-BR-8679-01A-11R-2402-13	TCGA-BR-8679	51.1148	60.2741	16.8621	8.22295	38.8051	8.1094	0.358679	2.72188	102.941	0
	STAD	TCGA-BR-8291-01A-11R-2343-13	TCGA-BR-8291	26.9022	45.9515	10.0675	10.5299	28.9483	7.02383	4.21856	3.29516	96.0247	0
	STAD	TCGA-CG-4444-01A-01R-1157-13	TCGA-CG-4444	94.7801	87.2397	11.6747	12.4125	25.1589	14.1542	5.45293	6.32901	82.8971	0
	STAD	TCGA-D7-6522-01A-11R-1802-13	TCGA-D7-6522	28.3997	21.8187	5.55291	7.00175	32.5517	3.69171	0.958582	1.07845	109.457	0
	STAD	TCGA-BR-A4CS-01A-11R-A24K-31	TCGA-BR-A4CS	42.3027	29.2703	5.79875	9.63311	25.3123	12.8443	6.50389	1.32928	80.1106	0
	STAD	TCGA-HU-A4H5-01A-21R-A251-31	TCGA-HU-A4H5	42.962	66.6535	9.64932	7.30077	41.5379	6.79849	10.3377	2.36322	188.365	0
	STAD	TCGA-VQ-A91X-01A-12R-A414-31	TCGA-VQ-A91X	31.9136	75.979	3.24272	9.82103	57.1255	10.0122	1.7342	2.06248	87.18	0
	STAD	TCGA-BR-8372-01A-11R-2343-13	TCGA-BR-8372	52.518	43.0154	18.206	17.7569	54.951	8.01094	7.39611	3.35069	151.643	0
	STAD	TCGA-HU-A4H8-01A-11R-A251-31	TCGA-HU-A4H8	31.741	60.156	17.4495	21.6905	31.8702	13.1199	0.680983	4.9384	132.116	0
	STAD	TCGA-BR-8686-01A-11R-2402-13	TCGA-BR-8686	26.9245	41.4412	6.92859	12.0808	11.2798	9.7586	7.06195	3.09845	138.391	0
	STAD	TCGA-D7-A6EX-01A-11R-A31P-31	TCGA-D7-A6EX	59.261	85.1964	6.4249	12.2467	162.716	31.6601	10.3804	3.02473	94.5366	0
	STAD	TCGA-HU-A4GF-01A-11R-A24K-31	TCGA-HU-A4GF	74.2327	139.488	12.6981	17.3003	50.9725	12.3974	4.44497	5.15075	139.912	0
	STAD	TCGA-IN-8462-01A-11R-2343-13	TCGA-IN-8462	31.307	19.5079	5.41634	7.44731	15.0719	4.60501	5.53122	2.15426	60.5754	1
	STAD	TCGA-CG-4462-01A-01R-1157-13	TCGA-CG-4462	23.0713	38.5834	13.3263	13.2221	15.4631	7.38486	3.25597	4.28394	40.8865	1
	STAD	TCGA-HU-A4H4-01A-21R-A251-31	TCGA-HU-A4H4	35.7622	42.1719	7.87877	11.716	33.2082	10.0396	0.48199	2.49918	233.304	0
	STAD	TCGA-VQ-A8DT-01A-11R-A36D-31	TCGA-VQ-A8DT	50.7518	51.3612	8.78522	9.08253	37.3254	6.60716	6.02107	1.63964	91.7796	0
	STAD	TCGA-RD-A7BS-01A-11R-A32D-31	TCGA-RD-A7BS	21.8752	23.7523	5.54865	6.33506	23.5235	7.16889	6.44523	2.12422	87.7262	1
	STAD	TCGA-BR-8367-01A-11R-2343-13	TCGA-BR-8367	40.5078	84.5416	15.0588	14.8288	25.757	11.7793	3.25514	4.13692	94.267	0
	STAD	TCGA-BR-8369-01A-11R-2343-13	TCGA-BR-8369	28.2218	42.3087	16.2302	13.9481	71.2086	19.0983	6.38668	4.50233	112.05	0
	STAD	TCGA-MX-A666-01A-11R-A31P-31	TCGA-MX-A666	53.0665	136.783	4.95162	16.0262	48.8491	11.0703	8.64813	3.33149	172.699	0
	STAD	TCGA-BR-6709-01A-11R-1884-13	TCGA-BR-6709	27.5302	33.614	6.48298	10.2741	39.7294	4.59265	1.93942	2.01234	120.008	1
	STAD	TCGA-VQ-A8PD-01A-11R-A414-31	TCGA-VQ-A8PD	44.9527	48.9313	11.9852	13.5842	22.7257	10.2875	0.759932	5.15838	78.8956	1
	STAD	TCGA-BR-6707-01A-11R-1884-13	TCGA-BR-6707	57.7248	39.167	7.09577	8.40106	16.4681	8.35545	6.65398	1.37752	233.787	0
	STAD	TCGA-IN-8663-01A-11R-2402-13	TCGA-IN-8663	43.3949	85.9297	11.3575	16.1128	45.3247	18.6601	9.75182	7.51896	89.879	0
	STAD	TCGA-F1-6177-01A-11R-1802-13	TCGA-F1-6177	78.8413	61.9291	11.9146	16.6201	50.9969	11.4019	0.0496948	2.55922	190.212	0
	STAD	TCGA-B7-5818-01A-11R-1602-13	TCGA-B7-5818	32.1984	35.7335	6.81357	9.67556	46.1954	4.07009	0.0582822	1.68273	291.548	0
	STAD	TCGA-VQ-A925-01A-11R-A414-31	TCGA-VQ-A925	53.6742	73.9833	11.0897	11.1019	33.6548	5.11109	9.86576	1.23057	65.1645	1
	STAD	TCGA-D7-6822-01A-11R-1884-13	TCGA-D7-6822	26.6855	53.5824	10.4752	15.9796	12.0153	8.99659	13.5799	4.32515	246.942	0
	STAD	TCGA-BR-8058-01A-31R-2343-13	TCGA-BR-8058	36.9891	52.1169	12.3784	10.1876	36.116	4.30587	0.801915	2.04596	139.578	0
	STAD	TCGA-BR-8682-01A-11R-2402-13	TCGA-BR-8682	32.4326	50.9501	15.4753	10.6866	33.2539	15.0256	1.914	5.55302	69.5722	0
	STAD	TCGA-VQ-A8P8-01A-11R-A39E-31	TCGA-VQ-A8P8	26.2431	37.7674	8.97245	9.54988	18.1337	7.42122	4.2401	2.73504	73.8715	0
	STAD	TCGA-RD-A8N4-01A-21R-A36D-31	TCGA-RD-A8N4	18.6514	33.4683	5.93537	10.3931	26.0899	8.39785	11.9397	2.87798	60.9361	0
	STAD	TCGA-BR-8589-01A-11R-2402-13	TCGA-BR-8589	48.4105	55.6081	7.9343	11.6219	37.1958	7.91598	5.44628	4.38623	181.132	0
	STAD	TCGA-BR-8373-01A-11R-2343-13	TCGA-BR-8373	30.6038	105.128	18.1291	14.3362	31.6993	11.1517	9.6195	4.77098	45.6766	0
	STAD	TCGA-CG-4437-01A-01R-1802-13	TCGA-CG-4437	46.0056	21.4943	5.63642	11.2446	40.6474	3.84925	0.327027	0.874484	193.887	0
	STAD	TCGA-CG-5719-01A-11R-1602-13	TCGA-CG-5719	26.2734	30.2806	5.99783	9.59615	28.2546	6.40283	1.94957	1.34312	222.482	0
	STAD	TCGA-RD-A8N1-01A-12R-A36D-31	TCGA-RD-A8N1	40.9197	48.7543	8.2868	14.3724	35.2883	9.47829	3.9749	1.43335	72.317	0
	STAD	TCGA-BR-8295-01A-11R-2343-13	TCGA-BR-8295	110.319	52.1466	3.13211	19.994	123.427	16.29	8.22586	6.30039	226.425	1
	STAD	TCGA-RD-A8MV-01A-11R-A36D-31	TCGA-RD-A8MV	44.0586	51.3179	5.68804	10.3777	34.8192	7.36597	6.83186	1.3115	93.2766	0
	STAD	TCGA-RD-A8MW-01A-11R-A36D-31	TCGA-RD-A8MW	21.5236	32.72	5.45391	4.03466	17.2706	5.20683	1.74249	0.494507	109.172	1
	STAD	TCGA-CG-4442-01A-01R-1157-13	TCGA-CG-4442	64.7423	73.0417	11.2067	22.0022	21.5725	14.9621	7.65597	3.89702	84.92	0
	STAD	TCGA-HU-A4H3-01A-21R-A251-31	TCGA-HU-A4H3	52.2638	44.9314	10.6914	9.13624	55.0366	7.06036	0.306688	1.49626	152.36	1
	STAD	TCGA-HU-A4G8-01A-11R-A251-31	TCGA-HU-A4G8	73.9991	81.7839	20.8797	16.9631	41.3511	12.2601	0.674396	2.07323	237.571	0
	STAD	TCGA-VQ-A91N-01A-11R-A414-31	TCGA-VQ-A91N	28.0974	80.0504	10.4035	14.2613	47.3112	8.3394	0.823313	0.966027	112.004	1
	STAD	TCGA-CD-8531-01A-11R-2343-13	TCGA-CD-8531	105.887	55.9545	5.62459	8.06155	54.7442	7.10582	0.113194	4.21642	245.98	0
	STAD	TCGA-VQ-A8PX-01A-12R-A414-31	TCGA-VQ-A8PX	51.2235	53.4515	11.5161	11.0624	27.221	11.8414	1.13442	2.58591	81.2085	0
	STAD	TCGA-RD-A7BW-01A-11R-A32D-31	TCGA-RD-A7BW	31.0041	24.5876	8.2572	7.17903	28.0113	7.15216	5.48932	2.97402	77.6167	0
	STAD	TCGA-HU-A4H6-01A-11R-A251-31	TCGA-HU-A4H6	42.1036	41.4928	6.01582	8.72734	32.0708	7.20795	4.79741	2.83144	117.838	1
	STAD	TCGA-BR-8676-01A-11R-2402-13	TCGA-BR-8676	62.2459	36.6174	5.57397	10.6437	23.8186	13.9125	13.1815	2.16831	157.196	0
	STAD	TCGA-BR-A4J8-01A-11R-A251-31	TCGA-BR-A4J8	35.0384	31.0826	8.89968	11.0214	45.424	13.9475	5.41289	1.14226	109.456	0
	STAD	TCGA-FP-8211-01A-11R-2343-13	TCGA-FP-8211	50.7529	45.5286	8.48992	14.8766	46.4194	9.65406	11.8109	1.90654	188.957	1
	STAD	TCGA-CG-4466-01A-01R-1157-13	TCGA-CG-4466	66.5452	123.182	9.37883	18.436	21.5987	18.6579	11.2667	2.86662	125.886	0
	STAD	TCGA-BR-7959-01A-11R-2343-13	TCGA-BR-7959	49.9939	30.9753	9.04581	10.8151	33.2536	10.2279	11.335	3.29449	99.895	0
	STAD	TCGA-BR-8487-01A-11R-2402-13	TCGA-BR-8487	48.8965	23.4527	7.47086	10.9733	58.3756	7.27502	0.215296	2.04978	134.793	0
	STAD	TCGA-BR-8077-01A-11R-2343-13	TCGA-BR-8077	38.2199	70.8003	6.72892	9.92855	31.3179	11.5675	5.80938	3.8154	79.6754	0
	STAD	TCGA-FP-8210-01A-11R-2343-13	TCGA-FP-8210	30.2201	37.3675	10.1493	12.622	27.0478	8.40791	3.58614	4.41353	80.5007	1
	STAD	TCGA-D7-5577-01A-01R-1602-13	TCGA-D7-5577	43.0962	56.9223	6.21767	7.58825	21.2108	5.37304	0.180011	0.605902	163.973	0
	STAD	TCGA-KB-A6F7-01A-12R-A32D-31	TCGA-KB-A6F7	70.5066	34.1175	5.47175	12.084	61.0226	5.51178	9.93289	1.77314	222.106	0
	STAD	TCGA-VQ-A8DV-01A-12R-A36D-31	TCGA-VQ-A8DV	56.8285	59.898	3.32761	5.66853	34.3305	7.68457	6.40257	1.96989	100.339	1
	STAD	TCGA-VQ-A94R-01A-11R-A414-31	TCGA-VQ-A94R	54.681	57.0862	8.15182	12.3932	68.3936	7.44253	8.81014	3.81112	164.15	1
	STAD	TCGA-VQ-A91Q-01A-12R-A414-31	TCGA-VQ-A91Q	45.3113	44.671	10.2302	16.2736	28.7692	5.8139	5.91032	1.87639	95.1784	1
	STAD	TCGA-HU-8608-01A-11R-2402-13	TCGA-HU-8608	63.9138	89.8524	8.72113	11.6347	19.9563	9.12516	5.39601	2.8569	148.081	1
	STAD	TCGA-D7-6525-01A-11R-1802-13	TCGA-D7-6525	57.8375	58.9941	8.25034	10.4471	29.0967	7.84053	0.400868	1.42866	181.257	1
	STAD	TCGA-D7-6519-01A-11R-1802-13	TCGA-D7-6519	40.6175	38.4594	5.38835	4.26832	60.3494	12.2421	7.69219	1.71543	207.525	1
	STAD	TCGA-F1-A72C-01A-21R-A33Y-31	TCGA-F1-A72C	57.4618	53.9234	7.41113	8.97943	34.6895	8.5148	0.66663	1.95961	134.964	0
	STAD	TCGA-BR-7704-01A-11R-2055-13	TCGA-BR-7704	50.0886	66.8406	3.799	4.86396	39.3762	8.50088	0.206434	1.33409	109.673	0
	STAD	TCGA-VQ-A8PQ-01A-11R-A414-31	TCGA-VQ-A8PQ	41.6582	48.6441	14.0212	12.5234	33.6268	14.5248	0.644533	5.35393	61.0385	1
	STAD	TCGA-HU-A4G3-01A-11R-A24K-31	TCGA-HU-A4G3	38.1574	46.5989	7.44083	12.1057	23.5396	9.35876	5.51423	1.99509	60.3466	0
	STAD	TCGA-IN-A6RS-01A-12R-A354-31	TCGA-IN-A6RS	40.6053	45.8836	6.33324	10.2094	38.1596	8.12467	9.38361	1.27162	135.385	0
	STAD	TCGA-HU-8238-01A-11R-2343-13	TCGA-HU-8238	61.0529	56.1009	7.05728	11.0464	37.7561	12.1349	3.27302	1.89562	111.278	0
	STAD	TCGA-VQ-A8PK-01A-12R-A414-31	TCGA-VQ-A8PK	57.3882	77.5382	10.8087	8.59473	46.2645	9.33895	5.07685	3.25317	214.396	1
	STAD	TCGA-IN-7808-01A-11R-2203-13	TCGA-IN-7808	55.5159	44.5579	8.56135	9.74433	33.1939	23.0089	6.94561	3.47417	92.4054	1
	STAD	TCGA-HJ-7597-01A-21R-2203-13	TCGA-HJ-7597	50.9942	54.3787	8.32337	13.289	45.6457	7.5723	3.19964	2.23669	214.41	1
	STAD	TCGA-BR-8297-01A-12R-2343-13	TCGA-BR-8297	27.4856	48.5733	9.3587	10.2091	32.1625	12.7329	5.10272	2.94085	121.049	1
	STAD	TCGA-VQ-A8PP-01A-21R-A414-31	TCGA-VQ-A8PP	42.2352	64.8841	8.5868	18.0053	36.6446	10.8623	3.29636	2.12732	134.9	1
	STAD	TCGA-R5-A805-01A-11R-A36D-31	TCGA-R5-A805	27.3766	45.7854	9.88542	11.5731	19.2762	7.49939	4.41133	2.63148	88.5169	1
	STAD	TCGA-CD-5813-01A-11R-1602-13	TCGA-CD-5813	26.8224	17.6532	4.16115	6.69804	21.2311	3.84986	1.94355	1.06775	89.2821	0
	STAD	TCGA-CG-4305-01A-01R-1157-13	TCGA-CG-4305	49.1117	67.0036	24.2021	15.5037	29.1029	13.387	0.594906	4.24294	81.0905	0
	STAD	TCGA-CD-8534-01A-11R-2343-13	TCGA-CD-8534	42.9172	43.2439	15.5024	17.8503	53.2271	14.6462	11.6639	3.59842	105.763	0
	STAD	TCGA-VQ-AA6F-01A-31R-A414-31	TCGA-VQ-AA6F	55.3485	55.3517	9.51071	9.10281	48.8171	5.21748	4.09629	1.337	112.787	0
	STAD	TCGA-BR-A4PF-01A-11R-A251-31	TCGA-BR-A4PF	38.2082	81.6474	8.71344	9.29186	39.3864	18.6485	11.1009	2.92075	126.929	0
	STAD	TCGA-D7-A6EV-01A-11R-A31P-31	TCGA-D7-A6EV	60.0821	76.2377	9.06245	11.7131	12.4725	7.32123	5.01895	1.40356	177.264	0
	STAD	TCGA-VQ-AA64-01A-11R-A414-31	TCGA-VQ-AA64	56.6685	67.426	9.50464	22.2885	41.1704	4.69127	13.1388	1.12875	101.719	1
	STAD	TCGA-HU-A4GJ-01A-11R-A251-31	TCGA-HU-A4GJ	29.6323	36.957	6.94799	8.13882	27.9222	9.32097	2.20638	3.22748	94.6992	1
	STAD	TCGA-D7-6526-01A-11R-1802-13	TCGA-D7-6526	89.7534	83.6172	9.45669	7.86106	94.0906	13.492	14.6265	2.4991	97.4029	0
	STAD	TCGA-BR-7723-01A-11R-2055-13	TCGA-BR-7723	50.5647	56.578	8.73587	9.94372	33.3915	9.97959	6.12878	5.13217	191.807	0
	STAD	TCGA-BR-A4J5-01A-21R-A251-31	TCGA-BR-A4J5	22.9217	35.5034	8.8024	10.2059	25.3779	6.90422	5.07371	3.01719	111.018	0
	STAD	TCGA-HU-A4G2-01A-11R-A251-31	TCGA-HU-A4G2	40.295	79.5079	6.2242	8.24557	8.35601	7.45071	7.931	2.83061	137.856	0
	STAD	TCGA-D7-A4YU-01A-21R-A251-31	TCGA-D7-A4YU	47.2247	58.5825	19.3631	11.3767	42.4846	24.7393	0.855873	8.07087	105.22	0
	STAD	TCGA-BR-8289-01A-11R-2343-13	TCGA-BR-8289	30.1491	61.3347	5.23695	8.01633	59.1007	12.4298	6.42625	3.96969	137.785	0
	STAD	TCGA-VQ-AA6A-01A-11R-A414-31	TCGA-VQ-AA6A	36.2919	76.9219	14.4071	20.8927	56.0995	11.5276	5.50787	4.46467	61.9485	0
	STAD	TCGA-VQ-A924-01A-11R-A414-31	TCGA-VQ-A924	59.1886	77.8098	8.5823	15.3048	57.596	8.80035	0.385261	2.50707	208.653	1
	STAD	TCGA-HU-A4GY-01A-21R-A24K-31	TCGA-HU-A4GY	32.8466	53.3009	12.38	12.8784	33.5283	13.2587	1.26705	5.58854	97.1136	0
	STAD	TCGA-BR-6453-01A-11R-1802-13	TCGA-BR-6453	28.6386	25.9782	4.7695	9.53948	31.5783	4.623	2.79406	1.56383	132.501	0
	STAD	TCGA-RD-A8N2-01A-12R-A36D-31	TCGA-RD-A8N2	16.4119	34.7057	7.02704	9.12226	19.418	9.37147	4.73672	3.15788	57.9439	0
	STAD	TCGA-RD-A8N6-01A-11R-A36D-31	TCGA-RD-A8N6	36.9795	84.4479	7.12183	12.2508	45.0906	9.28038	8.94579	3.20646	82.079	1
	STAD	TCGA-CG-5722-01A-21R-1602-13	TCGA-CG-5722	52.1322	66.2317	3.17383	7.77184	49.4449	3.99156	5.40858	1.50404	246.885	1
	STAD	TCGA-VQ-A91A-01A-11R-A414-31	TCGA-VQ-A91A	49.2714	79.2177	7.98071	9.7986	43.238	14.043	0.543526	3.24613	105.149	0
	STAD	TCGA-VQ-A8PE-01A-11R-A414-31	TCGA-VQ-A8PE	69.6559	56.719	7.69913	10.1039	55.4079	12.735	11.1726	3.51785	228.601	1
	STAD	TCGA-BR-7196-01A-11R-2055-13	TCGA-BR-7196	28.5648	45.0558	5.83265	8.10364	16.4861	3.97751	2.65403	2.46194	145.701	1
	STAD	TCGA-D7-A6EY-01A-21R-A31P-31	TCGA-D7-A6EY	61.4214	56.3506	12.0586	16.7502	40.4221	8.92574	7.523	1.47152	134.251	1
	STAD	TCGA-HU-A4GT-01A-21R-A251-31	TCGA-HU-A4GT	58.3609	59.2611	9.14185	9.79325	51.9266	11.1226	1.13655	2.34927	238.782	0
	STAD	TCGA-BR-7722-01A-31R-2203-13	TCGA-BR-7722	41.8161	32.9679	9.2059	12.362	31.1581	11.8785	5.54861	1.61459	87.5823	0
	STAD	TCGA-FP-8209-01A-11R-2343-13	TCGA-FP-8209	21.9364	41.0496	9.65196	11.9853	24.1015	9.15239	3.25337	4.87625	82.7625	1
	STAD	TCGA-3M-AB47-01A-22R-A414-31	TCGA-3M-AB47	35.548	42.7362	9.49134	9.10676	26.0658	7.88734	6.42136	2.58668	72.9517	1
	STAD	TCGA-IN-A6RN-01A-12R-A33Y-31	TCGA-IN-A6RN	20.9799	29.8383	8.34315	8.43973	30.7196	9.20626	8.08606	1.40581	57.0026	0
	STAD	TCGA-BR-A4CR-01A-11R-A24K-31	TCGA-BR-A4CR	91.2969	265.083	11.0507	26.1755	48.3406	10.9686	10.429	3.82407	160.323	0
	STAD	TCGA-BR-6458-01A-11R-1802-13	TCGA-BR-6458	36.6251	47.1802	9.50808	10.8438	60.0398	7.91619	2.87229	2.75938	98.3436	0
	STAD	TCGA-BR-A4J9-01A-12R-A251-31	TCGA-BR-A4J9	19.0267	26.3398	7.19351	7.65903	16.4053	7.01349	4.23631	3.10833	53.3578	0
	STAD	TCGA-BR-7715-01A-11R-2055-13	TCGA-BR-7715	44.5433	79.696	6.15427	14.5856	50.5399	10.9786	3.69206	4.19762	190.654	0
	STAD	TCGA-BR-8081-01A-11R-2343-13	TCGA-BR-8081	38.3758	47.5873	8.33043	8.2006	37.7444	5.67958	0.332253	2.20159	186.836	0
	STAD	TCGA-BR-8678-01A-11R-2402-13	TCGA-BR-8678	41.4521	178.246	9.39933	15.8714	48.0056	13.7479	2.39325	6.47297	309.313	0
	STAD	TCGA-BR-8364-01A-11R-2343-13	TCGA-BR-8364	30.3008	36.282	12.23	12.6014	24.3205	7.44906	3.53196	3.77874	88.5535	0
	STAD	TCGA-D7-6521-01A-11R-1802-13	TCGA-D7-6521	32.1072	34.4423	8.87553	8.39889	27.8309	3.48687	2.08501	1.07847	111.46	0
	STAD	TCGA-D7-A4Z0-01A-22R-A251-31	TCGA-D7-A4Z0	29.5492	46.8461	12.1049	13.1436	24.3789	9.28943	1.76728	3.52506	93.9585	0
	STAD	TCGA-IN-A6RJ-01A-21R-A33Y-31	TCGA-IN-A6RJ	19.2202	20.8747	3.07949	6.1983	17.4763	3.73592	1.90309	0.782913	58.5944	0
	STAD	TCGA-FP-A8CX-01A-11R-A36D-31	TCGA-FP-A8CX	43.491	68.2028	5.66897	9.52959	51.0609	6.14464	3.41812	0.598266	87.9573	0
	STAD	TCGA-VQ-AA6D-01A-11R-A414-31	TCGA-VQ-AA6D	34.4394	62.5593	3.63177	14.221	49.0232	9.08654	12.1603	2.02149	158.989	0
	STAD	TCGA-CG-5721-01A-11R-1602-13	TCGA-CG-5721	65.0347	47.4956	7.78412	9.36622	55.1256	6.66774	0.418726	1.03356	181.67	0
	STAD	TCGA-D7-A6EZ-01A-11R-A31P-31	TCGA-D7-A6EZ	65.3984	48.4597	6.64992	8.31739	38.3494	7.18998	14.9182	1.55465	300.6	0
	STAD	TCGA-IP-7968-01A-11R-2203-13	TCGA-IP-7968	29.5673	64.1257	1.85518	18.0367	46.0098	12.5979	23.7889	2.23396	162.431	0
	STAD	TCGA-F1-6875-01A-11R-2055-13	TCGA-F1-6875	29.1349	92.3308	5.61588	12.706	60.9903	10.5637	10.7497	4.39957	250.279	0
	STAD	TCGA-D7-6528-01A-11R-1802-13	TCGA-D7-6528	96.2588	70.3406	5.97873	10.498	61.5314	7.31652	0.0838314	1.66615	173.859	0
	STAD	TCGA-VQ-A928-01A-11R-A414-31	TCGA-VQ-A928	28.4729	46.1052	9.69437	15.3978	26.9729	8.59381	0.74867	3.85141	84.517	1
	STAD	TCGA-BR-8484-01A-11R-2402-13	TCGA-BR-8484	34.6628	41.878	18.2158	11.4997	34.7812	13.4506	4.60264	3.72566	110.572	0
	STAD	TCGA-HU-8244-01A-11R-2343-13	TCGA-HU-8244	39.9985	40.8787	8.26838	12.4287	31.9364	10.3222	11.1551	1.99804	109.239	0
	STAD	TCGA-HU-A4GP-01A-11R-A251-31	TCGA-HU-A4GP	63.838	33.267	9.55309	9.87388	46.4172	9.68782	4.20677	1.46727	183.296	0
	STAD	TCGA-HU-A4GC-01A-12R-A251-31	TCGA-HU-A4GC	64.8674	85.9328	8.91437	12.7053	24.0952	12.0675	7.06438	1.75801	146.294	0
	STAD	TCGA-BR-6452-01A-12R-1802-13	TCGA-BR-6452	64.6506	58.1093	14.8811	14.0564	38.4079	7.56338	2.21698	2.00427	148.46	0
	STAD	TCGA-HF-7134-01A-11R-2055-13	TCGA-HF-7134	36.1169	49.3973	9.16076	10.8338	19.7071	5.47994	8.13149	1.61452	134.203	0
	STAD	TCGA-HU-A4GD-01A-11R-A36D-31	TCGA-HU-A4GD	75.195	51.9859	9.44655	18.7369	33.3857	28.316	5.55315	5.85422	71.8248	1
	STAD	TCGA-BR-A4J7-01A-31R-A251-31	TCGA-BR-A4J7	18.6969	22.4039	10.0091	10.4834	28.4255	13.0459	1.55336	3.74963	61.2017	0
	STAD	TCGA-VQ-A92D-01A-11R-A414-31	TCGA-VQ-A92D	42.1535	39.7554	6.93793	13.1842	51.4657	7.46525	9.35661	1.69672	74.2607	0
	STAD	TCGA-VQ-A8PU-01A-12R-A414-31	TCGA-VQ-A8PU	65.3195	51.78	9.20831	14.4403	52.2927	7.1936	14.6099	0.99132	99.5779	0
	STAD	TCGA-BR-6457-01A-21R-1802-13	TCGA-BR-6457	26.2067	21.2617	5.45941	8.78625	26.1781	4.64342	1.50399	1.61283	84.1243	0
	STAD	TCGA-BR-8059-01A-11R-2343-13	TCGA-BR-8059	36.2059	51.449	7.62756	8.29568	27.9963	6.67174	1.53787	2.41007	143.278	0
	STAD	TCGA-MX-A5UJ-01A-11R-A31P-31	TCGA-MX-A5UJ	57.1775	45.9027	8.57828	10.1822	42.2558	9.48992	1.31076	2.09725	120.069	0
	STAD	TCGA-CG-4301-01A-01R-1157-13	TCGA-CG-4301	23.5795	50.4887	16.5481	9.50085	14.8094	10.0675	10.1068	2.46139	41.7975	1
	STAD	TCGA-CG-5718-01A-11R-1602-13	TCGA-CG-5718	53.6571	67.098	3.45581	6.28966	43.2107	5.39257	5.71463	0.373904	100.562	0
	STAD	TCGA-VQ-A91D-01A-11R-A414-31	TCGA-VQ-A91D	44.5105	50.1014	6.44157	10.7732	47.5198	6.0801	0.221375	3.07591	170.764	1
	STAD	TCGA-BR-8361-01A-11R-2343-13	TCGA-BR-8361	101.214	65.3618	16.548	15.5323	55.7237	15.0056	2.58617	2.12785	203.167	0
	STAD	TCGA-VQ-A91E-01A-31R-A414-31	TCGA-VQ-A91E	58.6709	45.9879	11.2817	10.1255	37.3055	11.6259	1.80071	3.53613	104.473	0
	STAD	TCGA-BR-7851-01A-11R-2203-13	TCGA-BR-7851	58.3789	69.1355	11.6416	14.2867	47.0209	10.941	0.270213	3.67498	238.525	0
	STAD	TCGA-RD-A8N9-01A-12R-A39E-31	TCGA-RD-A8N9	31.1764	37.7738	8.92647	8.20479	19.8214	7.06993	2.92262	3.04007	62.7658	0
	STAD	TCGA-BR-8380-01A-11R-2343-13	TCGA-BR-8380	27.3005	45.3947	8.98222	13.0225	32.827	8.4199	3.60523	2.55356	98.3121	1
	STAD	TCGA-D7-8579-01A-11R-2343-13	TCGA-D7-8579	34.2611	46.009	10.9472	13.4836	34.0152	7.6076	5.93758	3.58957	85.8496	0
	STAD	TCGA-D7-A6F0-01A-11R-A31P-31	TCGA-D7-A6F0	55.9672	54.2481	5.53704	13.4447	55.7979	9.3582	12.8741	2.40428	115.875	0
	STAD	TCGA-BR-8592-01A-11R-2402-13	TCGA-BR-8592	29.1688	35.8958	9.38276	10.9778	26.4943	11.0879	6.30558	2.72914	69.664	0
	STAD	TCGA-IN-A6RL-01A-11R-A32D-31	TCGA-IN-A6RL	29.8388	54.2222	7.04959	10.688	31.2486	6.11719	11.6285	0.98155	128.336	0
	STAD	TCGA-BR-7707-01A-11R-2055-13	TCGA-BR-7707	63.5344	62.7992	5.88943	9.98312	34.4389	7.58565	0.379418	1.5467	223.856	0
	STAD	TCGA-BR-7716-01A-21R-2055-13	TCGA-BR-7716	46.408	171.454	7.98509	8.62929	41.239	10.0796	3.09793	2.98476	140.796	0
	STAD	TCGA-CG-5724-01A-11R-1602-13	TCGA-CG-5724	63.4027	48.3819	3.62576	6.46493	72.6966	7.91879	5.36009	2.26259	309.2	1
	STAD	TCGA-VQ-A8PH-01A-12R-A414-31	TCGA-VQ-A8PH	51.9162	63.8771	5.28594	5.97977	47.8519	11.6429	6.13036	3.48527	106.847	1
	STAD	TCGA-BR-8591-01A-11R-2402-13	TCGA-BR-8591	48.2713	68.5521	10.1528	15.5618	38.6132	9.85442	0.254211	2.05357	135.494	0
	STAD	TCGA-CG-4475-01A-01R-1157-13	TCGA-CG-4475	37.4024	85.0549	12.1905	11.6368	23.897	3.95083	3.2669	2.20474	57.4032	0
	STAD	TCGA-VQ-AA6K-01A-11R-A414-31	TCGA-VQ-AA6K	45.9689	39.6265	8.38919	7.97125	13.8136	7.01705	6.35725	2.64812	123.131	1
	STAD	TCGA-VQ-A8PC-01A-11R-A39E-31	TCGA-VQ-A8PC	63.5437	51.1344	9.30296	11.9718	27.8176	16.3378	4.26617	3.85416	61.037	1
	STAD	TCGA-CD-A48C-01A-11R-A24K-31	TCGA-CD-A48C	34.4693	90.8835	8.03663	7.19031	105.51	7.42094	3.87717	2.76431	137.305	0
	STAD	TCGA-IN-AB1V-01A-21R-A414-31	TCGA-IN-AB1V	32.8467	31.1255	7.64064	11.7088	19.3615	7.80929	11.4365	1.72864	51.9938	0
	STAD	TCGA-BR-8368-01A-11R-2343-13	TCGA-BR-8368	72.2693	68.675	14.6166	12.2255	46.5238	10.9231	0.450714	3.80091	226.347	0
	STAD	TCGA-CD-8535-01A-11R-2343-13	TCGA-CD-8535	33.05	73.8983	14.4497	14.3746	63.6746	14.2792	14.9072	10.8171	123.047	0
	STAD	TCGA-BR-8588-01A-11R-2402-13	TCGA-BR-8588	37.4622	48.4188	8.17517	10.0448	28.3294	7.92931	9.84548	2.0681	140.157	0
	STAD	TCGA-IN-AB1X-01A-11R-A39E-31	TCGA-IN-AB1X	37.4871	48.0768	13.3557	12.8584	23.6694	7.32338	5.89776	0.920446	112.639	0
	STAD	TCGA-BR-6564-01A-12R-1884-13	TCGA-BR-6564	30.7588	24.8647	6.25427	7.44337	26.1479	4.04113	2.19117	1.25909	82.427	0
	STAD	TCGA-VQ-A8E0-01A-11R-A414-31	TCGA-VQ-A8E0	50.008	78.1203	14.0874	12.5779	30.8772	3.74146	6.10997	0.343326	166.116	1
	STAD	TCGA-FP-7829-01A-11R-2055-13	TCGA-FP-7829	106.908	184.557	16.9166	18.5088	57.0722	6.76177	6.09761	1.49112	186.733	0
	STAD	TCGA-BR-A4J4-01A-12R-A251-31	TCGA-BR-A4J4	46.2371	57.1115	6.20045	17.0331	28.1116	14.3821	4.16267	2.97542	131.01	0
	STAD	TCGA-CD-8526-01A-11R-2343-13	TCGA-CD-8526	166.583	65.0289	6.9942	18.6524	88.7935	31.5792	4.77393	12.4908	198.639	0
	STAD	TCGA-R5-A7ZF-01A-11R-A354-31	TCGA-R5-A7ZF	80.9568	48.9437	6.29301	10.7407	88.9329	5.72611	0.0648436	2.16318	234.902	1
	STAD	TCGA-VQ-A8PJ-01A-11R-A414-31	TCGA-VQ-A8PJ	39.8713	51.2016	6.70848	8.93352	43.7698	6.95451	2.85013	1.46485	150.853	1
	STAD	TCGA-HU-A4HD-01A-11R-A251-31	TCGA-HU-A4HD	81.3606	106.61	10.6523	13.5908	66.0332	16.9975	7.13336	3.33447	122.4	0
	STAD	TCGA-BR-A44U-01A-11R-A36D-31	TCGA-BR-A44U	53.2237	43.4449	4.95928	5.06678	55.475	7.90217	4.5936	1.89577	181.018	0
	STAD	TCGA-B7-A5TI-01A-11R-A31P-31	TCGA-B7-A5TI	43.1596	56.0584	10.2765	11.544	28.6171	4.27369	6.21798	1.68805	129.896	0
	STAD	TCGA-BR-A4J6-01A-11R-A251-31	TCGA-BR-A4J6	27.8829	29.858	4.68609	12.1462	23.9541	7.89697	3.6405	1.73743	53.9034	0
	STAD	TCGA-BR-8080-01A-11R-2343-13	TCGA-BR-8080	27.1746	39.3446	7.72037	9.56008	24.6861	11.1474	6.82888	1.87039	85.5952	0
	STAD	TCGA-D7-6524-01A-11R-1802-13	TCGA-D7-6524	37.0631	45.3814	8.70901	11.8421	28.6802	5.96677	1.27558	2.64345	123.588	0
	STAD	TCGA-BR-A44T-01A-32R-A24K-31	TCGA-BR-A44T	23.1557	36.0614	8.3411	10.1362	33.8152	11.7797	1.94984	3.87814	99.3906	0
	STAD	TCGA-BR-8382-01A-11R-2402-13	TCGA-BR-8382	47.4467	48.6959	11.7847	8.82885	33.2777	8.84255	0.0620108	1.72545	161.123	0
	STAD	TCGA-BR-7957-01A-11R-2203-13	TCGA-BR-7957	58.67	76.3469	14.0829	15.8559	44.727	8.29049	1.71973	3.33416	130.418	0
	STAD	TCGA-HF-7132-01A-11R-2055-13	TCGA-HF-7132	31.14	63.6763	14.8458	11.941	33.789	7.70528	1.59549	3.34688	149.888	0
	STAD	TCGA-CG-5720-01A-11R-1602-13	TCGA-CG-5720	49.9023	42.5004	7.19605	9.2182	44.822	5.57478	8.52799	2.00891	149.909	0
	STAD	TCGA-CD-5800-01A-11R-1602-13	TCGA-CD-5800	42.8767	67.6376	3.49169	9.871	86.4882	7.04074	8.89704	1.45548	254.017	0
	STAD	TCGA-BR-6801-01A-11R-1884-13	TCGA-BR-6801	79.3602	40.6917	6.29149	9.77171	39.7717	9.71972	4.19482	3.38591	103.942	0
	STAD	TCGA-HF-7131-01A-11R-2055-13	TCGA-HF-7131	31.2848	61.5066	15.9902	9.03182	44.5563	10.2939	5.57143	1.41117	132.735	0
	STAD	TCGA-VQ-AA69-01A-11R-A414-31	TCGA-VQ-AA69	54.4919	92.6069	10.7057	16.4386	1.65503	16.985	7.85846	7.4599	195.551	0
	STAD	TCGA-BR-8687-01A-11R-2402-13	TCGA-BR-8687	54.6854	60.6023	9.55026	10.9903	31.568	6.27285	1.4503	0.996518	73.1879	1
	STAD	TCGA-HU-A4GQ-01A-11R-A36D-31	TCGA-HU-A4GQ	48.9291	53.1198	11.1508	12.8322	51.772	8.91894	9.73269	2.60533	95.054	0
	STAD	TCGA-BR-8284-01A-11R-2343-13	TCGA-BR-8284	39.2599	71.5935	11.8982	9.89253	36.2582	6.94751	0.619804	2.84876	203.479	0
	STAD	TCGA-BR-8296-01A-11R-2343-13	TCGA-BR-8296	40.0747	56.0582	6.58858	12.0807	39.2952	11.3464	2.04444	2.55099	119.147	1
	STAD	TCGA-BR-8590-01A-11R-2402-13	TCGA-BR-8590	40.5874	51.2173	12.1983	11.5856	43.9026	8.67685	4.32376	2.77934	69.5327	0
	STAD	TCGA-CG-4476-01A-01R-1157-13	TCGA-CG-4476	27.832	48.5117	15.591	14.3564	19.8778	15.531	3.28303	3.6599	52.1482	0
	STAD	TCGA-B7-A5TK-01A-12R-A36D-31	TCGA-B7-A5TK	44.4565	41.4102	6.29197	7.06953	25.4705	4.70408	5.6627	2.73984	101.336	0
	STAD	TCGA-D7-8578-01A-21R-2343-13	TCGA-D7-8578	26.3659	39.8428	12.1383	8.92569	46.7173	9.46801	4.70578	3.23423	123.219	0
	STAD	TCGA-VQ-AA6J-01A-11R-A414-31	TCGA-VQ-AA6J	39.8609	117.175	9.57043	10.2836	34.83	17.0974	11.17	9.16168	147.7	0
	STAD	TCGA-IN-A7NT-01A-21R-A354-31	TCGA-IN-A7NT	50.6753	151.831	5.48292	9.57755	50.0788	7.21891	3.45587	1.57916	246.308	0
	STAD	TCGA-FP-A9TM-01A-11R-A39E-31	TCGA-FP-A9TM	63.1907	58.9328	8.7248	14.7769	23.5522	12.8988	8.75489	3.30436	108.114	0
	STAD	TCGA-CG-4477-01A-01R-1157-13	TCGA-CG-4477	46.7263	44.5079	13.346	12.8199	17.1065	13.8351	4.91164	2.59856	73.5682	1
	STAD	TCGA-BR-8371-01A-11R-2343-13	TCGA-BR-8371	25.1672	32.0067	8.05215	12.2156	28.0644	9.57411	4.31287	3.15331	64.8181	0
	STAD	TCGA-VQ-A91V-01A-11R-A414-31	TCGA-VQ-A91V	16.8478	65.787	10.0068	16.9419	47.4156	8.42824	4.18412	0.988311	112.488	1
	STAD	TCGA-VQ-A91S-01A-11R-A414-31	TCGA-VQ-A91S	55.4715	65.8027	10.0132	10.6112	35.8304	11.51	14.1622	1.47481	93.3632	0
	STAD	TCGA-HU-A4H2-01A-11R-A251-31	TCGA-HU-A4H2	34.748	55.4651	10.9092	9.97369	31.1016	15.4116	6.05216	1.88256	105.82	0
	STAD	TCGA-BR-7958-01A-21R-2343-13	TCGA-BR-7958	33.4393	43.7737	6.91299	7.30386	31.9288	7.91262	0.602277	1.98938	181.057	0
	STAD	TCGA-CD-8529-01A-11R-2343-13	TCGA-CD-8529	39.8748	82.4174	7.45623	9.91239	31.7346	5.97222	3.43774	1.67621	97.2222	0
	STAD	TCGA-D7-6815-01A-11R-1884-13	TCGA-D7-6815	49.4908	30.4183	10.2039	16.9154	49.634	6.62224	9.86602	2.21087	153.944	0
	STAD	TCGA-BR-8365-01A-21R-2343-13	TCGA-BR-8365	19.6183	36.4813	11.4194	10.1049	21.3076	5.68807	4.34209	2.64738	73.7267	0
	STAD	TCGA-CG-5725-01A-11R-1602-13	TCGA-CG-5725	30.9823	128.779	6.79711	9.42938	67.7545	11.9224	1.53987	1.22441	226.397	1
	STAD	TCGA-VQ-A8PM-01A-21R-A414-31	TCGA-VQ-A8PM	20.0233	40.843	6.08592	6.8097	20.4903	5.44996	5.96491	2.2383	72.6708	1
	STAD	TCGA-VQ-A8DU-01A-11R-A36D-31	TCGA-VQ-A8DU	32.417	73.4201	9.57587	13.3315	35.9615	11.5224	7.35946	4.61035	75.1847	1
	STAD	TCGA-BR-8483-01A-31R-2402-13	TCGA-BR-8483	45.1964	29.7978	5.92086	7.60486	68.2539	16.9262	9.18491	3.55907	198.31	0
	STAD	TCGA-CD-A4MH-01A-11R-A251-31	TCGA-CD-A4MH	53.8771	84.6702	7.78803	5.60165	56.4759	10.5166	4.44321	1.92578	64.4475	0
	STAD	TCGA-CD-8527-01A-11R-2343-13	TCGA-CD-8527	41.7861	24.9521	8.13951	7.02127	51.0644	4.75516	7.20087	1.31686	121.056	0
	STAD	TCGA-HU-A4GX-01A-12R-A251-31	TCGA-HU-A4GX	74.0997	46.5257	10.3273	10.2098	37.3638	11.4095	0.43418	1.62228	150.892	0
	STAD	TCGA-R5-A7O7-01A-11R-A33Y-31	TCGA-R5-A7O7	32.1198	27.4203	5.78128	9.37209	42.6252	6.3182	5.76724	2.11149	140.687	0
	STAD	TCGA-D7-A4YX-01A-11R-A251-31	TCGA-D7-A4YX	78.3569	83.9163	7.50748	13.0637	29.907	13.6129	0.148421	3.2401	158.429	0
	STAD	TCGA-BR-8485-01A-11R-2402-13	TCGA-BR-8485	55.0591	64.5134	8.71414	8.22887	38.4931	11.9675	6.6686	3.37004	111.322	0
	STAD	TCGA-D7-8574-01A-13R-2343-13	TCGA-D7-8574	21.3854	36.3559	11.106	11.5449	28.3375	13.5896	9.31628	4.13965	80.7667	0
	STAD	TCGA-BR-8677-01A-11R-2402-13	TCGA-BR-8677	57.7032	46.8234	10.253	9.98961	45.5647	11.0631	1.12976	3.31118	146.755	0
	STAD	TCGA-BR-8286-01A-12R-2343-13	TCGA-BR-8286	42.9947	63.7752	6.49507	15.1751	47.7598	13.7316	10.5667	4.71865	169.204	0
	STAD	TCGA-D7-5578-01A-01R-1602-13	TCGA-D7-5578	49.0642	40.9202	5.12002	7.43562	46.4002	5.94821	0.281444	1.28606	194.174	0
	STAD	TCGA-HU-A4HB-01A-12R-A251-31	TCGA-HU-A4HB	26.6523	35.1649	9.6718	9.72179	32.6122	10.1223	4.51389	2.70384	91.0461	0
	STAD	TCGA-VQ-AA6G-01A-11R-A414-31	TCGA-VQ-AA6G	28.7855	55.7369	9.79153	14.1551	27.1176	8.18891	8.74177	2.15036	104.427	1
	STAD	TCGA-CD-A4MG-01A-11R-A251-31	TCGA-CD-A4MG	74.4127	38.0322	6.02591	8.24299	41.8601	8.91379	0.199844	2.29825	171.496	0
	STAD	TCGA-D7-8575-01A-11R-2343-13	TCGA-D7-8575	25.3832	47.3053	13.6428	13.3394	61.4762	7.66853	15.3248	1.48856	71.0157	0
	STAD	TCGA-CG-5726-01A-11R-1602-13	TCGA-CG-5726	71.4793	50.5385	10.6635	13.8489	53.6738	6.98871	5.18557	2.18598	267.366	0
	STAD	TCGA-RD-A7C1-01A-11R-A32D-31	TCGA-RD-A7C1	53.4103	37.9391	8.1914	9.94696	31.6297	7.41655	2.17347	5.18098	142.989	1
	STAD	TCGA-MX-A663-01A-11R-A31P-31	TCGA-MX-A663	53.768	41.4297	5.95774	11.61	57.5571	10.3566	8.27741	2.77261	121.186	0
	STAD	TCGA-VQ-A8P2-01A-11R-A36D-31	TCGA-VQ-A8P2	65.3878	92.6537	9.33621	12.8941	55.6996	10.5237	0.093245	3.48031	240.924	0
	STAD	TCGA-VQ-A91Y-01A-11R-A414-31	TCGA-VQ-A91Y	36.2215	46.9391	9.80084	11.9262	26.8564	6.74888	2.0928	2.26639	64.4695	1
	STAD	TCGA-HU-8604-01A-11R-2402-13	TCGA-HU-8604	57.3205	37.1402	7.81552	6.26085	45.0677	7.43783	4.58325	2.90897	217.379	0
	STAD	TCGA-FP-7735-01A-11R-2055-13	TCGA-FP-7735	79.3172	64.6542	2.09947	8.83094	53.5194	9.40857	3.08916	1.76533	99.9376	0
	STAD	TCGA-CD-A48A-01A-12R-A36D-31	TCGA-CD-A48A	29.0743	10.4353	4.64518	13.2901	44.0649	4.48159	7.55917	2.38224	122.532	0
	STAD	TCGA-BR-6566-01A-11R-1802-13	TCGA-BR-6566	39.4397	26.8494	5.1646	5.95031	44.7645	3.24427	0.0853429	0.698994	173.808	0
	STAD	TCGA-BR-A4QL-01A-31R-A251-31	TCGA-BR-A4QL	66.2988	45.8801	7.58408	9.59595	57.4377	11.1305	0.581285	1.93482	164.625	0
	STAD	TCGA-IN-A6RR-01A-12R-A32D-31	TCGA-IN-A6RR	57.8568	41.1867	6.37688	10.6129	30.7217	6.7535	5.16211	1.04691	153.659	0
	STAD	TCGA-VQ-A8PB-01A-11R-A39E-31	TCGA-VQ-A8PB	49.739	90.7118	10.6509	14.8052	38.0966	9.88708	0.194546	3.01657	179.522	0
	STAD	TCGA-BR-8060-01A-11R-2343-13	TCGA-BR-8060	48.9317	79.3946	7.42559	18.9383	22.9095	8.32799	12.5718	0.988767	114.262	0
	STAD	TCGA-B7-A5TN-01A-21R-A31P-31	TCGA-B7-A5TN	36.8764	29.5708	7.76626	8.67451	27.8151	6.79352	3.68254	2.06362	91.7519	0
	LIHC	TCGA-GJ-A3OU-01A-31R-A38B-07	TCGA-GJ-A3OU	28.0903	30.5225	4.07952	4.82271	23.6692	8.3143	0.165754	0.652967	71.4201	0
	LIHC	TCGA-ED-A627-01A-12R-A311-07	TCGA-ED-A627	21.3876	35.8061	4.08627	7.22106	18.7668	29.3933	1.19179	0.832011	60.9028	0
	LIHC	TCGA-DD-AACB-01A-11R-A41C-07	TCGA-DD-AACB	15.7902	21.333	2.14392	6.16223	18.4367	9.60647	0.0214723	0.443281	114.485	0
	LIHC	TCGA-CC-5264-01A-01R-A131-07	TCGA-CC-5264	26.8878	58.4208	5.14856	9.49499	36.35	17.6445	0.010709	0.927572	170.585	0
	LIHC	TCGA-DD-AAW3-01A-11R-A41C-07	TCGA-DD-AAW3	31.6722	38.7213	4.52043	9.63098	24.7662	39.4394	0.045274	0.121911	69.9013	0
	LIHC	TCGA-DD-AA3A-01A-11R-A37K-07	TCGA-DD-AA3A	44.1096	68.2196	4.11302	14.7129	49.3699	19.0996	0.6444	1.17746	197.713	0
	LIHC	TCGA-DD-AAEI-01A-11R-A41C-07	TCGA-DD-AAEI	43.8813	25.9372	2.02526	4.66173	11.234	9.84109	0	0.0828739	62.0456	1
	LIHC	TCGA-DD-AADF-01A-11R-A41C-07	TCGA-DD-AADF	23.1829	37.5535	2.20409	4.93271	21.7466	28.1272	0	0.191	364.341	0
	LIHC	TCGA-UB-A7MA-01A-11R-A33R-07	TCGA-UB-A7MA	11.1794	29.0108	3.12772	8.15656	31.7422	22.0832	8.83236	1.04749	208.211	1
	LIHC	TCGA-EP-A3JL-01A-11R-A213-07	TCGA-EP-A3JL	25.6845	51.6092	1.90826	4.94413	28.9063	12.0416	0.0134576	0.314061	67.3061	0
	LIHC	TCGA-DD-AACZ-01A-11R-A41C-07	TCGA-DD-AACZ	54.6224	65.3835	4.15735	9.75293	21.3028	39.7632	0.0147907	1.14172	89.6566	0
	LIHC	TCGA-2Y-A9HA-01A-11R-A39D-07	TCGA-2Y-A9HA	26.5289	51.4253	2.56467	8.28851	26.2454	14.1094	0.0576728	0.341655	50.6202	1
	LIHC	TCGA-ED-A82E-01A-11R-A352-07	TCGA-ED-A82E	24.3865	50.1959	8.02214	11.4115	37.7117	15.479	7.71542	1.65662	76.5707	0
	LIHC	TCGA-ED-A66Y-01A-11R-A311-07	TCGA-ED-A66Y	26.215	29.2594	3.07315	7.07346	25.5597	32.4468	0.30126	0.370028	110.02	0
	LIHC	TCGA-DD-AACF-01A-11R-A41C-07	TCGA-DD-AACF	19.7507	38.0811	1.78348	5.95617	43.4978	18.7194	0.0132026	0.367361	93.3154	1
	LIHC	TCGA-MI-A75G-01A-11R-A32O-07	TCGA-MI-A75G	20.6057	31.6311	2.16245	3.77658	30.2841	25.5105	0.0337636	0.21719	61.6969	0
	LIHC	TCGA-DD-AAEG-01A-11R-A39D-07	TCGA-DD-AAEG	28.7746	55.5626	3.56521	7.60713	26.0468	11.2864	0.170877	0.245401	32.6106	0
	LIHC	TCGA-DD-AAD2-01A-11R-A41C-07	TCGA-DD-AAD2	21.4882	66.8345	2.13951	7.22817	15.9184	25.6108	0.137305	0.281696	51.8493	0
	LIHC	TCGA-UB-A7MB-01A-11R-A33R-07	TCGA-UB-A7MB	24.1592	45.1641	3.41836	9.50967	29.1514	20.8031	1.61268	0.380922	84.9006	1
	LIHC	TCGA-DD-AACQ-01A-11R-A41C-07	TCGA-DD-AACQ	17.2615	30.0108	3.18604	8.27125	19.5277	27.1497	4.42608	0.282218	57.6122	1
	LIHC	TCGA-2Y-A9GW-01A-11R-A38B-07	TCGA-2Y-A9GW	12.89	28.4218	2.31426	4.19372	22.1204	18.809	0.093499	0.286736	55.9367	1
	LIHC	TCGA-G3-A3CG-01A-11R-A213-07	TCGA-G3-A3CG	23.5261	45.723	3.29239	7.53482	21.7371	35.789	0.0341216	0.245015	40.2805	0
	LIHC	TCGA-DD-AAEH-01A-11R-A41C-07	TCGA-DD-AAEH	14.0671	28.7843	2.38955	4.20376	17.0457	24.8882	0.0654702	0.227713	46.6085	0
	LIHC	TCGA-G3-A5SI-01A-31R-A27V-07	TCGA-G3-A5SI	14.6774	32.2499	2.59749	4.88526	20.9401	14.403	0	0.109686	124.364	1
	LIHC	TCGA-KR-A7K2-01A-12R-A33R-07	TCGA-KR-A7K2	17.1437	24.2281	1.49197	2.54796	18.3059	16.2073	0.157362	0.303676	66.9794	0
	LIHC	TCGA-EP-A3RK-01A-11R-A22L-07	TCGA-EP-A3RK	26.1807	33.3489	7.29627	7.88233	26.1673	4.98807	0.201295	0.41556	120.326	0
	LIHC	TCGA-MI-A75H-01A-11R-A32O-07	TCGA-MI-A75H	27.4492	19.1115	2.84376	5.13643	23.223	18.6515	0	0.123135	39.996	0
	LIHC	TCGA-DD-AADY-01A-11R-A41C-07	TCGA-DD-AADY	24.2993	36.0408	7.31092	4.20033	21.4682	78.1274	0.0506594	0.898049	82.1725	0
	LIHC	TCGA-BC-A10W-01A-11R-A131-07	TCGA-BC-A10W	36.3475	55.8621	8.22863	35.0513	30.2321	12.8138	3.35381	0.195616	139.075	1
	LIHC	TCGA-DD-AADN-01A-11R-A41C-07	TCGA-DD-AADN	21.3141	14.2271	0.981275	5.82246	12.9572	7.40321	0	0.043739	238.768	0
	LIHC	TCGA-DD-AAVX-01A-11R-A41C-07	TCGA-DD-AAVX	25.5276	25.3586	2.80969	4.52995	25.7711	26.1243	0.0224745	0.151295	47.9314	1
	LIHC	TCGA-QA-A7B7-01A-11R-A32O-07	TCGA-QA-A7B7	28.2443	48.3982	4.57468	7.60129	31.5607	8.75401	4.31776	0.657456	100.648	0
	LIHC	TCGA-G3-A25Z-01A-11R-A16W-07	TCGA-G3-A25Z	13.2479	25.4066	2.49699	6.15874	30.7489	17.9431	0.010157	0.309968	90.9799	0
	LIHC	TCGA-DD-A39V-01A-11R-A213-07	TCGA-DD-A39V	17.8627	13.5858	2.32221	4.45141	36.8611	5.78816	0.0688482	0.179211	118.666	1
	LIHC	TCGA-5C-A9VH-01A-11R-A37K-07	TCGA-5C-A9VH	26.3242	35.0628	3.32011	3.87589	32.266	21.6473	1.65445	0.566442	77.0551	0
	LIHC	TCGA-ZP-A9D4-01A-11R-A37K-07	TCGA-ZP-A9D4	20.3143	19.6651	3.67041	6.27327	24.5517	19.1075	0.0767461	0.495977	78.0577	0
	LIHC	TCGA-G3-AAV6-01A-21R-A37K-07	TCGA-G3-AAV6	29.3227	26.6048	2.15922	3.05772	45.734	11.1718	0.025354	0.278777	353.339	1
	LIHC	TCGA-DD-A4NG-01A-11R-A27V-07	TCGA-DD-A4NG	27.109	47.5097	3.82709	3.13103	28.1386	59.7831	0.0394914	0.256989	62.8711	1
	LIHC	TCGA-BC-A10X-01A-11R-A131-07	TCGA-BC-A10X	17.9264	34.3487	2.831	6.74804	12.2152	37.9359	0.520759	0.438209	34.2183	0
	LIHC	TCGA-DD-A1EF-01A-11R-A131-07	TCGA-DD-A1EF	34.0799	35.4996	5.37286	7.72605	23.4447	16.2493	0	0.363361	90.1324	1
	LIHC	TCGA-G3-A5SL-01A-11R-A27V-07	TCGA-G3-A5SL	24.3559	41.1526	2.66169	6.84586	20.3799	20.0776	0.0377654	0.0960427	37.6621	0
	LIHC	TCGA-EP-A12J-01A-11R-A131-07	TCGA-EP-A12J	24.6913	29.8256	4.43068	7.4292	22.3616	24.4713	0	0.144067	34.5687	0
	LIHC	TCGA-T1-A6J8-01A-11R-A32O-07	TCGA-T1-A6J8	10.2319	36.0702	3.56014	3.83179	28.4198	17.0237	2.30628	0.291417	27.1724	0
	LIHC	TCGA-G3-AAV0-01A-11R-A37K-07	TCGA-G3-AAV0	14.2032	18.6843	1.96331	2.22252	14.8246	13.7597	0.0672398	0.144847	35.1034	0
	LIHC	TCGA-CC-A9FV-01A-11R-A37K-07	TCGA-CC-A9FV	23.6675	35.8662	5.46228	9.60897	21.4237	7.55056	1.31062	1.996	74.3487	0
	LIHC	TCGA-XR-A8TG-01A-11R-A36F-07	TCGA-XR-A8TG	8.40533	38.5606	3.94317	7.42922	18.5071	30.7085	0.086496	0.478762	79.6341	0
	LIHC	TCGA-ED-A8O5-01A-11R-A36F-07	TCGA-ED-A8O5	16.6494	23.0728	3.28161	5.40838	21.0701	35.0136	0.378076	0.485627	55.7653	0
	LIHC	TCGA-DD-AACO-01A-11R-A41C-07	TCGA-DD-AACO	8.79369	15.9025	1.74983	7.76666	20.4195	4.53833	2.12722	0.0280787	102.236	1
	LIHC	TCGA-LG-A9QD-01A-11R-A38B-07	TCGA-LG-A9QD	15.8863	21.4374	3.37351	5.07512	12.5722	21.7378	0.103685	0.243004	24.2931	1
	LIHC	TCGA-FV-A496-01A-11R-A266-07	TCGA-FV-A496	18.0973	31.6755	3.08521	4.518	28.1537	39.9343	0.444995	0.42044	78.4773	0
	LIHC	TCGA-DD-AAE0-01A-11R-A41C-07	TCGA-DD-AAE0	35.7237	28.5762	1.28411	4.74947	31.9404	8.80359	6.40654	0.990343	203.987	0
	LIHC	TCGA-DD-AACI-01A-11R-A41C-07	TCGA-DD-AACI	19.6099	20.6148	0.983066	6.72869	32.9157	15.6102	0.0478226	0.236085	74.1235	1
	LIHC	TCGA-DD-AAD0-01A-11R-A41C-07	TCGA-DD-AAD0	23.9359	29.7499	5.09176	6.84829	24.5457	12.7159	0	0.0504351	88.3467	1
	LIHC	TCGA-WQ-AB4B-01A-11R-A41C-07	TCGA-WQ-AB4B	17.1282	23.7731	1.89018	3.43039	18.848	15.9292	0.0372361	0.167112	27.4033	0
	LIHC	TCGA-DD-AACW-01A-11R-A41C-07	TCGA-DD-AACW	29.6171	27.031	2.6332	3.92256	26.1216	31.5234	2.8038	0.436121	84.7951	0
	LIHC	TCGA-BD-A2L6-01A-11R-A213-07	TCGA-BD-A2L6	4.97585	17.1609	2.22099	4.0739	15.7186	19.4998	0	0.547956	64.4902	1
	LIHC	TCGA-DD-A3A6-01A-11R-A22L-07	TCGA-DD-A3A6	30.1101	10.1436	1.76276	5.64379	11.3362	4.71492	0.0792801	0.426961	32.1492	0
	LIHC	TCGA-DD-AAW1-01A-11R-A41C-07	TCGA-DD-AAW1	15.2606	26.4457	3.06799	5.56404	15.8158	27.113	0.0257503	0.0693388	46.5255	0
	LIHC	TCGA-FV-A3I0-01A-11R-A22L-07	TCGA-FV-A3I0	22.027	37.57	3.12539	9.96861	32.0858	5.85942	0.610122	1.09527	93.612	0
	LIHC	TCGA-DD-A39X-01A-11R-A213-07	TCGA-DD-A39X	13.7329	25.3287	1.24757	6.5391	23.226	6.53817	0.0289656	0.363985	57.2507	1
	LIHC	TCGA-3K-AAZ8-01A-12R-A39D-07	TCGA-3K-AAZ8	22.5731	35.4383	2.18494	5.32406	28.5504	31.5571	0.089356	0.0515598	69.5562	1
	LIHC	TCGA-K7-A5RF-01A-11R-A28V-07	TCGA-K7-A5RF	11.0394	22.0971	2.34368	5.1911	12.1657	21.9051	0.175423	0.254352	38.0612	1
	LIHC	TCGA-DD-A115-01A-11R-A131-07	TCGA-DD-A115	15.1933	35.4321	3.15556	4.99966	21.2554	28.491	0.286545	0.345609	66.4375	1
	LIHC	TCGA-ED-A7PY-01A-11R-A33R-07	TCGA-ED-A7PY	22.5314	23.4726	1.65991	2.47045	33.0245	21.7656	5.3181	0.295952	51.566	0
	LIHC	TCGA-ED-A66X-01A-11R-A311-07	TCGA-ED-A66X	34.1519	42.6118	3.51967	5.3847	25.0496	14.2386	1.17349	0.544809	82.694	0
	LIHC	TCGA-ZP-A9CY-01A-11R-A38B-07	TCGA-ZP-A9CY	11.9186	31.3721	2.66714	4.5303	12.2821	26.0736	0.0580602	0.377824	42.6413	0
	LIHC	TCGA-DD-AACG-01A-11R-A41C-07	TCGA-DD-AACG	16.5481	26.395	1.67553	5.93827	20.629	5.43828	1.77507	0.0995793	79.6243	1
	LIHC	TCGA-DD-A73B-01A-12R-A32O-07	TCGA-DD-A73B	17.2648	36.547	4.64265	2.57567	21.5107	18.772	1.69311	1.18933	67.2945	1
	LIHC	TCGA-RC-A7S9-01A-11R-A33R-07	TCGA-RC-A7S9	19.0603	20.2645	1.79833	4.38367	17.9969	31.4092	0.0112806	0.0708767	84.5765	0
	LIHC	TCGA-BC-A10S-01A-22R-A131-07	TCGA-BC-A10S	20.3771	26.8144	1.90366	3.83706	24.4689	25.1405	0.0438424	0.142651	64.0364	1
	LIHC	TCGA-DD-A4NB-01A-12R-A266-07	TCGA-DD-A4NB	19.0108	31.2436	5.98684	7.67386	13.0498	15.0432	0.0726242	0.757787	39.8123	0
	LIHC	TCGA-CC-A5UC-01A-11R-A28V-07	TCGA-CC-A5UC	45.4352	45.0174	2.19219	6.58568	18.4325	33.0369	2.4234	0.620271	169.93	0
	LIHC	TCGA-EP-A26S-01A-11R-A16W-07	TCGA-EP-A26S	21.3534	35.7351	5.69847	6.71826	36.8568	27.8643	0.0120206	0.873945	61.2746	0
	LIHC	TCGA-K7-A6G5-01A-11R-A311-07	TCGA-K7-A6G5	12.9374	18.6095	1.26656	4.11614	13.791	21.2574	0.0819127	0.152298	35.0446	0
	LIHC	TCGA-2Y-A9H1-01A-11R-A38B-07	TCGA-2Y-A9H1	12.5037	15.2159	0.881568	3.70215	24.0678	8.46324	0.0851906	0.0254884	67.5994	1
	LIHC	TCGA-G3-A25S-01A-11R-A16W-07	TCGA-G3-A25S	19.0625	19.5977	4.06416	6.46968	45.2668	18.0426	0.100651	0.259733	172.52	1
	LIHC	TCGA-DD-AAE3-01A-11R-A41C-07	TCGA-DD-AAE3	10.1505	29.9342	1.68239	4.85819	21.6546	32.4975	0	0.288953	104.713	0
	LIHC	TCGA-2Y-A9H3-01A-11R-A38B-07	TCGA-2Y-A9H3	11.4926	15.653	1.62264	4.92851	33.1734	6.26313	0.268069	0.146086	82.1908	0
	LIHC	TCGA-CC-5261-01A-01R-A131-07	TCGA-CC-5261	26.3167	41.0836	5.36764	7.7644	19.7299	17.5697	11.116	1.32354	137.377	0
	LIHC	TCGA-BC-A217-01A-11R-A155-07	TCGA-BC-A217	9.00249	32.9313	5.99037	7.64727	24.6499	23.036	0.111555	0.678657	271.908	0
	LIHC	TCGA-MI-A75C-01A-11R-A32O-07	TCGA-MI-A75C	62.1968	28.1771	1.9808	5.3461	32.0367	35.6883	0.0923214	0.272273	60.1776	0
	LIHC	TCGA-DD-AAVY-01A-11R-A41C-07	TCGA-DD-AAVY	32.6938	49.5981	2.13372	6.04202	26.6759	32.6904	0	0.376383	38.0315	0
	LIHC	TCGA-DD-AADG-01A-11R-A41C-07	TCGA-DD-AADG	21.3928	19.0368	3.07946	8.10598	32.9154	20.8032	0.0147993	0.185969	78.5061	0
	LIHC	TCGA-2Y-A9H7-01A-11R-A39D-07	TCGA-2Y-A9H7	18.6499	22.5778	2.65021	3.53317	18.1542	33.7608	0.043121	0.348341	95.818	1
	LIHC	TCGA-BW-A5NO-01A-11R-A27V-07	TCGA-BW-A5NO	16.1834	26.6553	2.92173	5.72166	19.9788	16.5406	0	0.457673	210.021	0
	LIHC	TCGA-MR-A520-01A-11R-A266-07	TCGA-MR-A520	6.75296	23.0062	2.18434	5.85418	6.57685	9.3577	0.157347	0.250365	19.0345	0
	LIHC	TCGA-FV-A3R2-01A-11R-A22L-07	TCGA-FV-A3R2	14.8575	38.4732	3.91259	8.30607	38.5058	18.0004	0.026877	0.578983	61.8015	0
	LIHC	TCGA-DD-A1EG-01A-11R-A213-07	TCGA-DD-A1EG	20.5418	29.4269	3.09038	3.10444	20.068	15.1397	0.0403641	0.307955	60.7746	1
	LIHC	TCGA-CC-A7IF-01A-11R-A33J-07	TCGA-CC-A7IF	15.1038	31.8205	1.58161	4.26979	25.5535	15.3492	1.50188	0.185702	97.9151	0
	LIHC	TCGA-DD-AADC-01A-11R-A41C-07	TCGA-DD-AADC	43.275	87.2457	4.72836	13.6609	35.315	36.1174	0.140886	0.579591	378.124	1
	LIHC	TCGA-DD-A39Z-01A-11R-A213-07	TCGA-DD-A39Z	18.197	16.0543	1.29441	6.54125	31.0957	25.9514	0.0152746	0.0891158	65.5194	0
	LIHC	TCGA-DD-AAE7-01A-11R-A41C-07	TCGA-DD-AAE7	10.4922	23.3429	2.25999	3.85231	11.1334	20.5278	0.103598	0.260364	34.8531	0
	LIHC	TCGA-YA-A8S7-01A-11R-A37K-07	TCGA-YA-A8S7	35.1696	38.2516	3.09989	8.30177	42.7284	11.6587	0.241278	1.40768	90.8659	1
	LIHC	TCGA-CC-5260-01A-01R-A131-07	TCGA-CC-5260	49.0884	52.1991	6.71576	23.4436	44.0444	9.81218	0	0.930857	145.934	0
	LIHC	TCGA-BC-A3KF-01A-11R-A213-07	TCGA-BC-A3KF	21.3836	40.5473	2.34896	6.23048	22.1878	19.1855	1.5324	0.952233	57.0953	0
	LIHC	TCGA-DD-AADI-01A-11R-A41C-07	TCGA-DD-AADI	22.7764	17.1796	1.38554	3.69688	34.9194	9.78644	0.635129	0.477441	128.109	0
	LIHC	TCGA-DD-A3A5-01A-11R-A22L-07	TCGA-DD-A3A5	10.4598	21.0877	2.0655	3.93184	34.5261	8.38897	0	0.274527	96.8916	1
	LIHC	TCGA-FV-A3I1-01A-11R-A22L-07	TCGA-FV-A3I1	24.8406	36.8751	3.60885	9.8285	28.0323	16.8835	0.0687086	0.407032	55.0643	0
	LIHC	TCGA-G3-A25U-01A-11R-A16W-07	TCGA-G3-A25U	28.6295	44.3153	3.18458	10.2874	22.006	16.3283	0.0141623	0.368642	133.195	0
	LIHC	TCGA-DD-AADB-01A-11R-A41C-07	TCGA-DD-AADB	42.3308	29.4527	4.16401	5.755	25.8243	30.4634	7.04779	0.177917	141.047	0
	LIHC	TCGA-G3-AAV1-01A-11R-A38B-07	TCGA-G3-AAV1	37.3536	65.7051	6.74268	11.7013	33.6172	13.4908	0.0301545	0.338325	76.0405	1
	LIHC	TCGA-G3-AAUZ-01A-11R-A38B-07	TCGA-G3-AAUZ	10.2084	11.0867	1.00369	3.78478	19.8227	10.4446	0	0.148099	92.9293	0
	LIHC	TCGA-G3-AAV4-01A-11R-A38B-07	TCGA-G3-AAV4	29.4947	40.3431	4.13607	8.36629	38.3485	23.717	0.0177961	0.0878537	69.0652	0
	LIHC	TCGA-FV-A3R3-01A-11R-A22L-07	TCGA-FV-A3R3	12.782	33.7686	4.02751	7.84885	12.6553	18.8394	7.6027	0.628881	42.8083	0
	LIHC	TCGA-2Y-A9H4-01A-11R-A38B-07	TCGA-2Y-A9H4	12.8133	39.0326	1.92495	4.9676	22.5765	6.75653	0.074609	0.44366	60.7902	0
	LIHC	TCGA-CC-A3M9-01A-11R-A213-07	TCGA-CC-A3M9	52.3451	31.4245	4.82726	7.94904	18.8677	5.64867	0.111444	1.80054	288.268	0
	LIHC	TCGA-DD-A4NJ-01A-11R-A27V-07	TCGA-DD-A4NJ	14.4504	54.5616	5.40978	10.0885	29.5238	26.8821	0.207986	0.443375	95.3527	0
	LIHC	TCGA-DD-AACH-01A-11R-A41C-07	TCGA-DD-AACH	20.2913	41.9875	6.86322	14.3528	37.5192	18.268	0.17016	2.00188	112.667	0
	LIHC	TCGA-CC-A8HT-01A-11R-A36F-07	TCGA-CC-A8HT	60.129	47.0726	4.0924	8.98877	39.6963	17.8667	0	0.610688	112.059	0
	LIHC	TCGA-DD-AAEB-01A-11R-A41C-07	TCGA-DD-AAEB	9.88006	18.5824	1.51871	4.02001	22.3933	23.704	0.0402233	0.225648	25.3729	0
	LIHC	TCGA-DD-A4NE-01A-11R-A27V-07	TCGA-DD-A4NE	16.9125	51.1329	3.99276	6.78318	19.2471	25.6003	0.141816	0.770818	69.5781	1
	LIHC	TCGA-5C-AAPD-01A-21R-A39D-07	TCGA-5C-AAPD	25.9511	34.1393	3.58412	6.28864	40.0368	13.3639	0.0639952	0.373365	156.811	0
	LIHC	TCGA-DD-A1EA-01A-11R-A131-07	TCGA-DD-A1EA	19.4727	59.7406	6.7525	8.19871	23.4078	11.299	0.0183323	0.255047	71.6969	1
	LIHC	TCGA-XR-A8TD-01A-12R-A39D-07	TCGA-XR-A8TD	18.1523	34.0602	2.90301	5.34249	18.5932	14.0743	0.21521	0.601793	99.802	0
	LIHC	TCGA-2Y-A9H2-01A-12R-A38B-07	TCGA-2Y-A9H2	50.9854	70.5058	4.3491	24.0761	45.9196	16.0839	0.342871	0.896108	148.369	0
	LIHC	TCGA-FV-A2QQ-01A-11R-A22L-07	TCGA-FV-A2QQ	34.411	36.8782	2.86219	2.80441	24.4844	15.1519	0.0470518	0.205885	55.9686	0
	LIHC	TCGA-CC-A3MC-01A-11R-A22L-07	TCGA-CC-A3MC	25.7148	47.1648	2.66482	4.89989	24.0178	11.3157	0.0278599	0.518884	41.55	0
	LIHC	TCGA-DD-AAE1-01A-11R-A41C-07	TCGA-DD-AAE1	23.8924	18.3254	2.02944	2.99183	22.2111	24.2177	0.0186058	0.492655	75.8405	0
	LIHC	TCGA-DD-A4NN-01A-11R-A28V-07	TCGA-DD-A4NN	36.2372	31.4899	2.49098	3.14947	42.2055	10.346	2.94303	0.735709	108.216	1
	LIHC	TCGA-DD-AACK-01A-11R-A41C-07	TCGA-DD-AACK	31.4371	37.823	4.19412	8.55262	17.9753	25.8024	0.0303688	0.509732	68.9822	0
	LIHC	TCGA-G3-A5SK-01A-11R-A27V-07	TCGA-G3-A5SK	7.56764	29.6024	1.71668	5.35822	5.73443	71.4845	0.0162381	0.357088	32.1924	0
	LIHC	TCGA-DD-A4NP-01A-11R-A28V-07	TCGA-DD-A4NP	10.099	25.0222	2.7452	5.2187	12.4015	21.7314	0.0766834	0.164426	36.8548	1
	LIHC	TCGA-DD-AADL-01A-11R-A41C-07	TCGA-DD-AADL	24.2805	49.2658	4.54847	10.2232	23.6565	35.9873	0.0847036	0.60189	66.9584	0
	LIHC	TCGA-4R-AA8I-01A-11R-A38B-07	TCGA-4R-AA8I	25.7652	48.5382	5.30932	7.22449	23.4671	16.9381	0.10635	0.938669	34.3948	1
	LIHC	TCGA-KR-A7K8-01A-11R-A33J-07	TCGA-KR-A7K8	48.2894	36.277	2.08509	6.03387	46.3479	22.6506	0.065397	0.234796	64.4815	0
	LIHC	TCGA-DD-A73A-01A-12R-A32O-07	TCGA-DD-A73A	19.6608	32.9651	2.99055	5.2615	13.0987	27.0017	0.0695463	0.42916	58.4409	0
	LIHC	TCGA-BC-A8YO-01A-11R-A37K-07	TCGA-BC-A8YO	38.9547	51.6381	10.1761	11.7984	26.8327	23.4529	0.0297625	0.55432	110.097	1
	LIHC	TCGA-2Y-A9GY-01A-11R-A38B-07	TCGA-2Y-A9GY	36.1828	32.7627	3.49047	7.43271	32.336	12.2989	3.51295	0.746799	219.296	1
	LIHC	TCGA-DD-AAVR-01A-11R-A41C-07	TCGA-DD-AAVR	14.8706	23.1049	1.89578	5.63078	17.9923	14.7484	0.0826632	0.46373	50.5714	0
	LIHC	TCGA-DD-AAE6-01A-11R-A41C-07	TCGA-DD-AAE6	28.5638	47.8729	1.94953	4.45461	27.5452	18.2946	0.111977	0.0628176	80.6417	1
	LIHC	TCGA-G3-A25T-01A-11R-A16W-07	TCGA-G3-A25T	26.0466	25.0667	2.51865	10.4681	39.2466	12.8597	0.0890371	0.656468	123.218	0
	LIHC	TCGA-BD-A3EP-01A-11R-A22L-07	TCGA-BD-A3EP	25.1085	35.4563	2.99479	5.29385	28.1995	17.5548	0.110067	0.945595	64.0457	0
	LIHC	TCGA-FV-A23B-01A-11R-A16W-07	TCGA-FV-A23B	14.0566	37.898	4.8165	4.53745	15.588	23.6269	0.0112558	0.191957	78.3387	0
	LIHC	TCGA-DD-AACT-01A-11R-A41C-07	TCGA-DD-AACT	16.1307	21.8151	2.55356	4.47855	20.8954	15.8617	0.0773751	0.127326	35.3279	0
	LIHC	TCGA-CC-A7IL-01A-11R-A33R-07	TCGA-CC-A7IL	12.6854	47.4722	2.61153	4.44956	28.1483	19.0726	0.0417788	0.262499	67.9559	0
	LIHC	TCGA-G3-AAV7-01A-11R-A38B-07	TCGA-G3-AAV7	30.038	90.754	5.49187	10.5936	48.9721	11.8706	1.3588	1.24937	180.037	0
	LIHC	TCGA-DD-A11D-01A-11R-A131-07	TCGA-DD-A11D	12.4079	31.9073	2.70251	4.5611	19.2325	36.6896	0.0233402	0.199022	32.7412	1
	LIHC	TCGA-CC-A9FU-01A-11R-A37K-07	TCGA-CC-A9FU	38.3927	30.1671	2.13447	9.74862	48.7213	14.995	5.54702	2.15529	216.609	0
	LIHC	TCGA-2Y-A9HB-01A-11R-A39D-07	TCGA-2Y-A9HB	9.87672	45.251	3.20233	6.77595	17.6706	25.7766	0.0249454	0.167929	47.7312	0
	LIHC	TCGA-DD-AAC9-01A-11R-A41C-07	TCGA-DD-AAC9	9.41787	15.3669	1.51315	3.03625	12.7951	11.269	0.0416175	0.124517	49.5461	0
	LIHC	TCGA-DD-AAVU-01A-11R-A41C-07	TCGA-DD-AAVU	12.8957	22.4576	2.02023	3.63199	33.6399	9.52956	0.0133027	0.268655	76.4012	0
	LIHC	TCGA-DD-AAEK-01A-11R-A41C-07	TCGA-DD-AAEK	15.3921	74.9716	3.67809	5.47566	16.656	31.0688	0.112402	0.529671	74.8705	0
	LIHC	TCGA-CC-5258-01A-01R-A131-07	TCGA-CC-5258	29.0383	24.186	2.75521	10.9187	18.8937	20.2398	1.64752	0.55201	86.0623	0
	LIHC	TCGA-FV-A495-01A-11R-A266-07	TCGA-FV-A495	10.4772	19.3876	1.19633	3.73216	33.496	8.96413	0.0915674	0.105672	172.182	0
	LIHC	TCGA-UB-A7MF-01A-11R-A33J-07	TCGA-UB-A7MF	16.5497	33.2254	2.37775	6.84331	24.8372	9.34337	0.0303631	0.0999288	104.399	1
	LIHC	TCGA-CC-A7IK-01A-12R-A33R-07	TCGA-CC-A7IK	15.6045	32.7586	8.46777	12.3089	25.4327	10.7152	0	1.00857	87.3422	0
	LIHC	TCGA-DD-AAED-01A-12R-A41C-07	TCGA-DD-AAED	33.5423	35.7053	2.5313	7.16499	19.8003	92.5466	0.174892	0.451317	32.834	0
	LIHC	TCGA-CC-5262-01A-01R-A131-07	TCGA-CC-5262	26.0951	26.2082	1.94581	8.20831	18.5627	10.2246	0.0138041	0.346927	77.954	0
	LIHC	TCGA-LG-A6GG-01A-11R-A311-07	TCGA-LG-A6GG	19.5078	31.4364	3.58791	6.44997	20.9304	46.6182	0.0127648	0.389551	47.0085	0
	LIHC	TCGA-G3-A7M6-01A-11R-A33R-07	TCGA-G3-A7M6	40.8895	50.6081	5.27791	11.2258	29.2893	23.2224	12.8013	2.75711	174.295	1
	LIHC	TCGA-2Y-A9GV-01A-11R-A38B-07	TCGA-2Y-A9GV	8.44767	35.9555	3.72195	5.56692	12.4875	31.0995	0.0414575	0.623291	40.2234	1
	LIHC	TCGA-DD-AACJ-01A-11R-A41C-07	TCGA-DD-AACJ	21.0646	34.5564	1.57134	8.36513	26.0211	9.87564	0	0.205188	119.64	1
	LIHC	TCGA-DD-A3A2-01A-11R-A213-07	TCGA-DD-A3A2	11.9331	26.1441	2.65438	4.97447	17.7121	16.8847	0	0.515735	27.7775	0
	LIHC	TCGA-ED-A97K-01A-21R-A38B-07	TCGA-ED-A97K	44.833	54.1973	8.83798	9.35301	34.9396	19.5877	10.2106	1.0827	55.1156	0
	LIHC	TCGA-CC-A5UD-01A-11R-A28V-07	TCGA-CC-A5UD	55.229	66.8135	5.54117	15.0355	40.9206	27.1896	0.132842	0.96241	293.176	0
	LIHC	TCGA-DD-AAE9-01A-11R-A41C-07	TCGA-DD-AAE9	23.9617	23.0753	3.36726	5.29903	32.8589	17.8492	0.108466	0.219052	25.9833	0
	LIHC	TCGA-DD-AAC8-01A-11R-A41C-07	TCGA-DD-AAC8	31.9169	50.1494	3.43954	4.94838	37.4612	6.43828	0.0288688	0.764404	92.6998	0
	LIHC	TCGA-DD-A4NF-01A-11R-A27V-07	TCGA-DD-A4NF	17.531	33.6811	5.11731	9.30375	14.8459	20.9244	0.0622346	0.370076	29.9573	0
	LIHC	TCGA-2Y-A9H9-01A-21R-A39D-07	TCGA-2Y-A9H9	18.2218	36.5462	2.51476	8.50878	24.8726	28.8717	0.0922209	0.325929	94.7042	1
	LIHC	TCGA-DD-AAD5-01A-11R-A41C-07	TCGA-DD-AAD5	30.9932	52.2778	4.45368	9.07251	42.6623	25.3488	0.0541638	1.50711	184.093	1
	LIHC	TCGA-5R-AAAM-01A-12R-A41C-07	TCGA-5R-AAAM	15.8241	30.6352	2.97794	6.15061	14.5139	20.4334	0.0167416	0.26297	43.9522	0
	LIHC	TCGA-ED-A4XI-01A-11R-A266-07	TCGA-ED-A4XI	11.5268	30.968	3.18391	5.63133	14.1061	31.2947	0.727554	0.294507	33.9814	0
	LIHC	TCGA-BC-A10Y-01A-11R-A131-07	TCGA-BC-A10Y	16.6986	33.1346	4.77233	6.9077	30.6898	14.4519	0.0115842	0.712245	184.04	1
	LIHC	TCGA-DD-A73E-01A-12R-A32O-07	TCGA-DD-A73E	18.0167	33.267	5.6157	11.1276	36.9471	14.0107	0.0372869	0.108771	82.2101	0
	LIHC	TCGA-DD-AADK-01A-11R-A41C-07	TCGA-DD-AADK	21.0968	22.865	1.69962	3.21602	19.9691	19.4373	0.170094	0.180432	47.981	0
	LIHC	TCGA-EP-A2KB-01A-11R-A180-07	TCGA-EP-A2KB	17.3737	21.8877	2.77264	5.13308	11.9806	30.2389	0.226879	0.332024	63.3796	0
	LIHC	TCGA-XR-A8TF-01A-11R-A36F-07	TCGA-XR-A8TF	52.1626	69.3823	3.55877	15.8876	37.7418	34.1558	0.0162509	0.583457	80.5439	0
	LIHC	TCGA-DD-AADM-01A-11R-A41C-07	TCGA-DD-AADM	12.9354	17.7561	2.08441	4.43315	17.8599	10.7812	0.0243556	0.19675	80.1829	0
	LIHC	TCGA-DD-A1EJ-01A-11R-A155-07	TCGA-DD-A1EJ	17.3679	27.5481	3.94185	11.0357	29.9214	20.2339	3.70711	0.480452	124.59	1
	LIHC	TCGA-2V-A95S-01A-11R-A37K-07	TCGA-2V-A95S	15.8487	24.7577	3.85939	6.13432	25.73	29.4566	0.0415641	0.192753	160.391	1
	LIHC	TCGA-DD-AAW0-01A-11R-A41C-07	TCGA-DD-AAW0	30.0341	34.9771	3.54551	4.81926	25.2119	33.2767	0.152401	0.609347	38.7868	0
	LIHC	TCGA-XR-A8TE-01A-11R-A36F-07	TCGA-XR-A8TE	28.2208	30.1069	2.95398	10.3241	22.2429	11.464	0.087289	0.150169	67.6038	1
	LIHC	TCGA-G3-A6UC-01A-21R-A33J-07	TCGA-G3-A6UC	19.4996	35.1901	3.33287	9.01529	27.0855	24.6932	0.0909671	0.0816502	42.1713	1
	LIHC	TCGA-BC-A112-01A-11R-A131-07	TCGA-BC-A112	49.0983	55.0057	4.65264	11.8085	38.7016	9.50589	0.118342	0.713202	161.336	0
	LIHC	TCGA-ED-A459-01A-11R-A266-07	TCGA-ED-A459	26.2257	43.6953	3.44368	8.98388	41.6705	15.9005	0.013071	0.0586614	64.1163	0
	LIHC	TCGA-NI-A8LF-01A-11R-A36F-07	TCGA-NI-A8LF	24.5681	28.4387	3.96463	6.30205	21.2432	18.5158	0.0280427	0.176194	34.9154	0
	LIHC	TCGA-BC-A5W4-01A-11R-A28V-07	TCGA-BC-A5W4	13.4791	21.1213	2.15034	4.90477	38.7516	23.5945	0	0.491901	69.769	0
	LIHC	TCGA-CC-A7IE-01A-21R-A38B-07	TCGA-CC-A7IE	39.8243	27.8479	2.36009	7.11349	23.5331	10.131	0.182007	0.638612	93.9853	0
	LIHC	TCGA-5R-AA1D-01A-11R-A38B-07	TCGA-5R-AA1D	16.4406	35.5386	4.91707	7.15397	11.1414	16.1467	0.60684	0.949312	44.9979	0
	LIHC	TCGA-CC-A7II-01A-11R-A33J-07	TCGA-CC-A7II	87.1211	28.5298	1.81242	9.16755	48.1489	7.61197	3.63875	1.45415	264.717	0
	LIHC	TCGA-DD-A73C-01A-12R-A33J-07	TCGA-DD-A73C	14.3955	20.8662	5.33821	6.49344	18.1905	17.9386	0.0957761	0.601767	38.6742	0
	LIHC	TCGA-KR-A7K7-01A-11R-A33J-07	TCGA-KR-A7K7	30.654	19.126	1.25804	3.69372	36.7424	5.22894	0.0457825	0.236287	123.254	1
	LIHC	TCGA-DD-AAVP-01A-11R-A41C-07	TCGA-DD-AAVP	13.3494	17.5522	2.7759	10.6967	35.6953	17.7484	0.102587	0.379829	64.9428	0
	LIHC	TCGA-DD-AAD1-01A-11R-A41C-07	TCGA-DD-AAD1	27.7063	33.7923	4.29094	7.28731	20.0988	35.0422	0.375165	0.859575	82.3249	1
	LIHC	TCGA-DD-AADS-01A-11R-A41C-07	TCGA-DD-AADS	9.64081	9.55194	1.01291	3.59488	25.3169	6.29378	0.0862304	0.0709488	51.5881	0
	LIHC	TCGA-DD-A3A1-01A-11R-A213-07	TCGA-DD-A3A1	10.9232	28.8109	4.59071	10.6885	19.9364	22.2887	0.0380838	0.056972	152.338	0
	LIHC	TCGA-RC-A7SB-01A-21R-A352-07	TCGA-RC-A7SB	16.8201	37.1484	1.56012	5.23806	16.7212	17.5599	0.0603702	0.422659	75.5103	0
	LIHC	TCGA-DD-AAVZ-01A-11R-A41C-07	TCGA-DD-AAVZ	30.6883	36.371	2.97279	3.75865	23.9985	37.3755	4.94421	0.484257	64.824	0
	LIHC	TCGA-2Y-A9GT-01A-11R-A38B-07	TCGA-2Y-A9GT	9.75731	22.4731	3.07124	3.74194	8.52224	35.1825	0.0884159	0.293633	38.3504	1
	LIHC	TCGA-DD-AADQ-01A-11R-A41C-07	TCGA-DD-AADQ	21.54	35.8864	1.7033	5.24048	15.6536	14.0412	0	0.0506149	34.3666	0
	LIHC	TCGA-DD-A4NO-01A-11R-A28V-07	TCGA-DD-A4NO	18.1476	47.2691	2.2354	3.17041	18.6719	36.3379	0.161468	0.428753	52.5035	1
	LIHC	TCGA-BW-A5NP-01A-11R-A27V-07	TCGA-BW-A5NP	26.1048	49.0704	2.39159	5.75164	30.4023	17.827	0.125017	0.768654	81.2263	1
	LIHC	TCGA-DD-A4NA-01A-11R-A266-07	TCGA-DD-A4NA	10.3355	54.1764	7.115	17.5433	40.4454	11.6644	0.13328	2.39258	86.8753	0
	LIHC	TCGA-MI-A75E-01A-11R-A32O-07	TCGA-MI-A75E	18.6121	23.2445	1.9177	4.41297	22.5106	21.3487	0.178761	0.200565	47.8664	0
	LIHC	TCGA-BC-A10Q-01A-11R-A131-07	TCGA-BC-A10Q	19.5908	47.143	6.69066	12.0129	33.9442	15.596	0	1.59146	141.455	1
	LIHC	TCGA-DD-AAEE-01A-11R-A41C-07	TCGA-DD-AAEE	9.82384	35.7475	3.3669	4.69717	26.4863	10.4511	0	0.352808	65.2731	1
	LIHC	TCGA-BC-A3KG-01A-11R-A213-07	TCGA-BC-A3KG	20.4388	49.9434	6.54702	9.3138	18.6158	40.184	8.85212	1.88337	59.0103	1
	LIHC	TCGA-DD-A3A7-01A-11R-A22L-07	TCGA-DD-A3A7	9.02885	17.6647	0.968126	3.84701	52.7094	3.87666	0	0.0443858	94.8677	1
	LIHC	TCGA-CC-A8HV-01A-11R-A36F-07	TCGA-CC-A8HV	47.1874	32.0688	4.61665	8.60198	44.4866	52.4608	5.27521	0.101911	89.0405	0
	LIHC	TCGA-DD-AACN-01A-11R-A41C-07	TCGA-DD-AACN	33.4964	34.772	4.4138	5.47422	29.8186	18.2836	0.122338	1.27848	91.9224	1
	LIHC	TCGA-G3-A25V-01A-11R-A16W-07	TCGA-G3-A25V	16.5946	25.0453	2.09259	4.43819	11.5698	21.2389	0.0491433	0.242605	51.8506	0
	LIHC	TCGA-DD-AAVS-01A-11R-A41C-07	TCGA-DD-AAVS	24.6824	42.9646	2.64116	4.38648	25.2954	22.8645	7.40664	0.664805	94.515	0
	LIHC	TCGA-CC-A3MB-01A-11R-A213-07	TCGA-CC-A3MB	29.7392	44.5321	3.87315	5.6111	43.4587	62.4246	0.0230233	0.129158	131.849	0
	LIHC	TCGA-ZP-A9D0-01A-11R-A37K-07	TCGA-ZP-A9D0	19.8555	51.0909	3.34668	3.68752	18.6131	27.5422	0.303488	0.214032	45.7981	0
	LIHC	TCGA-DD-AAE2-01A-11R-A41C-07	TCGA-DD-AAE2	23.9821	33.2795	3.62681	6.24617	22.4485	20.9135	0.02456	0.518048	93.6557	0
	LIHC	TCGA-RG-A7D4-01A-12R-A33R-07	TCGA-RG-A7D4	33.1869	45.3448	2.63389	4.63341	30.4102	6.8686	0.0466213	0.5719	139.808	0
	LIHC	TCGA-DD-A4NK-01A-11R-A28V-07	TCGA-DD-A4NK	24.3965	69.4053	3.24903	7.36806	43.1604	19.3518	0.0339677	0.35062	41.4762	1
	LIHC	TCGA-DD-AADJ-01A-11R-A41C-07	TCGA-DD-AADJ	15.5948	15.5102	1.7295	3.31612	12.2894	14.1429	0	0.125435	98.6472	0
	LIHC	TCGA-DD-AACA-01A-11R-A41C-07	TCGA-DD-AACA	28.3327	34.1559	4.70864	6.14442	32.7367	10.9524	0.0136876	0.141286	111.997	1
	LIHC	TCGA-CC-5263-01A-01R-A131-07	TCGA-CC-5263	37.3391	50.577	6.40662	13.1496	28.6772	20.8873	0.210155	1.80457	270.266	0
	LIHC	TCGA-DD-A11C-01A-11R-A131-07	TCGA-DD-A11C	14.9673	47.758	4.85191	4.46864	21.7221	14.617	0.0321856	0.341855	109.957	0
	LIHC	TCGA-DD-A4NL-01A-11R-A28V-07	TCGA-DD-A4NL	8.42654	21.7725	2.40502	3.89586	9.11878	24.9947	0.343966	0.257281	22.829	0
	LIHC	TCGA-HP-A5N0-01A-11R-A28V-07	TCGA-HP-A5N0	10.9794	24.3177	3.23461	5.00892	12.9459	22.7038	0.0579718	0.689455	38.5712	1
	LIHC	TCGA-ZP-A9D1-01A-11R-A38B-07	TCGA-ZP-A9D1	23.9932	50.185	3.86737	5.36227	20.1063	32.3224	0.0963611	0.526158	44.286	0
	LIHC	TCGA-ES-A2HS-01A-11R-A180-07	TCGA-ES-A2HS	6.33723	8.00487	0.706988	1.58409	18.272	18.1215	0	0.114883	98.647	0
	LIHC	TCGA-UB-AA0U-01A-11R-A38B-07	TCGA-UB-AA0U	14.3363	55.959	4.4734	10.6354	21.4421	33.9789	0.231089	0.229644	90.6359	1
	LIHC	TCGA-DD-AAD3-01A-11R-A41C-07	TCGA-DD-AAD3	14.2298	26.989	3.42617	6.50971	16.4702	25.4965	0.013749	0.444268	38.9039	0
	LIHC	TCGA-BW-A5NQ-01A-11R-A27V-07	TCGA-BW-A5NQ	32.4345	49.7558	5.28246	12.9769	40.6638	7.58031	0.0134814	0.647385	137.523	0
	LIHC	TCGA-DD-A11B-01A-11R-A131-07	TCGA-DD-A11B	15.1726	35.1068	5.29689	3.53213	15.3954	23.186	0.0393744	0.753955	58.3876	0
	LIHC	TCGA-G3-A25Y-01A-11R-A16W-07	TCGA-G3-A25Y	40.0572	30.8513	2.43335	9.28854	34.6763	13.4829	3.66504	0.820031	144.203	1
	LIHC	TCGA-CC-A7IH-01A-11R-A33J-07	TCGA-CC-A7IH	18.0369	28.1836	3.82415	4.60769	23.063	39.4958	0.12136	0.526498	34.7937	0
	LIHC	TCGA-MR-A8JO-01A-12R-A36F-07	TCGA-MR-A8JO	34.4677	42.387	4.65475	8.44769	17.5485	22.5805	0.231154	1.43349	77.6402	0
	LIHC	TCGA-2Y-A9GX-01A-11R-A38B-07	TCGA-2Y-A9GX	15.4943	43.3887	7.64808	7.3857	14.7856	24.0737	0.184655	0.647904	56.8284	1
	LIHC	TCGA-DD-AACS-01A-11R-A41C-07	TCGA-DD-AACS	19.4762	19.9192	4.34481	7.53553	22.163	23.8161	1.4996	0.136704	123.663	0
	LIHC	TCGA-K7-A5RG-01A-11R-A28V-07	TCGA-K7-A5RG	20.2257	37.2974	4.68377	5.48215	18.914	13.2919	0.0152939	0.761877	77.9603	0
	LIHC	TCGA-DD-A1ED-01A-11R-A155-07	TCGA-DD-A1ED	7.58556	24.1737	2.56925	5.90827	8.5231	17.4511	0.120477	0.315402	35.3447	0
	LIHC	TCGA-DD-AADV-01A-11R-A39D-07	TCGA-DD-AADV	16.6706	62.6874	4.17425	6.25741	22.8719	30.9496	0.0967066	0.969288	58.4527	0
	LIHC	TCGA-DD-AAD8-01A-11R-A41C-07	TCGA-DD-AAD8	15.8338	49.3858	3.93707	5.4137	19.8401	34.153	0	0.298177	74.466	0
	LIHC	TCGA-DD-A4NQ-01A-21R-A28V-07	TCGA-DD-A4NQ	40.8694	39.9701	5.34835	10.8078	22.9173	10.7089	0.0360133	0.614172	62.3101	1
	LIHC	TCGA-NI-A4U2-01A-11R-A28V-07	TCGA-NI-A4U2	10.5055	39.5604	2.77416	4.48225	8.95293	24.7966	0.0128652	0.430145	60.0536	1
	LIHC	TCGA-G3-AAV5-01A-11R-A37K-07	TCGA-G3-AAV5	32.1339	44.076	2.42258	8.06047	51.2667	39.6667	0.0105376	0.543856	75.1444	1
	LIHC	TCGA-G3-AAV2-01A-11R-A37K-07	TCGA-G3-AAV2	19.6375	35.0152	2.19515	5.09693	31.1675	17.662	0.126593	0.353507	53.8282	0
	LIHC	TCGA-BC-A216-01A-11R-A155-07	TCGA-BC-A216	30.8532	42.3907	4.12229	12.6185	16.9047	54.2478	0.733503	0.571422	74.5798	0
	LIHC	TCGA-DD-AAEA-01A-11R-A41C-07	TCGA-DD-AAEA	25.6234	47.1009	1.75976	4.00101	34.6936	17.7965	0	0.143805	91.0005	0
	LIHC	TCGA-EP-A2KC-01A-11R-A213-07	TCGA-EP-A2KC	15.7162	34.9008	3.22314	4.61313	28.065	14.2148	0.0881644	0.41263	83.0051	0
	LIHC	TCGA-2Y-A9GU-01A-11R-A38B-07	TCGA-2Y-A9GU	12.3034	21.8946	4.18307	4.69237	12.5512	37.5195	2.77766	0.295664	41.6108	0
	LIHC	TCGA-BC-A10T-01A-11R-A131-07	TCGA-BC-A10T	26.3459	31.2689	4.00474	7.5337	22.7713	18.7596	0.0107258	0.803879	79.5794	1
	LIHC	TCGA-RC-A7SK-01A-11R-A352-07	TCGA-RC-A7SK	12.5725	37.5993	2.98128	6.23397	25.6448	34.0246	0.0546646	0.17173	59.2359	0
	LIHC	TCGA-BC-A69H-01A-11R-A311-07	TCGA-BC-A69H	27.2793	19.2819	1.28316	2.95732	68.2213	8.50354	0	0.59148	375.158	0
	LIHC	TCGA-DD-AAVW-01A-11R-A41C-07	TCGA-DD-AAVW	17.2617	40.3821	3.58571	3.97354	17.5107	32.247	0.0529782	0.760835	41.4286	0
	LIHC	TCGA-DD-AADO-01A-11R-A41C-07	TCGA-DD-AADO	13.1752	9.17077	0.74179	5.29162	35.3271	9.28886	0.801577	0.0952252	143.617	0
	LIHC	TCGA-DD-AACU-01A-11R-A41C-07	TCGA-DD-AACU	29.8544	46.985	3.74125	10.4668	33.224	24.1287	0.0942033	0.662347	68.2899	0
	LIHC	TCGA-G3-A7M5-01A-11R-A33R-07	TCGA-G3-A7M5	21.0328	34.3942	1.63323	5.35052	24.469	11.9913	0.0998225	0.229597	44.1152	0
	LIHC	TCGA-WQ-A9G7-01A-11R-A37K-07	TCGA-WQ-A9G7	53.8389	43.9224	2.27671	7.00254	59.4449	8.20157	0.705074	0.297253	74.7687	0
	LIHC	TCGA-G3-A5SJ-01A-11R-A27V-07	TCGA-G3-A5SJ	25.2332	31.0781	3.19297	9.41469	25.7776	20.9188	0.0318452	0.95755	161.804	1
	LIHC	TCGA-O8-A75V-01A-11R-A32O-07	TCGA-O8-A75V	16.4579	25.6055	1.47327	4.56929	18.6287	7.52966	0.0209036	0.229842	42.0068	0
	LIHC	TCGA-ED-A5KG-01A-11R-A27V-07	TCGA-ED-A5KG	29.5717	48.7192	6.58563	8.93477	35.4445	21.8809	2.31748	1.84478	121.949	0
	LIHC	TCGA-CC-A8HU-01A-11R-A36F-07	TCGA-CC-A8HU	31.6275	39.3739	1.83014	8.85798	67.1086	12.5564	5.7277	0.323957	232.95	0
	LIHC	TCGA-DD-AACV-01A-11R-A41C-07	TCGA-DD-AACV	18.0607	56.5267	3.09846	8.02735	33.7306	27.789	1.28628	0.791415	178.853	1
	LIHC	TCGA-CC-A8HS-01A-11R-A36F-07	TCGA-CC-A8HS	14.8077	80.7848	4.33465	5.02216	26.8355	38.6425	10.5664	0.622777	161.51	0
	LIHC	TCGA-CC-A123-01A-11R-A131-07	TCGA-CC-A123	12.8138	7.12021	1.13714	3.28822	19.2298	7.79364	0.357301	0.121647	244.446	0
	LIHC	TCGA-DD-A3A9-01A-11R-A266-07	TCGA-DD-A3A9	16.2763	16.8234	1.8904	2.3909	32.7331	36.846	0.195917	0.678282	140.483	1
	LIHC	TCGA-DD-A4ND-01A-11R-A266-07	TCGA-DD-A4ND	18.7983	32.2562	4.00812	6.85459	20.3662	29.5513	0.570634	1.14145	58.0828	1
	LIHC	TCGA-ZP-A9CV-01A-11R-A38B-07	TCGA-ZP-A9CV	24.2199	37.3373	4.62024	9.59569	17.9331	32.1951	0.0158691	0.199412	34.1777	0
	LIHC	TCGA-ED-A7XO-01A-11R-A352-07	TCGA-ED-A7XO	17.9086	29.6474	2.11378	4.89008	15.782	13.5062	0.422697	0.698104	92.5359	0
	LIHC	TCGA-ZP-A9D2-01A-11R-A38B-07	TCGA-ZP-A9D2	35.5258	158.715	8.12632	16.0286	44.335	13.7572	4.37866	0.95652	121.292	1
	LIHC	TCGA-2Y-A9GZ-01A-11R-A39D-07	TCGA-2Y-A9GZ	14.4699	32.4518	3.00564	6.49381	16.9232	18.6338	0.465225	0.473253	91.0205	1
	LIHC	TCGA-LG-A9QC-01A-11R-A37K-07	TCGA-LG-A9QC	34.6024	119.415	2.71277	5.44766	34.178	49.2602	0.0382625	0.214648	89.2458	0
	LIHC	TCGA-DD-A4NV-01A-11R-A311-07	TCGA-DD-A4NV	16.1138	36.3739	6.89414	7.10948	19.7545	21.6083	0.0637942	0.458083	36.2556	0
	LIHC	TCGA-CC-A7IG-01A-11R-A33J-07	TCGA-CC-A7IG	21.7602	20.9857	2.69004	6.48482	42.4069	14.6847	3.03671	0.597263	264.53	0
	LIHC	TCGA-DD-AADR-01A-11R-A41C-07	TCGA-DD-AADR	36.1979	35.0255	4.76533	7.13971	20.6647	21.2152	0.0516317	0.270337	67.8269	0
	LIHC	TCGA-BC-A110-01A-11R-A131-07	TCGA-BC-A110	24.4302	34.2821	1.65419	4.69079	14.8927	38.9419	0.313651	0.432344	58.7497	1
	LIHC	TCGA-UB-A7ME-01A-11R-A33J-07	TCGA-UB-A7ME	22.1887	54.6344	3.03904	5.26645	45.8764	13.412	0.804896	0.395094	74.2705	0
	LIHC	TCGA-DD-A4NI-01A-11R-A27V-07	TCGA-DD-A4NI	12.1624	29.6569	2.79174	5.15376	13.3448	28.0797	0.0357773	0.283665	69.0663	0
	LIHC	TCGA-G3-A3CI-01A-11R-A213-07	TCGA-G3-A3CI	7.19426	23.6029	2.14446	4.26397	10.9366	10.3843	0.260175	0.302213	25.5143	0
	LIHC	TCGA-DD-AACY-01A-11R-A41C-07	TCGA-DD-AACY	12.2401	31.8983	2.12834	5.81119	16.1523	35.4699	0.0261508	0.134966	51.0196	1
	LIHC	TCGA-2Y-A9H5-01A-11R-A38B-07	TCGA-2Y-A9H5	19.7457	29.8135	2.64351	3.66627	21.1899	25.572	4.58557	0.286994	56.596	1
	LIHC	TCGA-ZS-A9CF-01A-11R-A38B-07	TCGA-ZS-A9CF	13.5922	31.9388	4.69173	6.51612	26.8791	20.8211	0.018038	0.331906	117.793	1
	LIHC	TCGA-XR-A8TC-01A-11R-A36F-07	TCGA-XR-A8TC	29.2516	50.5086	3.32591	4.4423	21.6436	34.5087	5.28526	0.777904	60.2176	1
	LIHC	TCGA-RC-A7SF-01A-11R-A352-07	TCGA-RC-A7SF	17.3697	42.0111	1.87761	4.20615	15.803	31.2165	0.0170824	0.283658	34.6872	1
	LIHC	TCGA-CC-A7IJ-01A-11R-A33R-07	TCGA-CC-A7IJ	65.9864	61.2415	4.09429	9.8744	55.0225	11.6691	4.30224	5.85071	372.949	0
	LIHC	TCGA-DD-A1EL-01A-11R-A155-07	TCGA-DD-A1EL	41.6294	40.6892	11.7711	8.02536	22.9872	21.3279	0.0558562	1.47482	121.082	1
	LIHC	TCGA-BC-A10Z-01A-11R-A131-07	TCGA-BC-A10Z	16.2468	53.7569	4.82977	9.31391	17.782	47.238	2.6432	0.374324	75.0563	0
	LIHC	TCGA-G3-A5SM-01A-12R-A28V-07	TCGA-G3-A5SM	15.006	30.8654	3.1224	3.19784	17.9574	12.7582	0.0193822	0.252258	40.143	0
	LIHC	TCGA-DD-AAVQ-01A-11R-A41C-07	TCGA-DD-AAVQ	25.6274	20.4845	1.66627	3.1236	33.0535	9.182	0.145311	0.423891	123.417	0
	LIHC	TCGA-CC-5259-01A-31R-A213-07	TCGA-CC-5259	11.7456	7.41366	1.05467	1.31131	6.27603	9.36683	0.28117	0.111341	21.8101	0
	LIHC	TCGA-DD-AAE4-01A-11R-A41C-07	TCGA-DD-AAE4	7.74859	12.8343	1.25824	4.31672	15.8991	17.0938	0.0666498	0.351463	84.1856	0
	LIHC	TCGA-DD-AADW-01A-11R-A39D-07	TCGA-DD-AADW	17.6034	42.7227	4.57011	8.32126	32.3255	18.52	12.2913	1.44207	266.762	0
	LIHC	TCGA-DD-A39Y-01A-11R-A213-07	TCGA-DD-A39Y	13.5058	33.9202	2.46971	14.4305	46.0415	7.37083	0	0.405826	126.278	0
	LIHC	TCGA-ED-A7PZ-01A-11R-A33R-07	TCGA-ED-A7PZ	32.7179	27.7717	3.51331	6.96855	41.6016	6.50393	0.497385	0.498355	102.985	0
	LIHC	TCGA-DD-AAD6-01A-11R-A41C-07	TCGA-DD-AAD6	54.6038	46.0629	2.946	9.87464	14.5426	25.135	0	0.102133	117.187	0
	LIHC	TCGA-KR-A7K0-01A-12R-A33R-07	TCGA-KR-A7K0	23.0436	34.6504	3.51178	5.28156	20.5315	21.0124	0.0766568	0.323386	47.6183	0
	LIHC	TCGA-DD-A73D-01A-12R-A32O-07	TCGA-DD-A73D	27.2072	45.5911	2.33802	10.6578	30.8929	24.5922	0.0298025	0.0401252	174.253	0
	LIHC	TCGA-DD-AADU-01A-11R-A41C-07	TCGA-DD-AADU	17.7988	31.9175	2.59142	5.68556	19.4595	15.045	0.0458695	0.123515	34.8592	0
	LIHC	TCGA-G3-A3CJ-01A-11R-A213-07	TCGA-G3-A3CJ	10.1546	15.246	1.55094	4.11514	27.1319	16.7571	0.0117737	0.0686909	81.2357	0
	LIHC	TCGA-DD-A1EI-01A-11R-A131-07	TCGA-DD-A1EI	25.6356	51.8305	3.61805	7.36277	20.4747	30.7367	1.52438	0.632583	70.9425	0
	LIHC	TCGA-DD-A4NS-01A-11R-A311-07	TCGA-DD-A4NS	27.2395	35.5237	4.92541	9.4595	26.1956	37.6665	1.82631	1.12699	74.6472	1
	LIHC	TCGA-ED-A7PX-01A-51R-A352-07	TCGA-ED-A7PX	80.151	68.9103	7.30819	16.7943	59.2406	8.42417	0.677457	1.17271	141.691	0
	LIHC	TCGA-BD-A3ER-01A-11R-A213-07	TCGA-BD-A3ER	28.7583	30.032	4.10314	3.72791	16.5013	17.292	0	0.217432	56.4384	0
	LIHC	TCGA-2Y-A9H0-01A-11R-A38B-07	TCGA-2Y-A9H0	15.7431	58.1188	2.53297	5.56083	23.5731	4.37188	0.0134772	0.707665	157.357	0
	LIHC	TCGA-2Y-A9GS-01A-12R-A38B-07	TCGA-2Y-A9GS	21.8864	55.4139	5.30961	11.4999	37.1418	23.0737	0.10547	1.02782	106.086	1
	LIHC	TCGA-5R-AA1C-01A-11R-A41C-07	TCGA-5R-AA1C	19.8052	31.5084	5.84179	11.3674	22.7574	13.8707	0	0.562738	44.504	0
	LIHC	TCGA-DD-AACE-01A-11R-A41C-07	TCGA-DD-AACE	13.4616	42.9448	4.50739	9.41486	27.8694	23.7713	0.0213177	0.267881	63.7143	1
	LIHC	TCGA-WX-AA44-01A-11R-A39D-07	TCGA-WX-AA44	24.042	36.9378	3.9218	9.09536	19.9963	20.7671	0.138836	0.591927	80.0016	1
	LIHC	TCGA-ED-A7XP-01A-11R-A352-07	TCGA-ED-A7XP	15.5831	33.1279	5.14814	6.79857	25.8115	22.7147	0.0271493	0.493465	57.983	0
	LIHC	TCGA-DD-AAVV-01A-11R-A41C-07	TCGA-DD-AAVV	15.686	46.7612	2.9582	5.44998	28.6351	11.2789	0.292525	0.469852	76.3997	0
	LIHC	TCGA-2Y-A9H8-01A-11R-A39D-07	TCGA-2Y-A9H8	11.9019	60.8526	0.754845	3.26912	49.8366	10.5054	19.6596	0.628797	101.317	1
	LIHC	TCGA-RC-A7SH-01A-11R-A38B-07	TCGA-RC-A7SH	40.3519	38.6727	3.47094	5.26225	39.9408	43.0433	1.36592	0.22769	62.1307	1
	LIHC	TCGA-BC-A10U-01A-11R-A131-07	TCGA-BC-A10U	19.072	41.7789	3.71647	11.8384	30.768	19.9459	0.454598	0.648676	67.7512	1
	LIHC	TCGA-ZP-A9CZ-01A-11R-A38B-07	TCGA-ZP-A9CZ	17.0734	57.6095	3.15579	6.53335	21.352	10.5104	4.76117	0.194251	179.242	0
	LIHC	TCGA-DD-AAW2-01A-11R-A41C-07	TCGA-DD-AAW2	17.6598	40.2468	3.05932	6.16137	35.9156	25.1965	0.0482942	0.411805	33.3653	1
	LIHC	TCGA-G3-A25X-01A-11R-A16W-07	TCGA-G3-A25X	22.7721	20.3588	1.79076	6.87073	39.1679	7.78063	3.80513	0.284617	249.846	0
	LIHC	TCGA-DD-AADA-01A-11R-A41C-07	TCGA-DD-AADA	14.8255	18.2959	2.65227	3.79731	13.5312	30.3891	3.5716	0.233372	29.8012	0
	LIHC	TCGA-DD-AACD-01A-11R-A41C-07	TCGA-DD-AACD	29.6238	19.8678	1.44655	5.90505	31.8015	15	0.0869271	0.13004	44.9984	1
	LIHC	TCGA-G3-AAV3-01A-11R-A37K-07	TCGA-G3-AAV3	18.253	26.0688	2.99605	5.95873	19.6139	10.4301	0	0.156052	64.2356	0
	LIHC	TCGA-G3-A3CH-01A-11R-A22L-07	TCGA-G3-A3CH	22.9752	35.0343	3.06847	6.16018	19.3826	30.9307	0.0308617	0.221607	52.9797	0
	LIHC	TCGA-G3-A3CK-01A-11R-A213-07	TCGA-G3-A3CK	17.3939	29.4351	5.06324	7.70542	16.4415	17.7564	0.0311059	0.22336	64.3465	0
	LIHC	TCGA-5C-A9VG-01A-11R-A37K-07	TCGA-5C-A9VG	70.0852	55.4692	2.29164	13.5262	55.6853	18.4801	1.17978	0.754315	166.948	0
	LIHC	TCGA-G3-A7M8-01A-11R-A33R-07	TCGA-G3-A7M8	11.4169	21.7983	3.1125	6.08364	10.8791	8.37631	0.0145474	0.195862	37.3615	0
	LIHC	TCGA-FV-A4ZP-01A-12R-A266-07	TCGA-FV-A4ZP	25.7094	10.1655	0.780064	6.46441	109.441	3.92066	0.272714	0.194714	260.612	0
	LIHC	TCGA-UB-AA0V-01A-11R-A38B-07	TCGA-UB-AA0V	14.556	36.1216	4.10781	6.34226	10.7947	27.0499	0.751553	0.703489	45.731	0
	LIHC	TCGA-DD-A116-01A-11R-A131-07	TCGA-DD-A116	22.8436	37.319	1.76372	9.46129	44.8277	19.3307	0	0.138903	115.089	0
	LIHC	TCGA-DD-A1EH-01A-11R-A131-07	TCGA-DD-A1EH	28.0886	30.4459	4.53345	5.33893	19.0024	41.0321	0.0609834	0.410531	96.6106	1
	LIHC	TCGA-CC-A9FS-01A-11R-A37K-07	TCGA-CC-A9FS	50.2343	40.7984	2.26321	3.6014	23.6923	30.4943	0.0439789	0.309217	52.8857	0
	LIHC	TCGA-DD-A1EK-01A-11R-A213-07	TCGA-DD-A1EK	13.7161	29.8157	2.81391	5.20028	12.0909	20.9404	0.0364535	0.204499	43.307	1
	LIHC	TCGA-CC-A3MA-01A-11R-A213-07	TCGA-CC-A3MA	39.3459	55.4632	4.58422	14.9947	41.9473	20.7042	2.27789	2.68167	124.997	0
	LIHC	TCGA-DD-A4NH-01A-11R-A27V-07	TCGA-DD-A4NH	17.5844	40.3897	4.2665	5.74923	31.0733	19.6525	4.73537	1.24088	124.676	1
	LIHC	TCGA-PD-A5DF-01A-11R-A27V-07	TCGA-PD-A5DF	15.1809	38.808	3.59849	5.80197	16.9457	16.331	0.0153721	0.620894	89.0712	1
	LIHC	TCGA-UB-A7MD-01A-12R-A352-07	TCGA-UB-A7MD	27.0529	33.2461	5.262	6.27566	30.4975	11.6119	0.128865	0.224908	86.0193	0
	LIHC	TCGA-BC-A69I-01A-11R-A311-07	TCGA-BC-A69I	25.3426	24.6129	2.01846	7.30352	21.996	31.4442	0.0136686	0.134955	50.9938	0
	LIHC	TCGA-FV-A2QR-01A-11R-A213-07	TCGA-FV-A2QR	17.2304	40.5159	2.76115	5.46446	31.0142	21.7971	0	0.332461	76.3417	1
	LIHC	TCGA-DD-AACC-01A-11R-A41C-07	TCGA-DD-AACC	16.2954	17.2028	1.61449	5.52775	16.3757	14.1787	0.0775891	0.376069	95.1364	1
	LIHC	TCGA-WX-AA47-01A-11R-A39D-07	TCGA-WX-AA47	43.9324	29.7372	2.31718	6.36752	17.8575	8.78147	0	0.115917	30.0791	1
	LIHC	TCGA-ED-A8O6-01A-11R-A36F-07	TCGA-ED-A8O6	33.5133	44.8826	1.11084	8.73188	20.3405	16.1612	0.0689553	0.625118	89.1068	0
	LIHC	TCGA-CC-A1HT-01A-11R-A131-07	TCGA-CC-A1HT	45.5624	102.56	9.4547	16.8437	38.2562	10.6047	0.346002	1.74588	250.478	0
	LIHC	TCGA-HP-A5MZ-01A-21R-A27V-07	TCGA-HP-A5MZ	16.5645	30.2156	2.37061	4.19705	12.941	18.0783	0.103684	0.331541	38.5025	0
	LIHC	TCGA-DD-A113-01A-11R-A131-07	TCGA-DD-A113	21.5589	32.7371	3.93053	7.41878	22.6467	13.8453	5.79632	0.135637	60.1443	1
	LIHC	TCGA-DD-A3A8-01A-11R-A22L-07	TCGA-DD-A3A8	14.1401	12.2425	2.00946	4.51497	19.0419	18.0896	0	0.10116	36.393	0
	LIHC	TCGA-DD-AADP-01A-11R-A39D-07	TCGA-DD-AADP	29.7251	27.3183	3.58755	4.11964	23.0017	24.0768	0.169796	0.415651	81.8838	0
	LIHC	TCGA-DD-A73G-01A-22R-A32O-07	TCGA-DD-A73G	25.219	9.45422	0.4199	2.49616	33.8217	3.14162	0.0667269	0.119785	114.582	0
	LIHC	TCGA-G3-A7M7-01A-12R-A352-07	TCGA-G3-A7M7	22.3033	31.1288	1.97353	4.02738	18.8535	19.7881	0	0.198326	42.6917	0
	LIHC	TCGA-CC-A5UE-01A-11R-A28V-07	TCGA-CC-A5UE	17.3948	37.6272	3.31365	14.3773	43.0738	24.9304	1.05605	0.675208	171.428	0
	LIHC	TCGA-DD-AACX-01A-11R-A41C-07	TCGA-DD-AACX	27.453	38.9349	3.69503	9.77092	29.809	11.3029	0	0.16285	99.6341	1
	LIHC	TCGA-DD-AADD-01A-11R-A41C-07	TCGA-DD-AADD	25.9102	34.6031	4.32315	16.0909	26.2527	11.122	6.2868	0.56084	148.072	0
	LIHC	TCGA-DD-A73F-01A-11R-A32O-07	TCGA-DD-A73F	9.04108	28.1175	2.80934	5.13214	15.868	10.8753	0.0891175	0.251397	91.5507	0
	LIHC	TCGA-CC-A9FW-01A-11R-A37K-07	TCGA-CC-A9FW	46.3064	46.1507	1.9673	9.05484	39.7437	16.7702	0.024424	0.400085	127.141	0
	LIHC	TCGA-BC-A10R-01A-11R-A131-07	TCGA-BC-A10R	15.2221	35.222	4.052	4.10411	15.5649	58.2553	0.175612	0.895087	39.5628	1
	LIHC	TCGA-ES-A2HT-01A-12R-A180-07	TCGA-ES-A2HT	13.5822	15.8474	1.21405	3.02353	14.807	11.1021	0.0346575	0.0816582	40.0803	0
	LIHC	TCGA-DD-A3A4-01A-11R-A22L-07	TCGA-DD-A3A4	24.7833	31.1492	2.40517	5.17024	12.0551	42.4982	0.0150082	0.458016	54.9547	1
	LIHC	TCGA-WX-AA46-01A-11R-A39D-07	TCGA-WX-AA46	19.8624	37.377	3.69645	5.93612	17.1985	38.3561	0.269728	0.302628	38.7889	0
	LIHC	TCGA-DD-A1EE-01A-11R-A131-07	TCGA-DD-A1EE	45.1832	55.5005	4.87904	12.3435	34.9695	33.5102	0.0261938	0.158699	42.0157	1
	LIHC	TCGA-FV-A4ZQ-01A-11R-A266-07	TCGA-FV-A4ZQ	22.9938	35.3296	4.47148	7.8628	19.5601	15.7127	0.165677	0.786914	86.9665	0
	PAAD	TCGA-FB-AAQ6-01A-11R-A41B-07	TCGA-FB-AAQ6	55.2658	63.401	6.88652	9.88064	47.9603	15.7277	9.62748	1.69409	73.3381	1
	PAAD	TCGA-3A-A9IN-01A-11R-A39D-07	TCGA-3A-A9IN	29.91	33.4655	5.33207	6.76315	10.138	21.0942	12.4115	1.48905	124.975	0
	PAAD	TCGA-HZ-A49G-01A-11R-A26U-07	TCGA-HZ-A49G	27.7643	35.0158	5.12671	9.50287	26.255	10.0552	8.91609	1.39181	75.9662	1
	PAAD	TCGA-US-A77G-01A-11R-A32O-07	TCGA-US-A77G	35.3694	63.2993	8.56837	11.6663	35.6219	20.4218	11.0834	0.617856	113.174	0
	PAAD	TCGA-RL-AAAS-01A-32R-A39D-07	TCGA-RL-AAAS	23.4348	34.0026	4.39531	7.56644	26.901	8.24591	4.37625	1.37992	126.47	0
	PAAD	TCGA-S4-A8RM-01A-11R-A37L-07	TCGA-S4-A8RM	44.3857	66.1863	11.0784	7.63603	50.3669	13.9896	15.5168	1.13663	102.957	0
	PAAD	TCGA-IB-A5SO-01A-11R-A32O-07	TCGA-IB-A5SO	28.4805	31.2462	5.59386	10.2785	28.9457	11.3919	4.48813	1.39357	106.167	1
	PAAD	TCGA-IB-7885-01A-11R-2156-07	TCGA-IB-7885	28.668	46.825	6.38349	13.2008	30.3647	5.62584	3.01366	1.15856	119.151	1
	PAAD	TCGA-IB-7888-01A-11R-2156-07	TCGA-IB-7888	29.4136	47.6269	7.38904	10.6624	17.7014	6.09298	0.98907	1.77554	106.155	1
	PAAD	TCGA-IB-A5ST-01A-11R-A32O-07	TCGA-IB-A5ST	31.9668	55.6242	4.72999	11.2808	34.5595	9.73282	4.58507	1.46402	101.782	0
	PAAD	TCGA-2L-AAQJ-01A-12R-A39D-07	TCGA-2L-AAQJ	17.7568	44.4775	4.70725	8.23817	28.7736	7.04964	5.97056	1.17807	207.38	1
	PAAD	TCGA-3A-A9IL-01A-11R-A38C-07	TCGA-3A-A9IL	50.6624	49.3964	5.46403	11.3929	43.727	27.5533	3.69026	1.50559	169.059	0
	PAAD	TCGA-3A-A9IS-01A-21R-A39D-07	TCGA-3A-A9IS	36.9239	68.8429	8.54209	11.3138	0.923647	19.1694	10.0631	3.74149	137.998	0
	PAAD	TCGA-F2-A8YN-01A-11R-A37L-07	TCGA-F2-A8YN	16.3378	47.0755	7.72078	11.5393	29.4952	9.32817	8.97928	1.59028	68.2661	1
	PAAD	TCGA-XN-A8T3-01A-11R-A36G-07	TCGA-XN-A8T3	36.8714	37.8911	5.29608	12.362	26.7086	8.1903	9.22531	1.95244	135.989	1
	PAAD	TCGA-XD-AAUI-01A-42R-A41B-07	TCGA-XD-AAUI	38.1088	47.0769	5.68063	11.3609	43.0695	9.32464	7.15568	1.87743	112.763	1
	PAAD	TCGA-US-A779-01A-11R-A32O-07	TCGA-US-A779	42.0869	30.2423	5.23707	12.6745	45.1279	13.4795	8.63032	0.915484	111.028	1
	PAAD	TCGA-IB-AAUQ-01A-22R-A41I-07	TCGA-IB-AAUQ	18.8385	46.8017	4.56943	9.81647	43.085	12.1138	4.50261	1.67431	93.9021	1
	PAAD	TCGA-IB-7651-01A-11R-2156-07	TCGA-IB-7651	39.1046	39.645	7.10241	12.4717	27.4352	7.10936	3.7163	1.44281	84.2546	1
	PAAD	TCGA-HZ-A77O-01A-11R-A33R-07	TCGA-HZ-A77O	34.7312	24.3872	3.06896	6.25987	33.0725	4.04822	4.14804	0.862401	124.918	0
	PAAD	TCGA-FB-AAPU-01A-31R-A41B-07	TCGA-FB-AAPU	52.417	50.1411	4.86395	13.5279	46.0893	12.6435	8.73507	1.04657	192.376	1
	PAAD	TCGA-2J-AAB4-01A-12R-A41B-07	TCGA-2J-AAB4	17.4197	38.3139	6.7827	10.2389	27.4	14.1576	15.5072	1.48224	66.6586	0
	PAAD	TCGA-IB-A7LX-01A-12R-A36G-07	TCGA-IB-A7LX	58.8444	73.0828	4.95679	10.2427	49.9261	8.59205	9.51794	3.13971	133.248	1
	PAAD	TCGA-IB-7890-01A-12R-2204-07	TCGA-IB-7890	23.3191	31.1532	9.62899	9.14055	22.0739	8.42293	2.50913	2.02139	114.043	1
	PAAD	TCGA-F2-7276-01A-11R-2156-07	TCGA-F2-7276	33.023	46.1562	7.27446	14.9466	19.6837	10.2033	6.16614	2.26974	98.2223	1
	PAAD	TCGA-3A-A9I7-01A-21R-A38C-07	TCGA-3A-A9I7	31.8921	41.6066	6.42393	9.48878	34.2476	9.17972	4.2133	2.13078	116.643	0
	PAAD	TCGA-FB-AAPY-01A-11R-A41B-07	TCGA-FB-AAPY	38.2873	41.5171	3.42543	11.8252	32.0221	10.3374	8.11162	0.904103	101.962	0
	PAAD	TCGA-F2-6880-01A-11R-2156-07	TCGA-F2-6880	4.04875	7.3644	1.1326	2.06008	6.44329	3.06522	2.47478	0.424068	14.6513	0
	PAAD	TCGA-F2-A7TX-01A-33R-A38C-07	TCGA-F2-A7TX	55.0297	63.2477	6.15721	8.91202	37.211	7.89257	5.69653	2.12725	143.409	1
	PAAD	TCGA-2J-AABR-01A-11R-A41B-07	TCGA-2J-AABR	30.9159	45.2204	6.99194	10.7918	24.8443	11.3573	6.87493	2.07771	112.225	1
	PAAD	TCGA-IB-8127-01A-11R-2404-07	TCGA-IB-8127	47.1284	32.4829	7.08099	10.8156	32.4907	9.2478	8.37202	1.75771	68.7956	0
	PAAD	TCGA-IB-A6UG-01A-32R-A33R-07	TCGA-IB-A6UG	26.739	51.5887	3.59901	7.27807	29.9153	6.23169	6.16446	1.42938	72.7944	1
	PAAD	TCGA-3A-A9IR-01A-11R-A38C-07	TCGA-3A-A9IR	24.3466	45.973	6.70689	23.8809	25.5084	14.1963	19.0388	2.59322	111.121	0
	PAAD	TCGA-HZ-A77P-01A-11R-A33R-07	TCGA-HZ-A77P	32.4452	47.3271	5.61503	11.942	28.4775	9.70286	5.30659	1.6737	120.524	0
	PAAD	TCGA-FB-AAQ1-01A-12R-A41B-07	TCGA-FB-AAQ1	53.5971	59.2549	6.25846	14.5864	33.2854	10.3254	4.77452	1.02691	123.989	1
	PAAD	TCGA-IB-7891-01A-11R-2204-07	TCGA-IB-7891	26.9014	32.3843	5.71077	7.93176	14.7427	5.13999	4.67479	1.83711	76.3226	0
	PAAD	TCGA-HZ-8001-01A-11R-2204-07	TCGA-HZ-8001	33.9219	28.7102	3.84981	7.92823	23.7619	6.10382	2.81338	0.975411	133.473	0
	PAAD	TCGA-IB-7645-01A-22R-2204-07	TCGA-IB-7645	41.6761	32.8866	7.7328	14.6743	17.9103	8.13192	1.48326	1.49589	114.34	1
	PAAD	TCGA-3A-A9J0-01A-11R-A41B-07	TCGA-3A-A9J0	23.3548	49.2719	6.38863	11.8487	36.705	8.98666	1.51191	1.09546	183.958	1
	PAAD	TCGA-HZ-8317-01A-11R-2404-07	TCGA-HZ-8317	17.9652	25.9007	3.63649	7.56062	12.2787	7.68689	4.99411	1.24901	54.8509	1
	PAAD	TCGA-3A-A9IJ-01A-11R-A39D-07	TCGA-3A-A9IJ	24.0085	21.2332	3.14161	5.83705	27.0565	9.33675	3.63307	1.22009	97.5865	0
	PAAD	TCGA-IB-7646-01A-11R-2156-07	TCGA-IB-7646	49.3621	45.6241	8.03236	10.3613	15.9094	1.56767	8.24773	1.90858	211.414	1
	PAAD	TCGA-US-A776-01A-13R-A33R-07	TCGA-US-A776	191.287	60.472	4.02497	12.5944	43.526	17.1346	12.5116	0.283453	182.311	0
	PAAD	TCGA-2J-AAB6-01A-11R-A41B-07	TCGA-2J-AAB6	13.9344	38.4972	4.34029	9.43489	38.1544	6.52574	2.52898	1.19517	127.818	1
	PAAD	TCGA-3E-AAAZ-01A-11R-A38C-07	TCGA-3E-AAAZ	44.7025	61.2426	6.683	9.34737	42.4746	9.90671	4.05689	1.37766	131.935	1
	PAAD	TCGA-F2-7273-01A-11R-2156-07	TCGA-F2-7273	25.7012	28.4502	5.92932	13.1723	18.0485	6.40437	5.2888	1.68903	75.3392	1
	PAAD	TCGA-3A-A9IH-01A-12R-A39D-07	TCGA-3A-A9IH	20.0181	49.9226	6.31213	11.5643	36.3053	9.60038	9.05474	1.10717	130.497	1
	PAAD	TCGA-IB-AAUO-01A-12R-A38C-07	TCGA-IB-AAUO	48.3517	50.1932	3.53912	10.4071	46.0395	5.90406	3.58451	0.770676	200.871	1
	PAAD	TCGA-3A-A9I5-01A-11R-A38C-07	TCGA-3A-A9I5	35.917	27.9164	3.32896	5.32804	42.8202	10.1013	6.87484	0.851927	130.274	0
	PAAD	TCGA-IB-AAUW-01A-12R-A38C-07	TCGA-IB-AAUW	29.7415	43.5197	6.97707	11.6072	23.618	14.8085	7.38185	2.18023	86.1092	0
	PAAD	TCGA-L1-A7W4-01A-12R-A36G-07	TCGA-L1-A7W4	40.2705	75.1972	5.00476	10.609	55.3104	11.6845	9.92414	1.38116	213.917	1
	PAAD	TCGA-HZ-7920-01A-11R-2204-07	TCGA-HZ-7920	43.8811	47.3482	8.3067	16.0707	15.483	12.5165	3.3202	2.77424	121.202	0
	PAAD	TCGA-YY-A8LH-01A-11R-A36G-07	TCGA-YY-A8LH	52.4221	56.2518	5.14883	9.46754	45.8316	18.1765	7.99143	1.03363	100.198	0
	PAAD	TCGA-HZ-8638-01A-11R-2404-07	TCGA-HZ-8638	25.4553	43.3755	9.92536	12.8858	16.5794	13.5041	10.6366	2.24929	83.1959	0
	PAAD	TCGA-YB-A89D-01A-12R-A36G-07	TCGA-YB-A89D	27.4524	35.7812	5.26697	9.51623	29.537	9.59246	4.74993	1.2038	110.394	0
	PAAD	TCGA-M8-A5N4-01A-11R-A26U-07	TCGA-M8-A5N4	28.0847	59.7398	5.74363	9.17055	39.8592	7.68581	4.85525	1.46247	130.536	1
	PAAD	TCGA-3E-AAAY-01A-11R-A38C-07	TCGA-3E-AAAY	30.7507	48.2295	5.44541	9.54966	39.1084	13.0994	7.95159	1.79601	145.976	1
	PAAD	TCGA-HZ-A49I-01A-12R-A26U-07	TCGA-HZ-A49I	25.5543	46.0776	6.47904	11.5925	46.0225	11.4756	4.86562	1.53827	135.385	1
	PAAD	TCGA-2J-AAB9-01A-11R-A41B-07	TCGA-2J-AAB9	26.1436	26.8857	4.29218	7.94924	25.4786	7.95569	5.73192	1.38302	107.749	1
	PAAD	TCGA-HZ-8315-01A-11R-2404-07	TCGA-HZ-8315	27.6898	47.048	9.06324	12.7272	20.5715	10.2146	8.84414	2.11975	77.1898	1
	PAAD	TCGA-IB-7897-01A-21R-2204-07	TCGA-IB-7897	36.4841	57.9411	10.3522	16.3774	15.9579	15.2356	5.14218	2.89877	91.0286	1
	PAAD	TCGA-2J-AABE-01A-12R-A41B-07	TCGA-2J-AABE	29.909	48.965	6.4429	11.3068	31.5005	8.34903	7.63043	1.51111	66.7965	0
	PAAD	TCGA-IB-7652-01A-11R-2156-07	TCGA-IB-7652	22.711	37.4611	8.42146	11.9637	20.1661	8.47894	6.30276	1.61382	60.5952	0
	PAAD	TCGA-US-A774-01A-21R-A32O-07	TCGA-US-A774	30.2258	39.2395	5.71114	11.7462	26.2194	6.63932	5.8945	1.19043	90.4691	1
	PAAD	TCGA-FB-AAQ3-01A-11R-A41B-07	TCGA-FB-AAQ3	21.8074	27.5121	5.82906	6.60558	27.0525	7.70545	8.27544	1.37553	69.4793	0
	PAAD	TCGA-IB-A5SS-01A-11R-A32O-07	TCGA-IB-A5SS	29.4842	46.3047	6.21146	7.5369	30.9539	4.99348	3.93597	1.62613	154.637	1
	PAAD	TCGA-IB-A5SQ-01A-11R-A32O-07	TCGA-IB-A5SQ	31.449	38.8772	4.82876	9.44971	28.9095	5.70749	2.84349	1.46717	129.859	1
	PAAD	TCGA-2J-AABU-01A-11R-A41B-07	TCGA-2J-AABU	20.4623	64.7348	4.64507	12.5815	35.9388	6.19673	5.31991	1.20347	143.3	1
	PAAD	TCGA-2J-AABF-01A-31R-A41B-07	TCGA-2J-AABF	68.5001	69.4789	6.99747	13.6183	37.7445	12.8773	7.8509	1.74289	115.311	1
	PAAD	TCGA-2L-AAQA-01A-21R-A38C-07	TCGA-2L-AAQA	37.6478	59.4583	6.907	7.78264	31.2702	14.5001	11.8518	1.34284	68.4826	1
	PAAD	TCGA-FB-AAPZ-01A-11R-A41B-07	TCGA-FB-AAPZ	42.6219	51.9979	6.80686	9.53845	20.0161	9.69289	7.83578	1.14321	117.353	0
	PAAD	TCGA-HZ-8519-01A-11R-2404-07	TCGA-HZ-8519	27.8444	43.7237	8.03173	11.3066	23.215	12.6591	6.3547	2.26702	96.7916	0
	PAAD	TCGA-2L-AAQI-01A-12R-A39D-07	TCGA-2L-AAQI	32.7455	33.1572	5.93431	7.51952	34.9681	10.1469	10.5656	1.34921	130.603	1
	PAAD	TCGA-2J-AABV-01A-12R-A41B-07	TCGA-2J-AABV	10.9412	6.77284	0.398858	1.6846	11.1111	1.59977	1.2612	0.134972	33.7458	1
	PAAD	TCGA-Z5-AAPL-01A-12R-A41B-07	TCGA-Z5-AAPL	55.1764	70.8724	7.11533	12.0029	41.8976	18.1963	2.35328	3.07324	179.714	0
	PAAD	TCGA-2J-AAB1-01A-11R-A41B-07	TCGA-2J-AAB1	26.0985	35.7543	6.89713	12.7158	35.6622	15.6486	5.03598	1.00967	116.339	0
	PAAD	TCGA-3A-A9I9-01A-11R-A38C-07	TCGA-3A-A9I9	20.3536	28.3114	3.82347	5.97518	22.3472	7.11897	5.29277	0.903789	48.0445	1
	PAAD	TCGA-IB-AAUS-01A-12R-A38C-07	TCGA-IB-AAUS	31.7394	39.4343	4.39539	11.0891	28.816	8.00707	2.88857	1.7651	129.17	1
	PAAD	TCGA-HZ-A8P1-01A-11R-A37L-07	TCGA-HZ-A8P1	67.5512	70.0275	5.39893	7.13498	43.6495	15.472	10.16	1.21592	149.541	0
	PAAD	TCGA-HZ-A49H-01A-11R-A26U-07	TCGA-HZ-A49H	25.9667	32.6534	3.69799	9.33638	20.988	9.14356	4.55382	1.11057	97.3352	0
	PAAD	TCGA-US-A77J-01A-11R-A32O-07	TCGA-US-A77J	27.9042	35.5345	3.40035	10.2031	34.0095	9.39752	3.14174	1.28484	149.041	1
	PAAD	TCGA-IB-7644-01A-11R-2156-07	TCGA-IB-7644	42.3373	53.41	12.8894	14.444	25.6	13.0899	9.23659	1.9504	56.1808	1
	PAAD	TCGA-RB-A7B8-01A-12R-A33R-07	TCGA-RB-A7B8	32.3076	39.1381	7.82723	9.72123	39.0085	9.72854	3.79987	1.61511	110.276	0
	PAAD	TCGA-2J-AAB8-01A-12R-A41B-07	TCGA-2J-AAB8	54.7057	59.3984	6.06697	13.5948	28.8155	14.8097	4.64839	1.67223	103.059	0
	PAAD	TCGA-HZ-8005-01A-11R-2204-07	TCGA-HZ-8005	39.4386	55.2507	4.31775	11.5769	49.4703	7.38462	0.534654	1.97957	157.689	1
	PAAD	TCGA-IB-7889-01A-11R-2156-07	TCGA-IB-7889	28.2373	32.9333	4.32157	7.10718	30.4581	6.35634	5.12703	1.28536	119.948	1
	PAAD	TCGA-2L-AAQL-01A-11R-A38C-07	TCGA-2L-AAQL	23.1692	34.0199	3.50817	6.501	42.9998	8.56577	3.71242	0.959268	209.117	1
	PAAD	TCGA-FB-AAQ2-01A-31R-A41B-07	TCGA-FB-AAQ2	79.9182	68.3136	4.96234	17.2007	33.561	8.75102	4.06917	1.27908	138.313	1
	PAAD	TCGA-IB-AAUM-01A-11R-A37L-07	TCGA-IB-AAUM	14.0015	16.1796	2.51259	4.82682	12.8199	7.2827	5.47553	0.907408	32.8949	1
	PAAD	TCGA-HZ-A9TJ-01A-11R-A41I-07	TCGA-HZ-A9TJ	52.5331	38.6673	6.84422	16.6091	41.3856	19.4722	8.2156	2.34156	135.554	1
	PAAD	TCGA-IB-AAUU-01A-11R-A37L-07	TCGA-IB-AAUU	35.1989	53.0972	5.73485	10.138	45.6034	12.9078	13.3346	0.537525	148.37	0
	PAAD	TCGA-FB-AAQ0-01A-31R-A41B-07	TCGA-FB-AAQ0	40.8807	75.086	5.96791	9.46652	42.2936	12.9116	8.72554	0.965064	70.1208	0
	PAAD	TCGA-IB-AAUT-01A-11R-A37L-07	TCGA-IB-AAUT	20.808	30.0134	5.72104	9.9815	23.4353	9.42267	8.7285	1.64576	79.1153	1
	PAAD	TCGA-2J-AABH-01A-21R-A41B-07	TCGA-2J-AABH	29.4536	39.3028	5.28493	9.06047	26.7057	9.9487	6.71486	0.946568	86.5422	0
	PAAD	TCGA-2J-AABA-01A-21R-A41B-07	TCGA-2J-AABA	47.8696	59.8429	6.79379	13.5207	23.9199	7.82701	8.37284	1.2713	111.219	1
	PAAD	TCGA-US-A77E-01A-11R-A32O-07	TCGA-US-A77E	27.0488	38.0349	6.66245	13.2056	44.9289	7.67605	9.7599	2.22823	139.638	1
	PAAD	TCGA-HV-A5A3-01A-11R-A26U-07	TCGA-HV-A5A3	43.7072	59.1071	6.47089	9.64618	29.771	12.7634	11.3558	1.51256	68.4951	0
	PAAD	TCGA-2J-AABK-01A-31R-A41B-07	TCGA-2J-AABK	45.8316	41.5677	5.58915	10.8242	36.5173	18.5787	11.8942	1.53729	114.89	0
	PAAD	TCGA-FB-AAPP-01A-12R-A41B-07	TCGA-FB-AAPP	49.7158	67.3922	6.75945	10.1721	65.4827	7.15254	8.39841	0.519879	174.06	1
	PAAD	TCGA-S4-A8RO-01A-12R-A37L-07	TCGA-S4-A8RO	65.8509	82.7475	5.05039	7.64756	52.9837	10.5287	7.45416	0.986879	271.994	0
	PAAD	TCGA-F2-A44H-01A-11R-A26U-07	TCGA-F2-A44H	19.6979	26.9318	5.73323	7.61435	23.9149	6.49209	4.9747	1.2831	80.8128	0
	PAAD	TCGA-IB-AAUV-01A-11R-A38C-07	TCGA-IB-AAUV	31.3294	42.9274	4.94176	10.6114	24.2909	9.33936	1.82439	2.17264	108.567	0
	PAAD	TCGA-IB-A7M4-01A-11R-A36G-07	TCGA-IB-A7M4	45.6385	47.035	5.56983	10.1119	56.6214	10.8591	7.01279	1.19168	208.708	0
	PAAD	TCGA-H8-A6C1-01A-11R-A32O-07	TCGA-H8-A6C1	57.2978	56.5337	5.25516	13.8276	42.1468	10.2421	8.17309	1.43771	121.457	0
	PAAD	TCGA-IB-7654-01A-11R-2156-07	TCGA-IB-7654	36.2483	29.0501	7.74506	11.8685	22.7871	6.7252	2.8144	1.95712	71.4976	1
	PAAD	TCGA-HV-AA8X-01A-11R-A39D-07	TCGA-HV-AA8X	17.1254	56.476	7.85612	13.9469	33.7635	10.5755	12.0037	1.4831	117.221	1
	PAAD	TCGA-F2-A44G-01A-11R-A26U-07	TCGA-F2-A44G	52.8113	68.1894	5.99312	11.7129	31.9151	10.429	5.1985	1.54311	116.623	0
	PAAD	TCGA-IB-AAUP-01A-11R-A37L-07	TCGA-IB-AAUP	31.9513	50.2254	6.35283	10.8417	36.132	12.6432	1.81401	2.32199	106.61	0
	PAAD	TCGA-2J-AABP-01A-11R-A41B-07	TCGA-2J-AABP	31.6348	82.0644	3.65414	10.7715	25.603	9.95274	0.34981	2.62175	249.557	0
	PAAD	TCGA-XN-A8T5-01A-12R-A36G-07	TCGA-XN-A8T5	39.4109	53.2054	4.9875	11.05	32.057	8.94819	2.47096	2.4585	124.709	1
	PAAD	TCGA-IB-AAUR-01A-21R-A38C-07	TCGA-IB-AAUR	52.463	57.845	5.12552	12.2731	42.2536	12.1145	3.10446	1.91759	133.661	1
	PAAD	TCGA-HZ-A77Q-01A-11R-A36G-07	TCGA-HZ-A77Q	23.9588	38.0255	5.22352	10.9517	24.8317	6.68564	3.51788	1.90411	132.889	0
	PAAD	TCGA-F2-6879-01A-11R-2156-07	TCGA-F2-6879	19.6902	49.553	9.9887	11.6819	21.3135	13.5413	7.9711	1.57445	73.3167	1
	PAAD	TCGA-2L-AAQE-01A-11R-A39D-07	TCGA-2L-AAQE	38.1252	60.7637	7.41203	13.9732	49.6422	14.2544	6.53892	1.52043	137.82	1
	PAAD	TCGA-IB-A5SP-01A-11R-A32O-07	TCGA-IB-A5SP	20.3576	54.5963	6.51375	9.66244	38.2518	11.1732	5.6967	0.830699	87.2324	1
	PAAD	TCGA-HZ-8636-01A-21R-2404-07	TCGA-HZ-8636	29.9004	54.3857	11.5327	13.6645	29.9153	10.8314	6.66269	2.27793	95.5367	1
	PAAD	TCGA-HZ-A8P0-01A-11R-A36G-07	TCGA-HZ-A8P0	53.5068	57.088	5.60804	12.7361	37.0585	7.04082	4.04362	1.01412	101.886	0
	PAAD	TCGA-IB-7893-01A-11R-2204-07	TCGA-IB-7893	26.3198	41.3171	8.253	11.8953	18.201	6.15194	3.33408	1.88745	129.903	1
	PAAD	TCGA-FB-A7DR-01A-21R-A33R-07	TCGA-FB-A7DR	39.2684	49.9615	5.08793	9.23296	50.8942	7.63099	4.3563	1.90814	123.004	0
	PAAD	TCGA-3A-A9IZ-01A-12R-A41B-07	TCGA-3A-A9IZ	32.6184	53.9671	5.11559	8.17603	36.7521	8.09364	11.8128	1.09938	141.362	1
	PAAD	TCGA-3A-A9IC-01A-11R-A38C-07	TCGA-3A-A9IC	20.6302	39.3732	5.12592	10.0233	31.4219	6.71194	9.96429	1.06299	92.4422	1
	PAAD	TCGA-IB-8126-01A-11R-2404-07	TCGA-IB-8126	8.60302	13.8287	2.65911	4.11557	8.38351	5.29436	3.66775	0.723143	25.5108	1
	PAAD	TCGA-3A-A9IX-01A-11R-A41B-07	TCGA-3A-A9IX	25.9075	33.6918	5.9386	13.0296	20.4919	10.0345	5.4366	1.81841	73.9881	0
	PAAD	TCGA-3A-A9IU-01A-11R-A39D-07	TCGA-3A-A9IU	22.2852	48.093	5.83521	11.1451	29.5498	6.58004	6.77704	1.10901	94.8954	1
	PAAD	TCGA-3A-A9IV-01A-11R-A41B-07	TCGA-3A-A9IV	24.9697	51.1135	5.42686	13.0196	3.63681	14.3294	4.52268	2.30255	112.042	0
	PAAD	TCGA-IB-7886-01A-11R-2156-07	TCGA-IB-7886	26.0501	41.8866	8.37862	9.37449	24.5113	8.659	6.90351	2.27586	88.5369	0
	READ	TCGA-AG-3609-01A-02R-0826-07	TCGA-AG-3609	51.6446	48.8415	2.75724	7.08196	48.3595	5.18889	2.73336	0.978607	303.42	1
	READ	TCGA-AF-6672-01A-11R-1830-07	TCGA-AF-6672	76.1884	91.1019	12.7064	14.1718	37.9279	13.3769	8.3185	1.29228	163.378	0
	READ	TCGA-DC-4749-01A-01R-1736-07	TCGA-DC-4749	53.511	62.6402	8.04768	8.44279	60.9941	9.83337	10.1788	1.61055	372.878	0
	READ	TCGA-AH-6644-01A-21R-1830-07	TCGA-AH-6644	84.1121	84.8054	8.28327	17.078	37.346	13.7977	1.82889	1.13905	194.913	0
	READ	TCGA-AG-3882-01A-01R-0905-07	TCGA-AG-3882	36.2563	22.8708	1.84224	7.46208	55.4602	4.64511	3.96172	0.814014	230.55	1
	READ	TCGA-DC-6683-01A-11R-1830-07	TCGA-DC-6683	55.2682	67.1826	11.3287	10.4532	38.8774	11.3054	6.78182	1.33734	291.001	0
	READ	TCGA-AG-4005-01A-01R-1119-07	TCGA-AG-4005	64.0098	66.1304	6.47924	17.2463	54.8751	9.35128	3.31949	1.97588	189.242	1
	READ	TCGA-AH-6897-01A-11R-1928-07	TCGA-AH-6897	65.5514	87.0856	5.88788	15.471	66.8964	11.109	8.26706	2.02765	559.602	0
	READ	TCGA-AG-A008-01A-01R-A002-07	TCGA-AG-A008	72.4259	88.9253	6.18017	13.1725	31.0062	13.4058	10.137	1.12917	264.628	1
	READ	TCGA-AG-4021-01A-01R-1736-07	TCGA-AG-4021	24.7148	48.9069	8.80654	14.5511	41.857	15.5932	14.0491	3.25596	253.83	1
	READ	TCGA-EI-6507-01A-11R-1736-07	TCGA-EI-6507	82.7936	64.7204	9.1957	16.6764	34.6476	12.0922	0.297629	1.86216	209.412	0
	READ	TCGA-F5-6861-01A-11R-1928-07	TCGA-F5-6861	86.0999	90.3716	7.56073	13.1111	50.3258	19.5597	10.4148	2.11024	270.594	0
	READ	TCGA-EF-5830-01A-01R-1660-07	TCGA-EF-5830	67.1633	79.7395	7.92667	12.6218	77.6957	16.6456	9.46603	1.54788	304.443	0
	READ	TCGA-AG-A00H-01A-01R-A00A-07	TCGA-AG-A00H	70.4443	64.2725	6.40763	9.37641	67.6137	10.579	5.09123	1.31296	184.202	1
	READ	TCGA-AG-A02N-01A-11R-A083-07	TCGA-AG-A02N	117.454	91.9226	9.17453	20.4899	36.9242	12.08	12.1328	2.75616	173.375	1
	READ	TCGA-DC-6681-01A-11R-A32Z-07	TCGA-DC-6681	48.0635	66.9238	7.92325	13.3968	39.7885	15.0315	11.2843	1.69254	238.12	0
	READ	TCGA-EI-6510-01A-11R-1736-07	TCGA-EI-6510	56.6108	63.836	10.5172	14.1071	46.0644	9.3903	22.1038	1.72809	228.423	0
	READ	TCGA-AG-A011-01A-01R-A002-07	TCGA-AG-A011	60.7114	72.5366	4.23871	10.496	54.288	12.7373	2.18589	1.02461	222.807	1
	READ	TCGA-AG-3909-01A-01R-1119-07	TCGA-AG-3909	42.8985	45.0291	5.39917	8.12299	81.4779	6.26662	8.51329	1.05831	184.769	1
	READ	TCGA-AG-3901-01A-01R-1119-07	TCGA-AG-3901	43.0692	57.3584	5.8255	9.58	35.3667	9.06082	8.85836	1.5938	218.265	1
	READ	TCGA-AF-3911-01A-01R-1736-07	TCGA-AF-3911	76.8567	101.418	10.5369	14.8106	47.2318	13.3905	7.06159	2.39719	246.265	0
	READ	TCGA-AF-2690-01A-02R-1736-07	TCGA-AF-2690	36.5955	42.218	5.10768	8.38771	30.7442	8.01206	2.76045	1.46707	187.571	0
	READ	TCGA-AF-A56N-01A-12R-A39D-07	TCGA-AF-A56N	70.6221	80.86	9.36907	10.2698	49.1427	27.3695	8.35038	1.89935	267.65	0
	READ	TCGA-AG-4022-01A-01R-1736-07	TCGA-AG-4022	46.7497	47.9082	9.37991	13.4312	48.4087	13.6442	9.28985	1.93934	147.828	1
	READ	TCGA-DC-6157-01A-11R-1660-07	TCGA-DC-6157	73.0279	61.9389	10.2834	13.9682	68.0758	14.9329	11.4874	2.11934	217.592	0
	READ	TCGA-EI-6513-01A-21R-1736-07	TCGA-EI-6513	76.6534	100.882	9.53537	15.2358	67.4228	16.0116	3.17823	4.27908	255.016	0
	READ	TCGA-AG-A036-01A-12R-A083-07	TCGA-AG-A036	71.4188	83.2747	10.6707	12.0542	54.5928	11.2234	9.52733	2.19672	211.093	1
	READ	TCGA-AG-3586-01A-02R-0821-07	TCGA-AG-3586	65.8925	88.1284	5.416	14.4389	34.9705	9.49295	5.96781	1.42113	271.575	1
	READ	TCGA-AG-A002-01A-01R-A002-07	TCGA-AG-A002	60.3735	140.502	6.92341	14.9878	45.4206	8.47068	9.87055	0.86721	248.96	1
	READ	TCGA-AF-A56L-01A-31R-A39D-07	TCGA-AF-A56L	83.3318	77.0743	7.30105	8.29724	67.7466	13.6707	5.05713	2.1111	156.871	0
	READ	TCGA-F5-6571-01A-12R-1830-07	TCGA-F5-6571	48.1284	69.6704	11.5917	14.9548	35.4936	12.6908	5.87438	2.63636	132.855	0
	READ	TCGA-F5-6465-01A-11R-1736-07	TCGA-F5-6465	41.4516	61.2085	9.43349	12.3737	32.5509	16.5128	9.26602	2.19844	140.142	0
	READ	TCGA-AG-A01J-01A-01R-A00A-07	TCGA-AG-A01J	37.7595	53.0913	6.0723	4.46895	62.26	7.6442	4.26562	0.688312	222.286	1
	READ	TCGA-F5-6811-01A-11R-1830-07	TCGA-F5-6811	47.7301	75.228	11.1241	7.69079	54.3935	15.3779	6.76736	2.05233	213.581	0
	READ	TCGA-AG-A015-01A-01R-A002-07	TCGA-AG-A015	79.276	106.671	6.03928	14.1889	53.0279	11.251	11.7026	1.42837	172.82	1
	READ	TCGA-DC-6154-01A-31R-1928-07	TCGA-DC-6154	46.6008	48.9997	6.47365	7.62851	67.0714	12.6229	5.9956	1.84675	235.091	0
	READ	TCGA-AG-3600-01A-01R-0826-07	TCGA-AG-3600	101.603	39.7716	6.57368	14.6696	49.5073	7.58516	6.12203	0.719585	286.021	1
	READ	TCGA-AG-A014-01A-02R-A002-07	TCGA-AG-A014	222.148	71.1912	3.40456	9.47413	114.24	17.2636	2.81271	2.54532	368.564	1
	READ	TCGA-AG-3608-01A-01R-0826-07	TCGA-AG-3608	42.228	46.85	4.66098	10.6896	58.0196	8.53641	4.5962	1.69173	449.146	1
	READ	TCGA-EF-5831-01A-01R-1660-07	TCGA-EF-5831	61.7694	105.33	11.981	10.4887	22.3148	11.0213	9.81222	1.41826	178.544	0
	READ	TCGA-AG-3612-01A-01R-0826-07	TCGA-AG-3612	38.0031	48.5406	8.50685	9.97105	80.6005	6.44322	4.58913	1.8999	279.651	1
	READ	TCGA-AG-A02G-01A-01R-A00A-07	TCGA-AG-A02G	72.3611	70.6102	7.64079	9.889	52.7976	14.2906	12.0392	2.38982	191.945	1
	READ	TCGA-AG-3574-01A-01R-0821-07	TCGA-AG-3574	52.3418	35.6757	5.89343	8.66125	31.5417	5.49431	6.96422	1.46213	165.378	1
	READ	TCGA-F5-6814-01A-31R-1928-07	TCGA-F5-6814	135.28	81.928	6.17612	11.7932	52.6137	16.2511	2.47248	1.42032	307.727	0
	READ	TCGA-AG-3578-01A-01R-0821-07	TCGA-AG-3578	67.2538	91.923	8.76361	15.6183	34.5826	21.3114	23.0105	1.68822	186.803	1
	READ	TCGA-AG-3881-01A-01R-0905-07	TCGA-AG-3881	65.5072	34.3733	1.73408	8.05732	55.6873	3.23454	3.77089	0.423084	250.829	1
	READ	TCGA-AF-2687-01A-02R-1736-07	TCGA-AF-2687	75.0977	60.3549	6.64448	13.7963	57.797	12.4199	3.67554	3.35158	244.249	0
	READ	TCGA-AG-3727-01A-01R-0905-07	TCGA-AG-3727	67.3085	47.2781	1.06324	12.4183	48.3514	1.94904	4.23857	0.411823	318.953	1
	READ	TCGA-AG-A01Y-01A-41R-A083-07	TCGA-AG-A01Y	90.8308	98.8427	5.63806	15.3637	60.6747	9.67282	9.40749	2.65382	263.812	1
	READ	TCGA-AG-A032-01A-01R-A00A-07	TCGA-AG-A032	53.7163	52.5281	6.43745	4.95529	60.8805	12.1079	7.92122	1.07952	149.49	1
	READ	TCGA-EI-6509-01A-11R-1736-07	TCGA-EI-6509	65.1196	81.1765	8.61307	13.2424	33.4228	12.468	7.09447	2.21365	156.004	0
	READ	TCGA-AF-A56K-01A-32R-A39D-07	TCGA-AF-A56K	72.9458	86.2549	8.79487	9.34563	55.9123	16.047	7.99415	2.33159	267.934	0
	READ	TCGA-AG-3732-01A-11R-1660-07	TCGA-AG-3732	56.8354	83.7935	12.7202	14.0723	28.5822	26.1732	10.5571	3.09032	274.833	1
	READ	TCGA-EI-6511-01A-11R-1736-07	TCGA-EI-6511	47.8518	55.7432	7.39291	3.80768	67.2819	9.41132	8.71085	0.996624	263.508	0
	READ	TCGA-AF-4110-01A-02R-1736-07	TCGA-AF-4110	49.6708	47.4104	5.22941	11.4171	39.9075	7.4173	4.73032	1.97805	170.098	0
	READ	TCGA-EI-6885-01A-11R-1928-07	TCGA-EI-6885	81.9285	49.6662	8.07222	9.21256	41.7639	13.9473	1.04077	2.28986	145.867	1
	READ	TCGA-AG-3878-01A-02R-0905-07	TCGA-AG-3878	35.4598	31.5464	1.85154	10.2039	48.8111	2.68862	4.3513	0.516102	208.288	1
	READ	TCGA-DC-6682-01A-11R-1830-07	TCGA-DC-6682	68.5467	83.4539	9.7355	16.9772	36.8675	12.8746	12.9609	2.58521	459.462	0
	READ	TCGA-F5-6812-01A-11R-1830-07	TCGA-F5-6812	42.368	55.7454	10.084	11.3206	39.8955	16.7654	9.10106	2.54455	171.854	0
	READ	TCGA-F5-6702-01A-11R-1830-07	TCGA-F5-6702	37.3801	68.7255	9.6533	8.00484	46.926	10.1922	2.92888	1.83732	180.719	1
	READ	TCGA-AF-6136-01A-11R-1830-07	TCGA-AF-6136	46.2598	78.1518	10.3702	8.94337	50.4453	15.2929	11.0531	2.7793	215.456	1
	READ	TCGA-AG-3893-01A-01R-1119-07	TCGA-AG-3893	35.1847	46.4902	7.63889	11.5447	36.8166	9.35229	6.67649	1.19854	181.223	1
	READ	TCGA-CL-5917-01A-11R-1660-07	TCGA-CL-5917	109.178	84.0709	18.7544	14.633	49.0575	15.9009	7.7557	2.52252	200.836	0
	READ	TCGA-EI-6508-01A-11R-1736-07	TCGA-EI-6508	65.6541	94.7294	11.6961	15.1011	39.3425	18.8199	8.65233	2.33704	179.62	0
	READ	TCGA-AG-3894-01A-01R-1119-07	TCGA-AG-3894	57.984	46.4407	4.49436	15.8407	46.8625	12.3331	7.12974	1.49211	177.989	1
	READ	TCGA-AG-A026-01A-01R-A00A-07	TCGA-AG-A026	67.2839	87.5036	6.79134	9.20908	45.1552	12.7981	0.72542	1.73061	188.084	1
	READ	TCGA-AG-3601-01A-01R-0826-07	TCGA-AG-3601	63.5376	64.0359	3.76957	11.6181	69.7097	8.38961	8.27604	1.40609	393.404	1
	READ	TCGA-AH-6547-01A-11R-1830-07	TCGA-AH-6547	33.9997	49.5598	8.1907	9.49376	27.085	10.3331	6.08233	1.36484	124.964	0
	READ	TCGA-AG-3580-01A-01R-0821-07	TCGA-AG-3580	70.96	70.8887	5.84377	11.3917	38.8656	15.2283	11.7992	3.1809	221.024	1
	READ	TCGA-G5-6235-01A-11R-1736-07	TCGA-G5-6235	46.9982	67.6465	9.75745	13.1195	39.7669	16.2399	8.74493	2.51473	258.763	1
	READ	TCGA-AG-3598-01A-01R-0826-07	TCGA-AG-3598	56.6345	52.6573	4.2301	16.3341	36.9525	5.97994	5.24736	1.77007	470.39	1
	READ	TCGA-AG-3593-01A-01R-0821-07	TCGA-AG-3593	51.5867	75.8094	9.54264	9.36755	45.5764	11.175	5.80762	1.991	247.259	1
	READ	TCGA-AG-A025-01A-01R-A00A-07	TCGA-AG-A025	53.9004	79.701	4.94454	12.8804	53.048	9.61659	9.59422	1.30625	236.059	1
	READ	TCGA-AG-3591-01A-01R-1736-07	TCGA-AG-3591	27.1783	48.3593	8.21129	18.3215	18.0299	8.03686	5.69397	1.60378	151.037	1
	READ	TCGA-AF-3913-01A-02R-1119-07	TCGA-AF-3913	38.4183	53.5909	8.863	7.94404	76.1299	9.51839	5.10197	0.725613	320.538	1
	READ	TCGA-EI-6506-01A-11R-1736-07	TCGA-EI-6506	79.4322	64.8284	7.57895	11.6148	42.5558	10.1774	6.15426	1.96011	226.861	0
	READ	TCGA-AG-3892-01A-01R-1119-07	TCGA-AG-3892	33.7981	38.4981	4.99643	11.3313	39.8126	5.92099	4.27796	1.84311	184.632	1
	READ	TCGA-AG-A01W-01A-21R-A083-07	TCGA-AG-A01W	65.1687	76.2468	7.28372	12.2716	57.9947	12.3048	8.16079	2.29087	376.297	1
	READ	TCGA-AH-6544-01A-11R-1830-07	TCGA-AH-6544	77.4133	83.1582	9.03523	11.7853	53.3979	10.3676	2.44485	1.13072	353.178	1
	READ	TCGA-CI-6622-01A-11R-1830-07	TCGA-CI-6622	73.7194	76.2021	6.33337	12.4814	43.0205	13.2328	7.33866	1.31017	259.15	0
	READ	TCGA-AG-3887-01A-01R-1119-07	TCGA-AG-3887	85.0339	47.5487	3.79413	14.8153	52.6989	9.57168	11.9875	1.99113	327.534	1
	READ	TCGA-AG-3581-01A-01R-0821-07	TCGA-AG-3581	48.2354	41.3229	5.12541	12.3353	49.8187	7.93554	7.66975	1.43167	347.922	1
	READ	TCGA-AG-3587-01A-01R-0821-07	TCGA-AG-3587	81.5469	79.3922	4.47337	13.4076	76.1766	9.54973	5.11479	2.00367	314.439	1
	READ	TCGA-CL-5918-01A-11R-1660-07	TCGA-CL-5918	58.9041	70.7195	8.60043	10.0841	62.64	11.6474	5.09564	1.72177	258.139	0
	READ	TCGA-EI-6917-01A-11R-1928-07	TCGA-EI-6917	73.4123	93.6902	8.02013	18.3724	42.056	10.614	0.606229	1.99939	270.651	0
	READ	TCGA-AG-A023-01A-01R-A00A-07	TCGA-AG-A023	48.5016	60.4375	3.85069	8.80835	39.3264	10.4678	8.96365	1.2712	269.467	1
	READ	TCGA-F5-6864-01A-11R-1928-07	TCGA-F5-6864	53.3102	68.4871	8.98974	13.4341	55.6001	13.1917	9.14409	1.31956	205.634	0
	READ	TCGA-AG-A01L-01A-01R-A002-07	TCGA-AG-A01L	63.3203	77.4093	6.96048	11.2046	69.6979	8.81004	7.07114	1.52468	166.956	1
	READ	TCGA-AG-3731-01A-11R-1736-07	TCGA-AG-3731	179.147	109.2	6.84043	12.9838	38.2722	16.8111	4.38126	3.92533	226.38	1
	READ	TCGA-EI-6512-01A-11R-1736-07	TCGA-EI-6512	79.7158	59.3594	9.00008	10.4061	45.1156	12.7941	3.26462	1.64342	257.766	0
	READ	TCGA-AF-2693-01A-02R-1736-07	TCGA-AF-2693	67.4109	80.1225	9.90244	12.3848	41.7165	11.8954	11.3019	1.96432	235.152	0
	READ	TCGA-DC-6160-01A-11R-1660-07	TCGA-DC-6160	84.3451	99.8608	11.6106	9.5146	61.7827	16.3552	6.21765	4.39702	302.285	0
	READ	TCGA-AG-3896-01A-01R-1119-07	TCGA-AG-3896	60.8459	41.1515	5.08941	8.35112	50.6108	8.30047	6.74389	1.33576	260.064	1
	READ	TCGA-AG-4015-01A-01R-1119-07	TCGA-AG-4015	29.8411	34.6165	5.21082	7.20177	96.4913	9.7353	6.0267	2.68823	252.67	1
	READ	TCGA-AG-4007-01A-01R-1119-07	TCGA-AG-4007	40.5258	47.2636	3.394	9.84486	65.6439	8.50495	6.53438	1.44301	229.202	1
	READ	TCGA-AG-3898-01A-01R-1119-07	TCGA-AG-3898	72.0092	54.2186	5.26399	9.02672	71.7917	13.3721	2.85539	2.00342	307.928	1
	READ	TCGA-AG-A00Y-01A-02R-A002-07	TCGA-AG-A00Y	86.3639	78.2017	6.71025	7.4852	78.1057	12.1843	6.28706	1.49377	281.75	1
	READ	TCGA-AG-3594-01A-02R-0821-07	TCGA-AG-3594	75.7222	64.556	5.73438	9.31844	30.3819	10.0032	10.7992	1.08454	245.332	1
	READ	TCGA-AF-5654-01A-01R-1660-07	TCGA-AF-5654	111.142	85.0313	6.81927	12.3568	56.5262	14.9432	6.19519	1.81482	197.88	0
	READ	TCGA-AG-3742-01A-11R-1660-07	TCGA-AG-3742	71.0745	83.0182	10.0835	16.0672	54.3551	20.4509	6.26661	2.02603	188.485	1
	READ	TCGA-AG-A01N-01A-01R-A00A-07	TCGA-AG-A01N	72.8432	75.3626	5.13059	8.76229	95.4034	6.7362	2.96905	1.39593	327.647	1
	READ	TCGA-AH-6903-01A-11R-1928-07	TCGA-AH-6903	53.0062	70.4806	9.10537	14.6156	30.4767	16.4396	11.1821	2.99459	148.039	0
	READ	TCGA-AG-3725-01A-11R-1736-07	TCGA-AG-3725	57.4476	64.0429	10.1494	10.499	58.2833	13.2692	8.44962	1.8997	116.636	1
	READ	TCGA-EI-6882-01A-11R-1928-07	TCGA-EI-6882	47.7204	78.6849	13.8933	16.7837	30.0229	13.2565	15.6924	3.76139	206.072	0
	READ	TCGA-AG-3605-01A-01R-0826-07	TCGA-AG-3605	35.5959	27.5127	3.42523	12.4153	51.8669	5.81038	6.89663	1.01321	266.523	1
	READ	TCGA-AF-2691-01A-01R-0821-07	TCGA-AF-2691	42.5559	47.8313	7.03242	12.9082	35.4993	12.2727	6.63535	1.91211	169.416	0
	READ	TCGA-EI-7002-01A-11R-1928-07	TCGA-EI-7002	83.1162	71.3925	5.57584	8.86823	60.5748	16.1061	9.16619	2.0697	209.083	1
	READ	TCGA-AG-3885-01A-01R-0905-07	TCGA-AG-3885	41.0675	57.9143	1.82223	8.86298	89.9574	3.20233	1.93488	0.744302	247.544	1
	READ	TCGA-AG-3999-01A-01R-1119-07	TCGA-AG-3999	62.9474	38.4041	3.97575	9.17836	84.3495	7.29141	4.73844	1.27594	318.39	1
	READ	TCGA-AF-3400-01A-01R-0821-07	TCGA-AF-3400	56.7633	54.6673	4.10676	12.307	26.1915	5.76058	4.52832	1.00119	183.83	0
	READ	TCGA-AH-6643-01A-11R-1830-07	TCGA-AH-6643	80.0562	98.9903	8.0393	13.0529	45.9643	14.9376	4.32143	1.73275	152.896	0
	READ	TCGA-DC-5869-01A-01R-1660-07	TCGA-DC-5869	50.6567	77.0605	11.9944	10.8234	57.8145	20.5638	7.97452	3.71082	299.921	0
	READ	TCGA-AG-3582-01A-01R-0821-07	TCGA-AG-3582	59.0903	94.4323	4.78231	7.9693	64.0764	12.7536	9.05251	1.44021	230.917	1
	READ	TCGA-AG-3584-01A-01R-0821-07	TCGA-AG-3584	59.0298	63.7433	7.22389	5.00252	65.8697	7.23771	8.60969	1.1152	272.601	1
	READ	TCGA-AG-3602-01A-02R-0826-07	TCGA-AG-3602	16.622	22.175	5.3827	12.2366	42.934	6.03015	2.83315	1.60763	156.119	1
	READ	TCGA-AG-3611-01A-01R-0826-07	TCGA-AG-3611	46.8826	36.3245	5.37866	9.07289	34.5305	11.8383	11.7774	1.57229	105.907	1
	READ	TCGA-EI-6881-01A-11R-A32Z-07	TCGA-EI-6881	53.9737	100.587	10.0599	18.6887	50.0236	10.9468	10.8446	2.20437	209.832	0
	READ	TCGA-AG-A00C-01A-01R-A002-07	TCGA-AG-A00C	51.9135	67.7919	5.78154	8.31018	44.4965	13.8906	6.10315	0.795202	270.851	1
	READ	TCGA-AG-A016-01A-01R-A002-07	TCGA-AG-A016	71.079	69.7429	5.40718	11.7735	88.461	12.6815	9.335	1.59497	273.289	1
	READ	TCGA-AG-3583-01A-01R-0821-07	TCGA-AG-3583	52.6546	46.5473	5.92377	19.9407	45.1239	7.22692	10.4869	2.02839	256.175	1
	READ	TCGA-AF-6655-01A-11R-1830-07	TCGA-AF-6655	59.2851	92.0226	10.3919	11.6278	60.2321	12.0545	7.12521	1.84566	270.049	0
	READ	TCGA-DC-5337-01A-01R-1660-07	TCGA-DC-5337	39.5036	46.1222	5.7686	10.4949	39.827	10.7275	8.23067	2.41859	283.191	0
	READ	TCGA-AF-2692-01A-01R-0821-07	TCGA-AF-2692	49.9373	94.8758	8.28598	11.1927	49.9718	16.5995	11.9013	1.47735	260.766	1
	READ	TCGA-EI-6884-01A-11R-1928-07	TCGA-EI-6884	49.3202	76.3542	9.05739	11.5412	41.2303	10.5959	11.714	1.84404	190.658	0
	READ	TCGA-AG-3728-01A-01R-0905-07	TCGA-AG-3728	20.183	30.014	2.16802	5.77082	64.5088	3.06775	2.79344	0.846224	271.238	1
	READ	TCGA-AG-4001-01A-02R-1119-07	TCGA-AG-4001	75.7231	72.2584	6.16254	11.8175	52.0612	10.5145	4.85701	2.28611	209.591	1
	READ	TCGA-AG-3883-01A-02R-0905-07	TCGA-AG-3883	53.543	31.2756	1.44039	7.35714	78.0058	3.01018	1.62391	1.22854	270.376	1
	READ	TCGA-DC-6155-01A-11R-1660-07	TCGA-DC-6155	19.4539	15.7461	1.03053	7.79601	104.474	1.4271	1.8962	0.280441	454.242	0
	READ	TCGA-EI-6883-01A-31R-1928-07	TCGA-EI-6883	62.5231	75.6209	6.40037	12.9874	59.3158	13.9886	3.2134	1.01339	232.006	0
	READ	TCGA-AG-3902-01A-01R-A32Z-07	TCGA-AG-3902	60.803	62.425	6.02816	10.6732	41.2853	17.8138	2.11105	1.99429	125.107	1
	READ	TCGA-G5-6572-01A-11R-1830-07	TCGA-G5-6572	43.7369	62.7006	9.43625	4.86413	55.9075	12.3197	11.4982	1.65732	170.424	0
	READ	TCGA-AG-3890-01A-01R-1119-07	TCGA-AG-3890	53.935	61.0238	4.43772	8.75181	60.9948	8.64356	6.34684	1.10052	167.683	1
	READ	TCGA-G5-6641-01A-11R-A32Z-07	TCGA-G5-6641	58.3658	105.501	6.72437	20.6861	36.2954	11.4421	13.9386	1.09995	198.009	0
	READ	TCGA-AG-A02X-01A-01R-A00A-07	TCGA-AG-A02X	79.911	244.408	8.1036	13.4076	62.3457	11.3422	6.22767	1.56326	308.503	1
	READ	TCGA-AG-A020-01A-21R-A083-07	TCGA-AG-A020	73.7498	88.0982	9.38277	13.5039	54.9691	11.8195	7.47682	1.85283	386.294	1
	READ	TCGA-CI-6620-01A-11R-1830-07	TCGA-CI-6620	52.4312	88.372	9.25368	18.2208	63.6019	15.9264	3.97241	3.08413	387.575	1
	READ	TCGA-AG-3599-01A-02R-0826-07	TCGA-AG-3599	45.6607	57.3036	6.57085	12.1047	47.1928	9.2773	6.74284	2.10336	304.177	1
	READ	TCGA-EI-6514-01A-11R-1736-07	TCGA-EI-6514	36.4816	62.282	9.12767	12.6152	54.9471	11.8763	5.9669	1.99208	171.202	0
	READ	TCGA-AG-4008-01A-01R-1119-07	TCGA-AG-4008	50.2454	60.8761	6.18588	8.91043	43.2063	13.6107	11.3285	2.05786	205.523	1
	READ	TCGA-EI-7004-01A-11R-1928-07	TCGA-EI-7004	45.3757	52.8	6.95941	12.0446	42.1645	6.15377	5.08264	1.62719	185.794	0
	READ	TCGA-DC-6158-01A-11R-1660-07	TCGA-DC-6158	54.5884	95.8544	9.39994	13.6507	54.9751	12.9832	2.00201	1.94218	157.813	0
	READ	TCGA-G5-6233-01A-11R-1736-07	TCGA-G5-6233	104.579	79.6304	6.32949	10.4296	49.4749	15.9257	8.67527	1.66053	312.814	1
	READ	TCGA-AG-3592-01A-02R-1736-07	TCGA-AG-3592	71.856	47.3386	9.66423	10.4104	71.2397	11.7643	8.76892	1.95893	299.801	1
	READ	TCGA-DT-5265-01A-21R-1830-07	TCGA-DT-5265	66.1301	55.8909	4.73501	10.4694	45.1445	15.158	8.11345	1.24611	140.487	0
	COAD	TCGA-A6-5666-01A-01R-1653-07	TCGA-A6-5666	47.5842	53.7928	8.63486	14.6153	31.8815	10.8082	4.01613	2.18863	370.205	0
	COAD	TCGA-A6-6142-01A-11R-1774-07	TCGA-A6-6142	44.7155	49.7448	4.05844	11.4493	53.6838	9.6993	3.95135	1.74275	224.899	0
	COAD	TCGA-AA-3663-01A-01R-1723-07	TCGA-AA-3663	56.03	50.16	7.37894	15.837	36.0509	10.1351	2.75869	1.62029	255.327	1
	COAD	TCGA-AZ-6601-01A-11R-1774-07	TCGA-AZ-6601	74.8926	80.3385	8.91128	12.0218	46.7463	12.3276	5.08024	1.62199	286.05	1
	COAD	TCGA-WS-AB45-01A-11R-A41B-07	TCGA-WS-AB45	32.5608	48.6172	7.84461	10.1029	21.6884	6.2618	1.64497	1.96615	113.698	0
	COAD	TCGA-CK-4952-01A-01R-1723-07	TCGA-CK-4952	85.2115	81.1095	6.8537	14.8858	29.7176	11.8294	13.1765	2.36395	304.76	0
	COAD	TCGA-AD-6964-01A-11R-1928-07	TCGA-AD-6964	46.7365	40.8824	7.34967	11.1563	45.475	11.0718	4.49817	1.76374	231.334	1
	COAD	TCGA-G4-6299-01A-11R-1774-07	TCGA-G4-6299	44.7141	68.5869	4.55727	15.0696	61.7991	13.3503	0.279016	2.53778	335.133	0
	COAD	TCGA-T9-A92H-01A-11R-A37K-07	TCGA-T9-A92H	82.0087	97.8285	8.07499	10.0787	69.4495	19.6133	4.67075	2.05888	310.309	0
	COAD	TCGA-D5-5537-01A-21R-1928-07	TCGA-D5-5537	87.8472	84.7606	8.40412	9.83434	51.1936	19.3624	7.20042	1.07716	173.484	0
	COAD	TCGA-AA-3814-01A-01R-0905-07	TCGA-AA-3814	50.482	37.8532	6.06876	7.62208	58.251	9.99647	5.14778	1.72539	207.478	1
	COAD	TCGA-AA-3812-01A-01R-0905-07	TCGA-AA-3812	38.2824	34.4488	1.39862	9.74141	55.4811	2.17797	2.66708	0.44886	283.905	1
	COAD	TCGA-NH-A6GA-01A-11R-A37K-07	TCGA-NH-A6GA	93.1432	90.1309	5.62365	8.59507	87.5317	18.4692	7.59613	1.58486	212.37	1
	COAD	TCGA-AA-3844-01A-01R-1022-07	TCGA-AA-3844	59.6262	79.6672	6.59638	11.0958	51.2125	8.16647	13.285	2.38487	241.511	1
	COAD	TCGA-AA-3715-01A-01R-0905-07	TCGA-AA-3715	128.606	74.8067	3.36384	13.6151	44.7442	2.55006	4.57514	1.88393	322.178	1
	COAD	TCGA-A6-6781-01A-22R-1928-07	TCGA-A6-6781	34.0094	42.6318	6.22275	12.0817	37.5798	6.32124	0.645672	1.62115	189.23	0
	COAD	TCGA-D5-6531-01A-11R-1723-07	TCGA-D5-6531	112.463	128.054	5.86967	16.8074	59.4905	8.49178	0.231262	1.3579	272.484	0
	COAD	TCGA-A6-6141-01A-11R-1774-07	TCGA-A6-6141	47.2635	57.0436	6.80004	13.2367	40.8225	8.40539	9.38419	1.52139	226.99	0
	COAD	TCGA-A6-2682-01A-01R-1410-07	TCGA-A6-2682	43.6752	46.377	4.35931	14.1821	43.7935	8.58306	4.93901	1.09389	277.835	1
	COAD	TCGA-A6-2671-01A-01R-1410-07	TCGA-A6-2671	57.5434	61.7318	4.63785	14.6552	55.9474	7.47122	2.2742	1.41755	402.38	1
	COAD	TCGA-G4-6294-01A-11R-1774-07	TCGA-G4-6294	47.1509	64.4231	12.959	14.0249	37.2973	15.5007	12.0231	2.62321	169.63	1
	COAD	TCGA-AU-3779-01A-01R-1723-07	TCGA-AU-3779	69.7277	62.3447	6.18804	9.46466	37.3895	9.51071	6.96122	1.54517	299.016	0
	COAD	TCGA-QG-A5Z1-01A-11R-A28H-07	TCGA-QG-A5Z1	53.3298	100.372	8.58022	13.9004	47.54	15.6318	14.3903	1.62446	191.245	0
	COAD	TCGA-A6-A56B-01A-31R-A28H-07	TCGA-A6-A56B	113.609	81.0386	9.05461	23.3926	67.6194	18.3758	4.4436	2.75395	185.756	0
	COAD	TCGA-D5-5541-01A-01R-1653-07	TCGA-D5-5541	57.7866	76.3623	7.73767	10.594	52.1292	14.3882	5.84574	1.5716	285.855	0
	COAD	TCGA-AA-A02R-01A-01R-A00A-07	TCGA-AA-A02R	116.065	91.3683	4.39888	13.6931	64.4196	6.27775	6.1224	0.947472	377.429	1
	COAD	TCGA-AA-3866-01A-01R-1022-07	TCGA-AA-3866	39.669	80.0648	10.9363	10.3994	52.9222	8.15812	12.8491	1.9942	327.235	1
	COAD	TCGA-AA-3845-01A-01R-1022-07	TCGA-AA-3845	44.3735	63.0822	9.60883	8.92209	30.4289	11.2793	12.0292	7.66957	244.667	1
	COAD	TCGA-A6-6650-01A-11R-A278-07	TCGA-A6-6650	43.6966	72.2971	17.3063	5.55475	34.3521	13.5127	8.79473	1.8372	192.696	0
	COAD	TCGA-3L-AA1B-01A-11R-A37K-07	TCGA-3L-AA1B	67.6561	84.1541	7.97255	11.5827	74.0554	15.2716	12.3359	2.76811	208.252	0
	COAD	TCGA-AD-6963-01A-11R-1928-07	TCGA-AD-6963	117.669	83.5816	6.85755	11.9183	65.1353	12.2909	3.96978	1.47336	402.049	0
	COAD	TCGA-CK-6747-01A-11R-1839-07	TCGA-CK-6747	56.1862	69.8646	7.63601	15.4868	34.6649	9.15467	8.8765	1.94464	227.712	0
	COAD	TCGA-AA-3939-01A-01R-1022-07	TCGA-AA-3939	47.249	56.0739	7.17022	6.03975	24.5686	11.4532	7.39188	2.97757	242.617	1
	COAD	TCGA-G4-6295-01A-11R-1723-07	TCGA-G4-6295	78.2166	68.0276	8.88036	8.69375	61.3693	22.2689	0.504999	2.81409	423.79	0
	COAD	TCGA-AA-3869-01A-01R-1022-07	TCGA-AA-3869	42.6757	51.7388	7.77759	11.8688	34.1203	10.7392	8.92113	2.11133	122.577	1
	COAD	TCGA-CM-6677-01A-11R-1839-07	TCGA-CM-6677	72.8229	83.8723	6.62178	12.1281	74.0062	11.1687	5.19541	1.97635	287.374	0
	COAD	TCGA-A6-5659-01A-01R-1653-07	TCGA-A6-5659	49.029	64.5013	9.38241	12.1739	57.2612	14.0347	4.38454	1.90672	263.305	0
	COAD	TCGA-AA-A01T-01A-21R-A16W-07	TCGA-AA-A01T	57.8834	30.7077	3.62814	5.52882	85.2156	5.31863	3.67553	0.271689	270.04	1
	COAD	TCGA-F4-6703-01A-11R-1839-07	TCGA-F4-6703	49.3607	54.2412	5.28962	9.43926	22.8331	6.57394	1.4037	2.122	194.845	0
	COAD	TCGA-A6-2677-01A-01R-0821-07	TCGA-A6-2677	45.2004	76.213	8.94654	19.3745	41.0994	15.1203	19.1068	2.64163	477.752	0
	COAD	TCGA-AA-3821-01A-01R-1022-07	TCGA-AA-3821	46.4562	49.4425	11.0402	13.7033	35.9279	16.1451	23.3766	3.79023	258.31	1
	COAD	TCGA-QG-A5YX-01A-11R-A28H-07	TCGA-QG-A5YX	55.0661	80.1783	7.62909	14.8179	34.7992	11.7796	9.27317	1.45107	335.294	0
	COAD	TCGA-CM-6169-01A-11R-1653-07	TCGA-CM-6169	51.4011	93.6271	10.821	12.4249	31.052	12.8745	3.49818	2.72376	127.36	0
	COAD	TCGA-AA-3972-01A-01R-1022-07	TCGA-AA-3972	55.0188	79.0108	9.35562	18.7253	38.6648	12.092	8.25473	2.38571	244.711	1
	COAD	TCGA-G4-6310-01A-11R-1723-07	TCGA-G4-6310	42.4009	54.3728	7.27745	10.2354	57.7272	12.4964	6.13183	2.11027	222.84	0
	COAD	TCGA-AA-3973-01A-01R-1022-07	TCGA-AA-3973	44.3423	57.6968	6.90036	4.68366	42.8812	10.3934	12.5829	1.6609	144.64	1
	COAD	TCGA-CM-6675-01A-11R-1839-07	TCGA-CM-6675	54.06	69.1591	11.2653	13.9174	35.2336	16.1369	7.55235	2.05419	334.96	0
	COAD	TCGA-AA-3966-01A-01R-1113-07	TCGA-AA-3966	43.6579	30.0094	6.52957	9.40087	45.4334	10.9096	5.69921	2.14228	245.406	1
	COAD	TCGA-AA-3554-01A-01R-0826-07	TCGA-AA-3554	51.1272	62.2934	6.34295	10.1052	42.7028	5.68785	0.633083	1.23676	265.002	1
	COAD	TCGA-A6-3808-01A-01R-1022-07	TCGA-A6-3808	37.3107	52.4346	7.9372	12.3242	35.4666	6.91146	8.26671	2.88769	267.644	0
	COAD	TCGA-AA-3552-01A-01R-0821-07	TCGA-AA-3552	43.8471	80.8874	3.50117	9.16835	53.08	5.22232	7.57289	1.49124	167.125	1
	COAD	TCGA-AA-3989-01A-01R-1022-07	TCGA-AA-3989	55.3543	54.861	3.61599	9.25764	50.9365	5.51382	6.61255	1.43215	187.165	1
	COAD	TCGA-AA-3527-01A-01R-0821-07	TCGA-AA-3527	43.827	35.2076	1.40415	10.5478	40.5584	2.21847	0.193097	0.447744	282.57	1
	COAD	TCGA-AD-5900-01A-11R-1653-07	TCGA-AD-5900	92.7258	63.9795	5.73665	12.9097	40.4644	9.92583	2.24009	1.83582	350.425	0
	COAD	TCGA-AA-A01I-01A-02R-A089-07	TCGA-AA-A01I	76.8917	84.9944	9.46818	15.8122	17.2207	15.7567	14.1756	2.45545	141.282	1
	COAD	TCGA-A6-6648-01A-11R-1774-07	TCGA-A6-6648	81.139	66.3955	9.9353	15.387	40.229	11.1747	10.004	2.11664	351.382	0
	COAD	TCGA-D5-6530-01A-11R-1723-07	TCGA-D5-6530	54.1515	65.7648	9.35104	12.866	42.2936	8.87208	5.92941	2.10037	216.946	0
	COAD	TCGA-AM-5821-01A-01R-1653-07	TCGA-AM-5821	89.4202	137.596	5.66224	9.46316	48.8805	7.86169	0.862975	4.4229	304.482	0
	COAD	TCGA-AA-A022-01A-21R-A16W-07	TCGA-AA-A022	71.5608	42.0425	6.19484	9.04253	42.6902	14.7621	8.50602	0.412281	231.487	1
	COAD	TCGA-CM-6165-01A-11R-1653-07	TCGA-CM-6165	50.2801	102.3	10.7562	14.2899	37.2419	13.5419	17.2371	3.16791	169.352	0
	COAD	TCGA-AA-3867-01A-01R-1022-07	TCGA-AA-3867	30.7347	75.0732	6.56854	11.4828	39.6163	5.66247	4.82412	1.86115	222.573	1
	COAD	TCGA-AA-3955-01A-02R-1022-07	TCGA-AA-3955	41.295	61.5169	10.4239	14.6976	45.5518	11.9747	9.97964	3.17626	352.076	1
	COAD	TCGA-A6-6650-01A-11R-1774-07	TCGA-A6-6650	76.9237	100.484	12.8737	8.95705	62.9438	12.7657	11.0813	1.69853	283.087	0
	COAD	TCGA-AA-3950-01A-02R-1022-07	TCGA-AA-3950	76.6692	64.6027	8.91497	10.2622	35.8373	10.5973	5.14122	3.17257	361.758	1
	COAD	TCGA-G4-6320-01A-11R-1723-07	TCGA-G4-6320	59.4158	56.4189	7.56073	11.4547	53.7342	10.0512	10.8703	2.13985	246.764	0
	COAD	TCGA-AA-A01G-01A-01R-A002-07	TCGA-AA-A01G	96.2586	78.7788	5.45151	9.48036	40.8511	9.36742	8.31656	2.72153	441.208	1
	COAD	TCGA-NH-A5IV-01A-42R-A37K-07	TCGA-NH-A5IV	98.821	88.3807	10.1419	17.294	60.5678	15.5164	2.64413	1.50359	316.021	0
	COAD	TCGA-A6-6780-01A-11R-1839-07	TCGA-A6-6780	117.581	91.0931	8.69143	13.5177	49.8048	13.5593	0.240901	1.67577	289.294	0
	COAD	TCGA-AA-3831-01A-01R-0905-07	TCGA-AA-3831	47.997	61.2735	7.86845	14.4662	40.0442	9.14095	10.7004	2.60346	184.817	1
	COAD	TCGA-CM-5862-01A-01R-1653-07	TCGA-CM-5862	30.7678	36.4601	3.07896	7.91834	44.3928	16.9222	21.3917	5.99661	161.258	1
	COAD	TCGA-AA-3841-01A-01R-0905-07	TCGA-AA-3841	48.3011	40.6241	2.94699	8.76474	67.1056	6.3944	5.0176	0.353862	303.592	1
	COAD	TCGA-AA-3543-01A-01R-0826-07	TCGA-AA-3543	35.8126	43.5765	7.09649	9.8722	39.4777	6.44513	6.50871	1.1403	341.671	1
	COAD	TCGA-AZ-4323-01A-21R-1839-07	TCGA-AZ-4323	76.3237	91.4264	7.14112	11.9776	34.2658	17.4669	2.77574	2.4337	214.519	1
	COAD	TCGA-AA-3976-01A-01R-1022-07	TCGA-AA-3976	48.4988	70.2905	7.22318	9.53181	47.487	14.0026	6.85789	3.47066	200.958	1
	COAD	TCGA-AA-3530-01A-01R-1022-07	TCGA-AA-3530	52.3557	73.419	10.4183	18.2316	35.4034	15.5635	19.8928	3.41296	194.104	1
	COAD	TCGA-AA-3877-01A-01R-1022-07	TCGA-AA-3877	41.2793	61.5713	6.65426	12.3338	44.3843	9.93632	9.23447	2.90916	273.796	1
	COAD	TCGA-AA-3984-01A-02R-1022-07	TCGA-AA-3984	111.4	89.837	8.76848	16.6137	44.0501	13.6117	7.82844	2.59235	301.93	1
	COAD	TCGA-5M-AATE-01A-11R-A41B-07	TCGA-5M-AATE	74.0938	72.1109	7.39544	13.8719	79.7181	19.4317	8.67152	2.86756	281.897	1
	COAD	TCGA-G4-6315-01A-11R-1723-07	TCGA-G4-6315	58.1642	84.7836	7.22801	11.215	61.4065	11.063	6.33742	2.00538	385.375	0
	COAD	TCGA-AA-3692-01A-01R-0905-07	TCGA-AA-3692	41.9743	55.4326	6.82306	15.567	37.7345	6.63767	9.74252	1.06643	256.958	1
	COAD	TCGA-AD-6888-01A-11R-1928-07	TCGA-AD-6888	48.1283	61.1432	5.60993	9.9427	63.6317	11.5099	4.8698	1.17545	331.185	0
	COAD	TCGA-4N-A93T-01A-11R-A37K-07	TCGA-4N-A93T	76.7533	65.9077	8.37112	4.65188	55.6559	15.2596	5.86367	1.13118	235.862	1
	COAD	TCGA-D5-6538-01A-11R-1723-07	TCGA-D5-6538	54.8478	100.989	6.32408	11.9753	45.7696	11.5911	12.3711	1.79979	258.134	0
	COAD	TCGA-CK-4951-01A-01R-1410-07	TCGA-CK-4951	59.1525	69.7379	6.22208	15.1574	37.6865	9.27264	7.67705	3.35741	348.065	0
	COAD	TCGA-AA-3684-01A-02R-0905-07	TCGA-AA-3684	35.869	53.6138	2.60691	8.42597	59.0788	5.26607	1.87407	0.885329	225.47	1
	COAD	TCGA-F4-6805-01A-11R-1839-07	TCGA-F4-6805	114.892	68.9184	8.19665	13.1061	39.8818	14.1428	5.41697	2.65964	226.55	0
	COAD	TCGA-AA-A03F-01A-11R-A16W-07	TCGA-AA-A03F	51.879	60.2357	2.81761	9.16652	37.9801	5.29544	4.97501	0.586092	188.668	1
	COAD	TCGA-AD-6901-01A-11R-1928-07	TCGA-AD-6901	48.826	56.5834	8.50848	9.49341	58.2899	10.9542	5.70161	1.16061	138.419	1
	COAD	TCGA-AA-3531-01A-01R-0821-07	TCGA-AA-3531	56.5716	53.0667	4.18346	8.8624	64.996	6.80105	6.67849	0.862219	363.295	1
	COAD	TCGA-AA-3833-01A-01R-0905-07	TCGA-AA-3833	39.8384	44.3423	3.90757	10.5675	37.2017	4.73368	6.03571	1.55503	187.681	1
	COAD	TCGA-AA-3494-01A-01R-1410-07	TCGA-AA-3494	58.2427	41.4831	4.392	15.159	46.9891	6.05225	11.4466	1.66992	279.046	1
	COAD	TCGA-CM-5863-01A-21R-1839-07	TCGA-CM-5863	42.3885	51.1829	7.47014	10.9152	29.1799	9.30829	6.35697	1.57986	133.717	0
	COAD	TCGA-AA-A00L-01A-01R-A002-07	TCGA-AA-A00L	62.0648	71.5907	6.3987	11.5711	56.2678	9.49248	9.30654	1.91431	413.244	1
	COAD	TCGA-CM-5868-01A-01R-1653-07	TCGA-CM-5868	64.9706	65.9319	7.29746	13.2967	44.5318	12.59	9.38329	1.81004	232.779	1
	COAD	TCGA-AZ-6603-01A-11R-1839-07	TCGA-AZ-6603	69.3793	99.3704	11.4769	9.65613	49.6063	14.4122	6.3854	1.51917	212.881	0
	COAD	TCGA-F4-6459-01A-11R-1774-07	TCGA-F4-6459	89.889	80.8713	7.81074	13.1639	36.5318	15.2983	8.81141	2.29988	218.166	0
	COAD	TCGA-CM-5348-01A-21R-1723-07	TCGA-CM-5348	30.9451	53.0259	9.69767	13.2903	100.097	10.7082	6.36687	1.44493	122.138	0
	COAD	TCGA-AA-A01S-01A-21R-A083-07	TCGA-AA-A01S	78.2431	77.5877	3.04972	9.89825	67.1957	8.3426	5.72648	1.20035	590.096	1
	COAD	TCGA-AA-3696-01A-01R-0905-07	TCGA-AA-3696	96.8738	78.6727	9.07641	15.1613	73.6827	13.7262	13.246	2.77419	150.533	1
	COAD	TCGA-AA-3680-01A-01R-0905-07	TCGA-AA-3680	60.1392	68.3588	11.2517	15.4516	53.0021	13.3736	14.5152	3.20078	163.541	1
	COAD	TCGA-A6-2684-01A-01R-1410-07	TCGA-A6-2684	57.762	55.5984	3.08016	13.2827	57.8178	8.26982	1.51161	1.04989	166.38	0
	COAD	TCGA-CA-5796-01A-01R-1653-07	TCGA-CA-5796	30.2104	57.7037	8.52779	11.5562	34.2324	9.63632	11.1012	1.71605	130.271	0
	COAD	TCGA-G4-6298-01A-11R-1723-07	TCGA-G4-6298	69.7238	66.3719	5.8281	7.41934	108.66	9.85124	4.48983	2.34931	231.57	1
	COAD	TCGA-CM-6168-01A-11R-1653-07	TCGA-CM-6168	61.7833	82.2678	8.39219	17.5613	43.4609	11.0156	4.18078	2.39088	199.184	0
	COAD	TCGA-G4-6321-01A-11R-1723-07	TCGA-G4-6321	12.7453	36.9718	8.85794	6.45079	17.3509	6.93414	4.79102	0.932371	91.1875	0
	COAD	TCGA-D5-5538-01A-01R-1653-07	TCGA-D5-5538	42.7363	71.2882	9.6354	11.7769	38.8981	11.8912	4.07432	2.75895	270.871	0
	COAD	TCGA-A6-5656-01A-21R-1839-07	TCGA-A6-5656	85.1427	78.4837	8.17559	11.304	72.1794	19.3456	12.2774	1.60343	221.144	0
	COAD	TCGA-F4-6806-01A-11R-1839-07	TCGA-F4-6806	54.9096	67.2396	9.6163	12.9012	41.3773	13.7461	10.9868	1.65541	182.977	0
	COAD	TCGA-D5-6930-01A-11R-1928-07	TCGA-D5-6930	66.8834	58.5385	5.33787	13.3175	49.4948	7.09999	7.21789	1.41447	342.049	0
	COAD	TCGA-A6-6782-01A-11R-1839-07	TCGA-A6-6782	50.0634	50.8566	7.43302	11.4042	57.1722	18.5998	6.32782	2.17123	221.017	0
	COAD	TCGA-AA-3818-01A-01R-0905-07	TCGA-AA-3818	63.4611	48.1058	6.71493	11.212	52.169	9.86625	8.09104	1.73665	179.726	1
	COAD	TCGA-NH-A8F7-01A-11R-A41B-07	TCGA-NH-A8F7	49.5045	74.4261	8.0536	17.5373	63.4383	10.3514	12.3964	1.36564	269.797	1
	COAD	TCGA-AA-3956-01A-02R-1022-07	TCGA-AA-3956	47.7778	60.6708	8.81027	7.17253	30.244	12.4563	8.65724	2.2309	250.484	1
	COAD	TCGA-F4-6704-01A-11R-1839-07	TCGA-F4-6704	44.5326	50.6232	9.34352	8.75325	36.1244	13.4404	9.44237	1.88104	206.101	0
	COAD	TCGA-AA-3525-01A-02R-0826-07	TCGA-AA-3525	32.5521	39.1969	5.84747	12.0424	31.745	5.66974	12.7494	1.55645	318.379	1
	COAD	TCGA-AZ-4308-01A-01R-1410-07	TCGA-AZ-4308	38.7532	38.5886	1.11057	7.4984	48.7772	4.05807	2.09842	0.521584	409.129	0
	COAD	TCGA-A6-2680-01A-01R-1410-07	TCGA-A6-2680	57.2316	70.7458	3.73417	9.01995	61.8772	5.1155	2.31287	1.32108	318.634	0
	COAD	TCGA-G4-6311-01A-11R-1723-07	TCGA-G4-6311	56.0728	64.4477	8.68773	10.3575	62.3093	12.3453	4.49052	1.6142	305.721	0
	COAD	TCGA-AA-3538-01A-01R-0821-07	TCGA-AA-3538	45.9571	50.7171	7.75245	9.96053	55.1698	10.9035	5.25949	2.85482	226.197	1
	COAD	TCGA-AA-3952-01A-01R-1022-07	TCGA-AA-3952	27.1973	58.2072	6.68662	14.9854	55.3946	13.9082	3.75567	1.58958	290.838	1
	COAD	TCGA-AA-3496-01A-21R-1839-07	TCGA-AA-3496	55.8693	69.8926	7.46698	13.3846	55.3611	10.4466	7.53644	1.43207	314.958	1
	COAD	TCGA-G4-6588-01A-11R-1774-07	TCGA-G4-6588	65.4308	99.776	8.38773	15.5579	30.3411	13.6542	7.13456	2.29518	481.784	0
	COAD	TCGA-A6-2672-01A-01R-0826-07	TCGA-A6-2672	49.4945	48.0831	5.69012	13.3457	43.88	9.2665	3.37231	2.31177	339.07	0
	COAD	TCGA-AA-A00K-01A-02R-A002-07	TCGA-AA-A00K	99.7345	64.1634	4.6782	9.31736	42.5778	9.65909	8.6776	1.42737	242.023	1
	COAD	TCGA-AA-3514-01A-02R-0821-07	TCGA-AA-3514	44.1697	36.8065	1.14809	12.1093	42.2108	3.19035	2.66825	0.322399	280.831	1
	COAD	TCGA-D5-6529-01A-11R-1774-07	TCGA-D5-6529	123.283	74.5917	5.15747	11.1763	39.2385	13.1564	6.84109	2.16797	155.88	0
	COAD	TCGA-CM-6167-01A-11R-1653-07	TCGA-CM-6167	33.9335	64.5096	8.49339	11.3285	35.6592	10.1571	4.77404	2.08302	164.913	0
	COAD	TCGA-AA-3941-01A-01R-1022-07	TCGA-AA-3941	51.4495	53.8181	11.0797	11.8373	46.3621	13.2635	8.68227	1.48611	211.914	1
	COAD	TCGA-A6-2684-01A-01R-A278-07	TCGA-A6-2684	24.051	36.8505	6.47893	5.75245	17.3885	12.4244	1.87228	1.42417	50.3298	0
	COAD	TCGA-AA-3562-01A-02R-0821-07	TCGA-AA-3562	44.0841	52.7395	5.43128	9.71863	67.9425	7.1167	7.74305	1.8765	299.665	1
	COAD	TCGA-CK-4950-01A-01R-1723-07	TCGA-CK-4950	59.7524	53.8835	6.83329	8.42348	38.4586	8.6469	4.80639	1.55288	195.842	0
	COAD	TCGA-D5-6923-01A-11R-A32Z-07	TCGA-D5-6923	81.9419	85.1745	7.52815	11.2893	68.4291	13.9034	3.87152	1.50921	296.887	0
	COAD	TCGA-AA-3846-01A-01R-1022-07	TCGA-AA-3846	42.0413	61.5867	9.72657	14.8711	31.3863	14.4759	6.93944	2.08823	198.929	1
	COAD	TCGA-AZ-4614-01A-01R-1410-07	TCGA-AZ-4614	73.2744	60.661	5.67863	10.2046	51.5725	15.0918	12.0389	1.0218	314.128	1
	COAD	TCGA-D5-6932-01A-11R-1928-07	TCGA-D5-6932	47.1123	78.0637	6.35638	10.8055	45.763	15.48	4.70444	1.71088	258.066	0
	COAD	TCGA-D5-6541-01A-11R-1723-07	TCGA-D5-6541	89.6988	70.12	8.2923	10.6871	36.2344	10.1041	8.14056	1.15213	112.874	0
	COAD	TCGA-CK-5912-01A-11R-1653-07	TCGA-CK-5912	43.9698	136.347	11.822	24.3888	42.8067	17.856	10.2956	2.19087	229.895	0
	COAD	TCGA-AA-3837-01A-01R-0905-07	TCGA-AA-3837	62.7755	60.1476	6.90731	6.31037	52.1736	8.1096	7.25565	2.81792	243.932	1
	COAD	TCGA-AA-A01R-01A-21R-A083-07	TCGA-AA-A01R	75.4584	63.6113	3.12231	10.5295	64.7687	6.01017	5.14041	0.778423	355.044	1
	COAD	TCGA-AM-5820-01A-01R-1653-07	TCGA-AM-5820	106.928	125.205	11.275	12.996	64.1551	15.8485	6.02874	1.99982	198.624	0
	COAD	TCGA-A6-2674-01A-02R-0821-07	TCGA-A6-2674	33.4224	62.503	4.72656	6.10431	31.0005	7.11318	4.11378	1.64663	138.488	0
	COAD	TCGA-CK-5916-01A-11R-1653-07	TCGA-CK-5916	79.6938	75.9122	10.9464	15.3659	33.4783	13.744	0.51162	3.75986	321.194	1
	COAD	TCGA-AA-3655-01A-02R-1723-07	TCGA-AA-3655	64.9628	92.4931	8.79461	14.0957	55.3528	10.3086	13.2755	2.14155	259.906	1
	COAD	TCGA-AA-A00W-01A-01R-A002-07	TCGA-AA-A00W	72.8192	87.448	6.22795	13.9815	51.9062	14.4978	10.8486	1.5924	219.044	1
	COAD	TCGA-G4-6293-01A-11R-1723-07	TCGA-G4-6293	52.3541	68.3029	5.71099	12.1189	41.1616	10.0688	6.46624	2.10436	160.442	0
	COAD	TCGA-QL-A97D-01A-12R-A41B-07	TCGA-QL-A97D	86.4095	65.3473	11.5472	10.8761	39.6131	17.5782	9.18125	2.63369	133.857	0
	COAD	TCGA-AA-3672-01A-01R-0905-07	TCGA-AA-3672	80.3353	46.9393	2.84678	15.155	54.8189	4.07638	0.659729	1.18432	408.796	1
	COAD	TCGA-4T-AA8H-01A-11R-A41B-07	TCGA-4T-AA8H	89.3253	72.0126	8.58038	12.2867	41.3915	18.0997	12.805	2.77474	178.676	0
	COAD	TCGA-AA-A00J-01A-02R-A002-07	TCGA-AA-A00J	47.1952	92.7481	9.62734	16.1935	35.5337	5.83729	15.9623	1.38714	295.953	1
	COAD	TCGA-AA-3980-01A-02R-1022-07	TCGA-AA-3980	43.1536	60.4333	5.24111	13.1898	46.7141	12.9971	12.2281	2.34465	298.168	1
	COAD	TCGA-AA-3862-01A-01R-1022-07	TCGA-AA-3862	37.9688	65.2238	10.0264	8.40083	46.3644	10.2665	10.1598	1.7587	143.435	1
	COAD	TCGA-D5-6926-01A-11R-1928-07	TCGA-D5-6926	73.7778	63.5128	8.65436	15.4223	53.2746	12.3042	7.23121	1.88622	234.468	0
	COAD	TCGA-AA-3560-01A-01R-0821-07	TCGA-AA-3560	74.063	70.0392	5.16974	13.5442	22.6153	9.49281	9.1776	1.00553	160.747	1
	COAD	TCGA-G4-6306-01A-11R-1774-07	TCGA-G4-6306	76.2287	66.2642	6.57991	6.04661	69.0788	12.835	0.560156	1.25696	286.203	0
	COAD	TCGA-G4-6297-01A-11R-1723-07	TCGA-G4-6297	74.4679	71.2915	7.88629	8.48762	45.2972	9.85715	3.75569	1.87279	215.779	1
	COAD	TCGA-A6-5664-01A-21R-1839-07	TCGA-A6-5664	63.7322	51.873	6.42896	13.1591	29.4892	11.1194	10.7922	2.29506	219.114	1
	COAD	TCGA-CM-4751-01A-02R-1839-07	TCGA-CM-4751	61.7675	88.1549	6.11924	10.0481	59.6891	12.4133	8.42424	2.04568	168.564	0
	COAD	TCGA-AA-A00R-01A-01R-A002-07	TCGA-AA-A00R	65.6527	86.9742	6.62118	11.2422	47.9958	9.89647	0	1.6795	530.411	1
	COAD	TCGA-G4-6323-01A-11R-1723-07	TCGA-G4-6323	72.1066	67.1727	8.18286	11.692	39.1303	11.3956	10.459	2.00436	142.437	0
	COAD	TCGA-A6-A567-01A-31R-A28H-07	TCGA-A6-A567	66.9014	92.8338	9.10376	22.1643	54.6136	23.6178	7.23346	2.93341	164.792	1
	COAD	TCGA-A6-2676-01A-01R-0826-07	TCGA-A6-2676	55.8499	45.7233	8.31472	15.3561	32.47	7.61926	4.45222	1.43413	485.334	0
	COAD	TCGA-AA-A01P-01A-21R-A083-07	TCGA-AA-A01P	46.5567	55.764	6.16596	9.3393	35.301	9.14322	5.0427	1.54554	246.329	1
	COAD	TCGA-AA-A00U-01A-01R-A002-07	TCGA-AA-A00U	88.2012	93.1998	5.94649	13.2958	56.4784	10.7288	8.0997	1.85388	368.599	1
	COAD	TCGA-AA-3561-01A-01R-0821-07	TCGA-AA-3561	39.1102	31.9938	8.33983	14.219	27.1032	5.59088	7.65543	3.26943	239.598	1
	COAD	TCGA-CM-4744-01A-01R-A32Z-07	TCGA-CM-4744	61.0685	50.8634	3.94451	7.47964	51.0904	8.42826	1.55619	2.13916	352.646	0
	COAD	TCGA-AA-A02J-01A-01R-A00A-07	TCGA-AA-A02J	68.8818	74.9061	5.68177	8.45584	86.8051	12.3541	10.6413	1.0779	334.074	1
	COAD	TCGA-AY-6386-01A-21R-1723-07	TCGA-AY-6386	43.6044	63.8401	6.52021	11.2829	48.8853	11.2772	7.52817	1.4791	254.737	0
	COAD	TCGA-AA-3947-01A-01R-1022-07	TCGA-AA-3947	44.8884	51.8393	21.0835	15.2896	7.00299	12.3027	5.67909	5.90046	65.4315	1
	COAD	TCGA-F4-6461-01A-11R-1774-07	TCGA-F4-6461	50.9345	54.8348	7.77883	8.79262	27.5387	10.9793	10.1376	1.88596	175.485	0
	COAD	TCGA-AU-6004-01A-11R-1723-07	TCGA-AU-6004	65.4681	78.7633	9.20435	17.6044	39.5735	9.39871	9.96154	2.93807	211.106	0
	COAD	TCGA-CA-5797-01A-01R-1653-07	TCGA-CA-5797	64.9999	83.238	8.97267	16.6145	62.7922	11.6804	8.68983	2.63352	192.591	0
	COAD	TCGA-AA-A029-01A-01R-A00A-07	TCGA-AA-A029	76.6391	114.381	5.12243	7.50603	38.9436	7.41831	4.50174	1.24541	264.705	1
	COAD	TCGA-A6-3807-01A-01R-1022-07	TCGA-A6-3807	36.9511	47.1602	7.28716	11.2958	51.7906	10.8414	4.85344	1.67376	229.118	0
	COAD	TCGA-AA-A01X-01A-21R-A083-07	TCGA-AA-A01X	69.4719	75.3206	4.22037	12.7918	74.6216	6.47272	6.0291	0.943163	199.109	1
	COAD	TCGA-A6-5657-01A-01R-A32Z-07	TCGA-A6-5657	60.9594	68.9101	5.35668	10.5344	51.0897	9.88259	6.1584	2.03819	310.62	0
	COAD	TCGA-AA-3860-01A-02R-0905-07	TCGA-AA-3860	62.8872	53.739	7.79292	9.0129	50.1216	13.4802	5.44935	1.69193	222.163	1
	COAD	TCGA-AY-5543-01A-01R-1653-07	TCGA-AY-5543	55.2089	75.7623	8.57578	11.1445	44.0207	13.399	2.91644	1.58505	202.656	0
	COAD	TCGA-AA-A00Q-01A-01R-A002-07	TCGA-AA-A00Q	71.2018	64.9352	7.41954	9.4318	49.26	11.3091	10.9049	1.26354	210.831	1
	COAD	TCGA-NH-A50T-01A-11R-A28H-07	TCGA-NH-A50T	91.1759	95.5971	6.4843	11.9061	71.3734	13.0034	3.10083	2.65478	357.861	0
	COAD	TCGA-A6-5661-01A-01R-1653-07	TCGA-A6-5661	62.3221	85.0407	10.7032	15.2701	32.4258	10.7707	8.1982	2.26643	322.993	0
	COAD	TCGA-AA-3526-01A-02R-A32Z-07	TCGA-AA-3526	53.8958	53.9367	7.82194	13.4223	42.9012	11.8156	7.06063	2.14678	376.984	1
	COAD	TCGA-A6-2683-01A-01R-0821-07	TCGA-A6-2683	54.8683	41.2369	1.88823	9.15766	64.4456	3.76357	2.78447	0.650498	212.423	1
	COAD	TCGA-CK-5914-01A-11R-1653-07	TCGA-CK-5914	63.2513	70.7944	9.14441	12.338	46.9888	13.9185	7.54521	2.39946	286.227	0
	COAD	TCGA-AA-3856-01A-01R-0905-07	TCGA-AA-3856	40.4018	100.662	6.07607	14.8011	43.1206	7.59724	4.4705	1.94765	241.242	1
	COAD	TCGA-AA-3679-01A-02R-0905-07	TCGA-AA-3679	29.5201	34.0485	4.49689	9.87771	84.5363	4.74395	5.54928	1.23459	277.389	1
	COAD	TCGA-F4-6807-01A-11R-1839-07	TCGA-F4-6807	45.8534	64.6131	8.33156	12.734	38.8445	10.7479	7.95179	2.09505	209.505	0
	COAD	TCGA-QG-A5YV-01A-11R-A28H-07	TCGA-QG-A5YV	96.7715	65.214	6.33077	14.5212	53.7179	16.9834	10.163	1.73458	276.784	0
	COAD	TCGA-AA-3713-01A-21R-1723-07	TCGA-AA-3713	71.9021	92.8455	12.7228	14.6676	35.8746	22.9675	12.7693	1.80578	225.395	1
	COAD	TCGA-AD-6889-01A-11R-1928-07	TCGA-AD-6889	60.8068	50.3426	7.48326	12.6031	39.5106	9.89063	7.9374	1.15135	348.741	0
	COAD	TCGA-F4-6856-01A-11R-1928-07	TCGA-F4-6856	73.686	79.5998	8.07579	11.0359	46.1377	10.4927	5.04168	1.68413	271.65	0
	COAD	TCGA-NH-A50V-01A-11R-A28H-07	TCGA-NH-A50V	63.9239	71.6441	8.8641	11.8071	44.5806	12.1914	17.1519	2.09572	133.922	0
	COAD	TCGA-AA-3712-01A-21R-1723-07	TCGA-AA-3712	97.5785	77.6143	7.38621	8.0871	90.561	22.2983	5.6811	2.41946	305.12	1
	COAD	TCGA-AA-3977-01A-01R-1022-07	TCGA-AA-3977	56.4914	48.8726	6.19267	7.73197	48.5777	12.9584	11.7938	2.45866	359.978	1
	COAD	TCGA-AY-A54L-01A-11R-A28H-07	TCGA-AY-A54L	56.6443	64.2456	10.714	10.7617	48.8037	21.8403	10.4082	2.65273	201.675	0
	COAD	TCGA-D5-6539-01A-11R-1723-07	TCGA-D5-6539	69.0982	54.4106	11.6072	10.0241	39.3782	10.929	6.802	1.59943	153.153	0
	COAD	TCGA-CM-5864-01A-01R-1653-07	TCGA-CM-5864	59.5599	50.1583	6.96359	10.7411	52.503	11.3092	13.013	2.90487	153.306	0
	COAD	TCGA-AA-A02O-01A-21R-A16W-07	TCGA-AA-A02O	84.5642	38.8753	2.79157	9.85213	63.8488	5.42049	8.02067	0.679924	238.874	1
	COAD	TCGA-AA-3848-01A-01R-0905-07	TCGA-AA-3848	71.8636	60.2472	2.76227	8.8291	92.0825	5.10632	3.88584	0.629751	377.405	1
	COAD	TCGA-AZ-6606-01A-11R-1839-07	TCGA-AZ-6606	75.7765	82.6234	6.09778	13.1007	40.1041	9.24013	7.58701	2.3799	203.67	1
	COAD	TCGA-A6-2679-01A-02R-1410-07	TCGA-A6-2679	25.8625	27.3758	1.05999	6.14082	65.8661	1.90844	2.15509	0.200107	257.824	0
	COAD	TCGA-AA-A00A-01A-01R-A002-07	TCGA-AA-A00A	64.54	72.9571	6.88074	16.4588	52.0275	7.53933	11.3037	1.82362	232.242	1
	COAD	TCGA-AD-6890-01A-11R-1928-07	TCGA-AD-6890	78.6263	78.6715	4.42354	14.3884	84.162	14.6659	6.93472	1.90465	505.52	0
	COAD	TCGA-A6-A5ZU-01A-11R-A28H-07	TCGA-A6-A5ZU	47.9985	57.1662	5.62116	14.874	46.9747	8.84134	5.69721	1.1127	139.601	0
	COAD	TCGA-AA-3675-01A-02R-0905-07	TCGA-AA-3675	48.6643	48.5089	6.96827	14.931	34.9716	9.24998	8.9374	2.20732	175.514	1
	COAD	TCGA-AA-3516-01A-02R-0826-07	TCGA-AA-3516	48.8952	68.047	6.97016	11.3537	46.6688	5.17481	7.98221	1.76685	357.052	1
	COAD	TCGA-F4-6570-01A-11R-1774-07	TCGA-F4-6570	46.1106	49.2313	7.09039	12.6762	23.1025	10.9433	0.269879	1.7865	252.674	0
	COAD	TCGA-AA-3555-01A-01R-0821-07	TCGA-AA-3555	45.3463	82.2749	6.88991	14.0627	33.2176	10.3094	12.4311	2.02473	249.002	1
	COAD	TCGA-AA-A01V-01A-23R-A083-07	TCGA-AA-A01V	65.2608	61.4059	4.51614	13.6407	43.5632	8.88135	6.92036	1.28623	170.499	1
	COAD	TCGA-CM-4750-01A-01R-1410-07	TCGA-CM-4750	50.0422	46.919	4.27303	11.4595	102.267	7.79578	3.34403	1.19786	465.012	0
	COAD	TCGA-AD-6899-01A-11R-1928-07	TCGA-AD-6899	50.6335	73.1933	8.85063	10.9761	39.2152	10.8321	2.36999	1.33414	151.68	0
	COAD	TCGA-AA-3851-01A-01R-1022-07	TCGA-AA-3851	37.7405	27.7353	5.87174	7.26989	38.0211	11.096	12.987	2.14413	257.206	1
	COAD	TCGA-AA-3685-01A-02R-A32Z-07	TCGA-AA-3685	63.5215	49.8356	5.03139	9.92143	61.0379	5.7769	4.19632	1.47639	209.499	1
	COAD	TCGA-AA-3870-01A-01R-1022-07	TCGA-AA-3870	39.2676	34.1354	4.29908	16.4737	35.6223	4.55501	2.75103	0.771647	195.744	1
	COAD	TCGA-A6-5659-01A-01R-A278-07	TCGA-A6-5659	17.9026	29.4143	10.4493	5.647	24.702	9.66082	2.15449	1.41737	116.164	0
	COAD	TCGA-G4-6304-01A-11R-1928-07	TCGA-G4-6304	90.8265	49.1431	7.01242	13.1145	70.3069	15.4539	3.91474	1.88239	317.87	0
	COAD	TCGA-A6-6649-01A-11R-1774-07	TCGA-A6-6649	46.3904	59.1382	8.62038	15.2995	42.924	14.7827	10.4464	1.9336	171.828	0
	COAD	TCGA-CM-5344-01A-21R-1723-07	TCGA-CM-5344	91.2941	54.806	7.54696	10.0976	63.1846	11.9765	5.89443	1.50304	316.347	0
	COAD	TCGA-CM-6163-01A-11R-1653-07	TCGA-CM-6163	48.2458	97.9304	11.0078	8.62795	53.6257	19.9383	9.49695	2.40203	227.285	0
	COAD	TCGA-AA-3521-01A-01R-0821-07	TCGA-AA-3521	68.2624	54.0406	9.1578	15.274	43.4811	7.90984	6.36298	2.04272	229.777	1
	COAD	TCGA-D5-6898-01A-11R-1928-07	TCGA-D5-6898	42.309	88.4979	7.13211	14.5765	62.5829	12.8125	7.1328	2.05039	185.082	0
	COAD	TCGA-AA-A017-01A-01R-A00A-07	TCGA-AA-A017	54.3291	69.778	6.5501	10.4786	66.3422	12.8432	10.2906	1.06168	205.836	1
	COAD	TCGA-AA-3534-01A-01R-0821-07	TCGA-AA-3534	62.5023	61.6755	6.60708	15.2263	37.6522	12.4361	12.848	2.45521	198.691	1
	COAD	TCGA-QG-A5Z2-01A-11R-A28H-07	TCGA-QG-A5Z2	56.8349	61.8639	13.0538	14.5499	33.1447	21.417	16.8365	2.49505	184.258	0
	COAD	TCGA-A6-5665-01A-01R-1653-07	TCGA-A6-5665	56.5185	72.3677	9.76174	15.8103	40.6997	11.5195	9.68092	2.51372	397.301	0
	COAD	TCGA-D5-7000-01A-11R-A32Z-07	TCGA-D5-7000	83.2206	93.7244	9.0287	13.6989	44.9113	13.3048	6.22386	2.705	192.808	0
	COAD	TCGA-A6-5662-01A-01R-1653-07	TCGA-A6-5662	50.767	59.8392	9.57129	8.205	43.6302	12.2215	8.75686	1.83701	217.134	1
	COAD	TCGA-D5-6534-01A-21R-1928-07	TCGA-D5-6534	32.8352	57.5206	6.96519	9.68042	39.136	13.6776	3.22162	1.76979	107.533	0
	COAD	TCGA-AA-A010-01A-01R-A089-07	TCGA-AA-A010	72.7772	81.8327	5.69036	12.2086	36.2735	10.7472	2.6894	1.25945	295.742	1
	COAD	TCGA-G4-6586-01A-11R-1774-07	TCGA-G4-6586	55.8788	68.0666	8.76499	11.8686	54.7962	12.71	1.00988	2.16209	391.021	0
	COAD	TCGA-F4-6854-01A-11R-1928-07	TCGA-F4-6854	72.9126	77.2644	7.16662	13.2845	69.3686	10.3459	4.62125	1.55387	255.065	0
	COAD	TCGA-CA-6718-01A-11R-1839-07	TCGA-CA-6718	81.7788	99.1318	8.0583	16.2496	51.7921	15.8879	8.00348	1.61816	313.989	0
	COAD	TCGA-AY-6196-01A-11R-1723-07	TCGA-AY-6196	21.9488	51.5414	6.88093	9.47077	22.3697	11.0846	3.09352	1.81695	92.6117	0
	COAD	TCGA-D5-6533-01A-11R-1723-07	TCGA-D5-6533	79.5106	94.4341	9.34728	10.6141	101.939	12.9579	13.8182	2.39436	291.534	0
	COAD	TCGA-AA-A01C-01A-01R-A00A-07	TCGA-AA-A01C	61.5553	50.0328	4.88874	6.46242	90.2871	11.2809	5.0392	0.848078	304.392	1
	COAD	TCGA-AA-3982-01A-02R-1022-07	TCGA-AA-3982	36.4049	54.4909	6.87882	10.2769	41.7422	9.01709	11.5743	1.47896	279.584	1
	COAD	TCGA-AA-A00F-01A-01R-A002-07	TCGA-AA-A00F	105.989	49.0538	7.74555	7.59282	78.4252	8.72081	7.24617	1.55918	190.081	1
	COAD	TCGA-AZ-4684-01A-01R-1410-07	TCGA-AZ-4684	36.4636	47.035	3.4701	15.3096	50.3306	5.32595	4.88479	1.05228	251.201	1
	COAD	TCGA-AA-3529-01A-02R-0821-07	TCGA-AA-3529	91.0395	67.8185	6.07307	10.7137	58.8384	8.45841	8.14286	2.57164	186.505	1
	COAD	TCGA-A6-6653-01A-11R-1774-07	TCGA-A6-6653	43.0728	58.5344	9.15767	14.2192	48.2984	5.78987	5.2225	1.43086	319.682	0
	COAD	TCGA-CK-5915-01A-11R-1653-07	TCGA-CK-5915	97.2846	74.3664	11.6933	13.0391	28.7905	19.0074	14.4619	2.6603	209.691	0
	COAD	TCGA-AZ-6600-01A-11R-1774-07	TCGA-AZ-6600	62.106	74.8713	5.21281	11.4133	57.3323	10.0564	5.95521	2.12179	158.218	1
	COAD	TCGA-AZ-5407-01A-01R-1723-07	TCGA-AZ-5407	43.981	47.8062	5.40805	11.9488	42.2583	11.1597	12.0731	1.84397	188.171	0
	COAD	TCGA-AA-A02E-01A-01R-A00A-07	TCGA-AA-A02E	48.0007	108.883	5.87919	9.41601	55.921	11.2902	7.95713	1.61676	164.458	1
	COAD	TCGA-AA-A02K-01A-03R-A32Y-07	TCGA-AA-A02K	82.8208	79.1902	6.96998	9.04091	92.77	38.4119	2.82628	4.38686	247.324	1
	COAD	TCGA-AA-3842-01A-01R-1022-07	TCGA-AA-3842	46.125	102.234	8.24852	13.3394	62.5324	12.3607	3.48653	3.4116	206.711	1
	COAD	TCGA-CM-6162-01A-11R-1653-07	TCGA-CM-6162	49.064	67.8987	6.24346	13.2809	19.91	8.30005	7.82046	1.77513	182.776	0
	COAD	TCGA-AA-3522-01A-01R-0821-07	TCGA-AA-3522	25.8956	53.6559	9.64525	8.34786	39.7513	10.2473	10.1556	3.16509	183.986	1
	COAD	TCGA-AA-A02H-01A-01R-A089-07	TCGA-AA-A02H	81.2206	81.4234	8.81633	8.5528	52.4217	15.4002	8.60865	1.76129	250.222	1
	COAD	TCGA-D5-6540-01A-11R-1723-07	TCGA-D5-6540	49.5764	66.9407	8.23765	13.7466	38.1128	12.1942	13.3622	1.70974	287.055	0
	COAD	TCGA-5M-AAT4-01A-11R-A41B-07	TCGA-5M-AAT4	85.6576	91.081	8.85351	10.7051	81.8479	15.7245	9.73641	1.79266	242.32	1
	COAD	TCGA-A6-2686-01A-01R-A32Z-07	TCGA-A6-2686	42.6781	37.525	9.33035	13.4961	30.9972	9.5404	5.95068	2.77258	223.839	0
	COAD	TCGA-AA-3489-01A-21R-1839-07	TCGA-AA-3489	47.0267	53.2091	7.39649	11.9652	36.9995	11.2207	3.55591	1.63833	151.122	1
	COAD	TCGA-D5-6931-01A-11R-1928-07	TCGA-D5-6931	98.9019	138.942	6.17166	16.4379	41.8391	11.8015	10.2538	2.77426	199.46	0
	COAD	TCGA-AA-3667-01A-01R-0905-07	TCGA-AA-3667	59.3478	46.8927	2.97927	7.48582	80.5446	3.47541	4.16301	0.906683	323.472	1
	COAD	TCGA-AA-3975-01A-01R-1022-07	TCGA-AA-3975	60.203	53.8715	6.11011	10.1882	58.1921	9.44692	5.85928	1.65288	238.985	1
	COAD	TCGA-SS-A7HO-01A-21R-A37K-07	TCGA-SS-A7HO	74.9175	92.9635	10.5265	10.8396	59.099	15.6701	7.47257	2.97551	300.548	1
	COAD	TCGA-NH-A50U-01A-33R-A37K-07	TCGA-NH-A50U	50.2656	61.8205	8.70362	10.1074	68.0624	17.5431	11.9166	2.25391	179.965	1
	COAD	TCGA-AA-3819-01A-01R-0905-07	TCGA-AA-3819	69.9639	61.6182	8.00294	14.9362	42.9084	15.0266	11.1805	2.29624	252.261	1
	COAD	TCGA-AA-3495-01A-01R-1410-07	TCGA-AA-3495	48.1383	62.151	7.52946	7.58592	37.6318	10.8824	6.0385	1.91959	239.076	1
	COAD	TCGA-F4-6463-01A-11R-1723-07	TCGA-F4-6463	55.3261	64.7057	7.44414	13.2849	31.639	11.3651	10.8079	2.82342	195.456	0
	COAD	TCGA-CM-4746-01A-01R-1410-07	TCGA-CM-4746	32.5323	20.5057	2.70822	8.8887	33.2983	1.92256	6.59228	0.822501	301.631	0
	COAD	TCGA-A6-A566-01A-11R-A28H-07	TCGA-A6-A566	60.3337	66.8223	7.0149	11.7115	35.8317	12.036	5.66444	3.04169	191.176	1
	COAD	TCGA-CM-6680-01A-11R-1839-07	TCGA-CM-6680	45.7965	57.3507	9.87846	15.0196	37.1061	13.5746	19.123	1.6572	199.439	0
	COAD	TCGA-CA-6717-01A-11R-1839-07	TCGA-CA-6717	68.7986	63.5933	9.1387	16.1565	42.9821	8.30693	9.83338	2.21422	239.07	0
	COAD	TCGA-CA-6715-01A-21R-1839-07	TCGA-CA-6715	71.4926	77.456	7.32373	15.5114	44.5926	15.8204	8.4679	1.41823	426.467	0
	COAD	TCGA-G4-6309-01A-21R-1839-07	TCGA-G4-6309	99.9882	96.6743	8.24734	13.7325	77.5803	14.4615	4.21884	1.26876	398.142	0
	COAD	TCGA-CA-5255-01A-11R-1839-07	TCGA-CA-5255	81.4746	68.5663	6.16929	10.3681	49.3033	11.6369	6.35866	1.2627	187.622	0
	COAD	TCGA-AA-3970-01A-01R-1022-07	TCGA-AA-3970	24.3569	61.6114	9.08422	15.8083	27.6675	13.2402	7.47571	4.29983	329.608	1
	COAD	TCGA-D5-6922-01A-11R-1928-07	TCGA-D5-6922	78.4721	64.9212	9.70575	18.2101	51.181	16.7776	17.6995	2.43953	212.963	0
	COAD	TCGA-AA-3544-01A-01R-1873-07	TCGA-AA-3544	49.3606	37.7947	3.30164	6.46913	53.9404	3.44729	5.53817	1.04651	281.273	1
	COAD	TCGA-AY-4070-01A-01R-1113-07	TCGA-AY-4070	45.5782	44.6855	3.24861	12.1178	67.5909	22.1333	5.32818	3.02889	200.808	1
	COAD	TCGA-AA-A01D-01A-01R-A00A-07	TCGA-AA-A01D	53.9801	104.336	5.61235	14.4874	40.2097	6.90498	7.97534	0.89069	163.389	1
	COAD	TCGA-AA-3520-01A-01R-0821-07	TCGA-AA-3520	49.2246	56.6883	6.96354	14.2285	44.3534	11.3574	8.67821	2.39555	196.025	1
	COAD	TCGA-RU-A8FL-01A-11R-A37K-07	TCGA-RU-A8FL	56.2094	82.4664	4.4972	12.899	72.612	15.1826	14.7531	2.64365	401.23	1
	COAD	TCGA-D5-6532-01A-11R-1723-07	TCGA-D5-6532	72.5542	87.086	8.31945	16.0007	47.272	9.56298	8.50379	2.16772	381.726	0
	COAD	TCGA-A6-6654-01A-21R-1839-07	TCGA-A6-6654	51.4399	44.8643	5.77488	9.51086	40.3402	9.67106	4.84877	1.44257	234.346	0
	COAD	TCGA-AZ-6605-01A-11R-1839-07	TCGA-AZ-6605	49.2244	51.2158	7.28012	9.04846	49.8029	9.86193	4.91202	1.89069	249.162	0
	COAD	TCGA-AZ-5403-01A-01R-1653-07	TCGA-AZ-5403	41.5515	78.0356	8.62955	11.3612	57.116	10.3282	8.97166	1.47736	292.24	1
	COAD	TCGA-AA-A01F-01A-01R-A002-07	TCGA-AA-A01F	44.7263	80.1695	5.55843	10.3303	78.5731	15.6059	4.77928	1.44408	175.115	1
	COAD	TCGA-G4-6307-01A-11R-1723-07	TCGA-G4-6307	65.0355	102.599	4.76125	8.80839	71.8253	7.93396	9.26602	0.715806	309.785	0
	COAD	TCGA-AA-3855-01A-01R-1022-07	TCGA-AA-3855	49.278	53.071	4.53254	9.16199	38.2909	9.26434	9.06148	1.66839	272.626	1
	COAD	TCGA-AY-6197-01A-11R-1723-07	TCGA-AY-6197	83.3809	82.1503	9.87131	16.7087	42.7258	14.9692	2.40686	1.90352	203.596	0
	COAD	TCGA-F4-6808-01A-11R-1839-07	TCGA-F4-6808	92.478	94.2435	6.33326	10.4548	72.1192	10.5657	3.91969	2.09084	304.443	0
	COAD	TCGA-AA-3688-01A-01R-0905-07	TCGA-AA-3688	26.1141	109.337	8.85017	9.72578	47.7463	10.0206	11.4219	1.58245	307.698	1
	COAD	TCGA-AA-3930-01A-01R-1022-07	TCGA-AA-3930	70.0324	61.674	7.50133	8.75645	52.4998	15.1219	0.699246	2.46568	307.859	1
	COAD	TCGA-G4-6303-01A-11R-1774-07	TCGA-G4-6303	48.662	98.8178	11.7565	14.1301	47.731	10.7133	10.0191	1.13244	229.84	1
	COAD	TCGA-AD-A5EK-01A-11R-A28H-07	TCGA-AD-A5EK	58.7043	81.5492	7.28481	9.17056	62.6405	18.228	15.649	0.944004	269.628	0
	COAD	TCGA-F4-6855-01A-11R-1928-07	TCGA-F4-6855	58.5544	91.4287	8.68423	9.68773	51.9296	12.3898	8.23482	2.4638	167.78	0
	COAD	TCGA-A6-2685-01A-01R-1410-07	TCGA-A6-2685	35.7431	53.4352	4.81367	8.7361	52.5469	4.58217	3.09673	0.731464	178.794	0
	COAD	TCGA-CM-5860-01A-01R-1653-07	TCGA-CM-5860	54.8428	55.0093	8.96132	10.5974	46.9278	17.5377	1.78007	2.36776	197.388	0
	COAD	TCGA-AY-A69D-01A-11R-A37K-07	TCGA-AY-A69D	99.8543	110.246	13.0102	8.99148	41.966	15.4886	8.73345	2.02215	247.549	0
	COAD	TCGA-AA-3556-01A-01R-0821-07	TCGA-AA-3556	41.3035	78.0222	9.01358	9.28992	26.4488	9.43566	6.51074	1.59084	286.51	1
	COAD	TCGA-A6-3810-01A-01R-A278-07	TCGA-A6-3810	12.6767	19.5248	8.44056	7.53033	13.5581	10.2943	5.53763	2.22887	66.2023	0
	COAD	TCGA-D5-6929-01A-31R-1928-07	TCGA-D5-6929	45.9892	86.9053	5.18484	9.69911	52.6455	13.2655	5.60554	1.19346	244.524	1
	COAD	TCGA-AA-3542-01A-02R-1873-07	TCGA-AA-3542	31.5606	28.9327	1.98961	6.10612	55.1412	3.20511	1.8404	1.06421	326.91	1
	COAD	TCGA-A6-5656-01A-21R-A278-07	TCGA-A6-5656	29.7138	45.6204	12.7685	7.5947	20.9164	17.7232	10.1731	2.04422	79.6827	0
	COAD	TCGA-AA-3532-01A-01R-0821-07	TCGA-AA-3532	55.2827	49.2763	7.35924	12.2082	43.1601	11.9392	5.31859	2.59631	227.402	1
	COAD	TCGA-AD-A5EJ-01A-11R-A28H-07	TCGA-AD-A5EJ	71.4857	75.0442	7.16779	14.2892	35.4676	7.52731	1.24358	1.70667	389.247	0
	COAD	TCGA-CM-4743-01A-01R-1723-07	TCGA-CM-4743	42.8271	55.3549	7.51088	6.63647	41.6924	6.45136	5.64591	1.80035	310.845	0
	COAD	TCGA-CM-5341-01A-01R-1410-07	TCGA-CM-5341	12.7115	24.5799	9.52484	9.15865	16.4735	7.89213	5.81181	2.47421	149.45	0
	COAD	TCGA-A6-5667-01A-21R-1723-07	TCGA-A6-5667	59.7085	67.9334	8.15579	5.62328	72.5544	9.94117	4.78626	1.57577	346.881	0
	COAD	TCGA-AA-3852-01A-01R-0905-07	TCGA-AA-3852	61.3353	45.9669	3.03432	10.5175	51.294	7.57379	11.2069	1.40898	224.303	1
	COAD	TCGA-AA-A02F-01A-01R-A089-07	TCGA-AA-A02F	93.7581	92.243	10.0776	16.9651	69.6191	22.4699	6.99971	1.96337	180.392	1
	COAD	TCGA-AA-3858-01A-01R-0905-07	TCGA-AA-3858	65.4468	56.9725	3.60759	13.4281	60.7071	9.11891	7.58556	1.33349	305.768	1
	COAD	TCGA-AA-3979-01A-01R-1022-07	TCGA-AA-3979	58.1682	71.1609	11.3139	8.70159	63.2012	7.37272	5.79349	1.59653	301.949	1
	COAD	TCGA-A6-5660-01A-01R-1653-07	TCGA-A6-5660	56.6998	47.1304	7.66822	11.0654	49.9783	14.9773	9.20621	1.91559	259.241	0
	COAD	TCGA-D5-5540-01A-01R-1653-07	TCGA-D5-5540	47.0013	42.4075	8.65441	8.35062	35.8593	18.6769	5.12175	3.78309	256.627	0
	COAD	TCGA-CM-6676-01A-11R-1839-07	TCGA-CM-6676	58.999	81.2632	5.8888	10.2338	56.9546	12.9101	6.12139	2.31303	296.208	0
	COAD	TCGA-AY-4071-01A-01R-1113-07	TCGA-AY-4071	29.2986	36.7243	7.68535	6.69494	58.0286	8.46375	4.89626	1.2706	139.671	0
	COAD	TCGA-D5-6535-01A-11R-1723-07	TCGA-D5-6535	35.9724	78.9842	14.0793	7.89499	44.6216	13.5705	4.06005	1.31946	227.452	0
	COAD	TCGA-A6-2674-01A-02R-A278-07	TCGA-A6-2674	18.783	51.0394	7.51416	4.35325	11.4054	11.5573	3.4765	2.0399	54.985	0
	COAD	TCGA-D5-6928-01A-11R-1928-07	TCGA-D5-6928	68.5789	53.4019	7.54564	8.66632	34.6004	11.164	3.43295	1.62627	202.934	0
	COAD	TCGA-A6-6138-01A-11R-1774-07	TCGA-A6-6138	59.6214	69.685	9.4	11.1371	46.496	8.90602	5.52981	1.45036	254.497	0
	COAD	TCGA-CK-6751-01A-11R-1839-07	TCGA-CK-6751	60.1399	73.7691	6.79316	11.865	40.9557	11.836	7.62452	2.02429	283.165	0
	COAD	TCGA-AZ-4313-01A-01R-1410-07	TCGA-AZ-4313	36.9527	44.4065	3.18077	10.3761	65.8539	3.00755	5.89247	0.850672	460.444	0
	COAD	TCGA-AA-3492-01A-01R-1410-07	TCGA-AA-3492	58.7178	65.2205	5.4714	15.9051	50.145	12.0612	11.1544	1.26304	264.23	1
	COAD	TCGA-A6-2681-01A-01R-1410-07	TCGA-A6-2681	35.2975	73.9091	4.28319	13.0765	71.6819	5.01809	8.01307	0.777554	396.826	0
	COAD	TCGA-A6-A565-01A-31R-A28H-07	TCGA-A6-A565	48.3424	64.097	9.49392	12.5657	29.5738	17.2619	8.12586	1.74872	144.244	1
	COAD	TCGA-AA-3524-01A-02R-0821-07	TCGA-AA-3524	29.5093	53.1043	8.97107	14.3274	45.4879	9.01785	6.15861	3.30135	318.599	1
	COAD	TCGA-AD-6895-01A-11R-1928-07	TCGA-AD-6895	60.4617	90.0454	9.41573	9.1599	54.6772	12.5814	5.7039	2.20964	332.288	0
	COAD	TCGA-A6-6780-01A-11R-A278-07	TCGA-A6-6780	64.4025	81.4815	22.4212	12.6523	12.185	14.2326	0.31579	4.02689	139.211	0
	COAD	TCGA-AA-3850-01A-01R-1022-07	TCGA-AA-3850	38.4759	47.2438	5.09302	9.7828	29.3923	9.60094	8.35168	1.21718	189.057	1
	COAD	TCGA-D5-6920-01A-11R-1928-07	TCGA-D5-6920	52.8084	72.312	6.86955	10.8079	31.0372	11.0857	8.34511	1.20979	195.282	0
	COAD	TCGA-AA-3986-01A-02R-1022-07	TCGA-AA-3986	35.9796	43.8914	5.16914	11.8664	28.331	10.5184	10.9361	2.20927	155.927	1
	COAD	TCGA-QG-A5YW-01A-11R-A28H-07	TCGA-QG-A5YW	68.1217	61.2859	4.48118	12.603	37.0374	10.7385	5.84569	1.86029	225.638	0
	COAD	TCGA-AA-3861-01A-01R-1022-07	TCGA-AA-3861	53.0382	53.0448	5.84579	9.95132	31.4708	8.10309	10.6129	1.43616	146.984	1
	COAD	TCGA-CM-6678-01A-11R-1839-07	TCGA-CM-6678	72.0961	77.4824	5.55228	9.28896	52.0241	14.6291	6.51693	2.83454	240.987	0
	COAD	TCGA-AA-3488-01A-01R-1410-07	TCGA-AA-3488	47.0342	64.3017	2.27227	6.08474	69.1812	4.45428	3.65441	1.47898	417.132	1
	COAD	TCGA-AA-3697-01A-01R-1723-07	TCGA-AA-3697	80.2652	91.0875	6.60103	9.5016	69.8645	8.76874	3.99419	1.70564	320.159	1
	COAD	TCGA-D5-6924-01A-11R-1928-07	TCGA-D5-6924	60.6236	85.1247	8.92243	9.51982	46.0926	15.6172	6.6463	1.95029	206.86	0
	COAD	TCGA-CA-5254-01A-21R-1839-07	TCGA-CA-5254	64.8998	90.8524	9.20399	9.15652	29.8137	10.2862	9.06367	1.50154	175.174	0
	COAD	TCGA-G4-6625-01A-21R-1774-07	TCGA-G4-6625	54.5908	69.054	8.12893	8.48746	62.7057	13.999	5.27798	2.15779	398.198	1
	COAD	TCGA-CM-4747-01A-01R-1410-07	TCGA-CM-4747	58.0804	53.0904	3.1056	8.80223	77.2692	5.74404	5.16363	0.574219	215.913	0
	COAD	TCGA-CK-5913-01A-11R-1653-07	TCGA-CK-5913	93.6038	85.7048	9.97065	14.0248	30.1824	8.25673	0.636325	3.1699	233.43	0
	COAD	TCGA-AA-3506-01A-01R-1410-07	TCGA-AA-3506	69.4786	52.0749	3.16578	9.11609	56.6233	3.24534	6.24276	1.29309	399.563	1
	COAD	TCGA-CM-6161-01A-11R-1653-07	TCGA-CM-6161	53.6218	100.913	11.8945	13.9955	37.3528	15.8534	8.26806	3.31838	176.685	0
	COAD	TCGA-AA-3660-01A-01R-1723-07	TCGA-AA-3660	54.4622	57.807	9.44269	11.2207	51.9868	8.91966	9.36599	2.0052	242.702	1
	COAD	TCGA-A6-2675-01A-02R-1723-07	TCGA-A6-2675	53.7919	73.1876	9.09948	13.0526	57.584	9.61017	5.89505	2.11045	200.258	0
	COAD	TCGA-AA-3971-01A-01R-1022-07	TCGA-AA-3971	36.766	45.5574	8.64164	10.721	45.0572	9.17275	8.38325	1.57659	183.707	1
	COAD	TCGA-AA-3693-01A-01R-0905-07	TCGA-AA-3693	32.0988	49.5122	11.3977	13.9075	40.7175	9.16241	5.36986	2.32643	174.796	1
	COAD	TCGA-A6-4105-01A-02R-1774-07	TCGA-A6-4105	92.2239	57.2926	7.26274	7.09976	49.9924	12.528	5.55363	2.99949	532.56	0
	COAD	TCGA-A6-6140-01A-11R-1774-07	TCGA-A6-6140	60.2217	81.667	13.0945	10.2149	78.4845	12.072	7.10753	1.24891	329.621	0
	COAD	TCGA-A6-3809-01A-01R-1022-07	TCGA-A6-3809	87.9666	82.4152	6.51283	13.837	47.7022	10.3824	1.5767	3.42918	424.429	0
	COAD	TCGA-CM-6170-01A-11R-1653-07	TCGA-CM-6170	51.5509	74.2622	11.0263	13.5737	26.5811	14.4535	2.39709	1.98372	162.75	0
	COAD	TCGA-AA-A00E-01A-01R-A002-07	TCGA-AA-A00E	72.0464	84.2916	9.39635	13.1436	42.8877	7.72284	9.94189	1.12828	364.541	1
	COAD	TCGA-AA-3517-01A-01R-0821-07	TCGA-AA-3517	79.0748	83.1159	6.701	6.17981	74.7176	9.15209	9.41885	1.92848	294.398	1
	COAD	TCGA-AA-3549-01A-02R-0821-07	TCGA-AA-3549	57.1426	58.5978	6.35236	11.2473	46.5737	11.2382	3.1771	1.74439	137.466	1
	COAD	TCGA-AA-3518-01A-02R-0826-07	TCGA-AA-3518	43.7235	59.4818	7.50938	10.4691	31.8573	8.098	10.2444	2.70542	304.722	1
	COAD	TCGA-AA-A01Z-01A-11R-A083-07	TCGA-AA-A01Z	78.9702	66.9103	4.66989	12.0737	62.3584	10.4826	12.272	1.02371	382.058	1
	COAD	TCGA-A6-3809-01A-01R-A278-07	TCGA-A6-3809	85.1125	75.0313	11.4844	12.1306	13.4513	16.9976	1.07353	4.92688	177.511	0
	COAD	TCGA-AA-3872-01A-01R-1022-07	TCGA-AA-3872	41.9272	65.4246	4.67101	10.2851	62.9698	13.1582	4.3429	1.58279	261.868	1
	COAD	TCGA-AA-3666-01A-02R-0905-07	TCGA-AA-3666	34.7791	83.289	12.616	11.9662	63.5849	8.12937	10.6736	2.6042	181.427	1
	COAD	TCGA-AA-3815-01A-01R-1022-07	TCGA-AA-3815	64.2454	49.8137	7.73251	13.4612	44.6703	11.0662	7.73476	2.93582	302.78	1
	COAD	TCGA-CA-5256-01A-01R-1410-07	TCGA-CA-5256	23.0488	38.2309	7.00125	11.2565	31.3717	10.3701	3.10813	2.80236	234.667	0
	COAD	TCGA-D5-6927-01A-21R-1928-07	TCGA-D5-6927	103.496	94.8995	8.2267	15.9025	45.5562	13.8675	5.55079	1.59269	261.993	0
	COAD	TCGA-CM-6172-01A-11R-1653-07	TCGA-CM-6172	73.8252	59.5565	11.0982	17.3378	42.6114	19.165	14.4831	2.71812	242.225	0
	COAD	TCGA-A6-6137-01A-11R-1774-07	TCGA-A6-6137	45.603	55.7984	8.05669	13.966	35.5037	12.1613	11.6546	1.95732	241.425	0
	COAD	TCGA-G4-6314-01A-11R-1723-07	TCGA-G4-6314	69.9584	59.4138	7.92188	9.79295	53.3689	11.9624	3.85188	2.0905	310.085	1
	COAD	TCGA-AA-3673-01A-01R-0905-07	TCGA-AA-3673	48.0248	56.5781	6.72228	14.6634	35.049	10.6727	12.0033	2.31055	152.39	1
	COAD	TCGA-CM-6679-01A-11R-1839-07	TCGA-CM-6679	28.5409	57.5845	10.6614	8.67688	51.6185	16.0088	6.00677	1.48613	197.735	0
	COAD	TCGA-AA-3548-01A-01R-1873-07	TCGA-AA-3548	44.6807	43.7198	5.03531	10.4413	76.8908	10.6234	9.29228	1.59861	308.082	1
	COAD	TCGA-AA-3502-01A-01R-1410-07	TCGA-AA-3502	34.4966	44.0823	3.72071	12.4466	34.911	6.91174	12.6642	1.23712	153.244	1
	COAD	TCGA-AA-A01K-01A-01R-A00A-07	TCGA-AA-A01K	70.0132	92.4315	9.40941	11.1917	51.973	13.8449	4.06193	2.45703	266.041	1
	COAD	TCGA-AA-3678-01A-01R-0905-07	TCGA-AA-3678	63.8024	98.2977	7.73715	14.0418	32.2268	13.1282	13.413	1.92005	207.963	1
	COAD	TCGA-CM-4748-01A-01R-1410-07	TCGA-CM-4748	34.4832	80.0944	4.91691	10.6338	47.3412	10.561	15.1387	1.31499	397.53	0
	COAD	TCGA-AA-3510-01A-01R-1410-07	TCGA-AA-3510	44.3298	59.0324	5.03796	13.4586	37.6806	7.88051	5.16322	1.21067	278.036	1
	COAD	TCGA-AA-3994-01A-01R-1113-07	TCGA-AA-3994	33.6874	34.2525	4.30863	11.9496	41.7522	4.61232	9.30959	1.11514	166.492	1
	COAD	TCGA-CK-6746-01A-11R-1839-07	TCGA-CK-6746	47.1179	62.0113	12.3097	13.2183	36.1367	9.27268	11.3015	2.02414	272.67	0
	COAD	TCGA-G4-6322-01A-11R-1723-07	TCGA-G4-6322	52.1718	67.0978	5.3957	9.42233	37.5523	5.22261	8.35593	0.857856	184.31	0
	COAD	TCGA-G4-6317-01A-11R-1723-07	TCGA-G4-6317	48.9268	45.9011	5.0231	8.64545	93.2517	17.8294	14.0637	3.29699	465.789	0
	COAD	TCGA-AA-A00O-01A-02R-A089-07	TCGA-AA-A00O	57.1123	47.0201	7.66307	14.652	32.6796	14.7465	13.4311	2.57801	159.143	1
	COAD	TCGA-AA-3854-01A-01R-0905-07	TCGA-AA-3854	37.2821	26.8228	6.1129	13.2904	29.3295	7.49518	12.2999	1.337	139.99	1
	COAD	TCGA-AA-3553-01A-01R-0821-07	TCGA-AA-3553	41.6957	78.2375	4.81094	12.8937	58.0721	11.0289	6.58448	2.46018	362.827	1
	COAD	TCGA-A6-4107-01A-02R-1410-07	TCGA-A6-4107	31.4026	54.9559	5.09377	8.43675	43.3712	9.43471	5.3221	1.27227	179.95	0
	COAD	TCGA-AA-A00N-01A-02R-A00A-07	TCGA-AA-A00N	53.1117	76.0645	7.11152	9.9019	48.6105	7.34685	7.27811	0.909614	235.917	1
	COAD	TCGA-5M-AAT6-01A-11R-A41B-07	TCGA-5M-AAT6	79.8511	74.6392	5.20636	13.4027	42.7616	15.3372	2.07662	1.38685	298.967	1
	COAD	TCGA-AZ-4315-01A-01R-1410-07	TCGA-AZ-4315	35.4304	30.0686	3.8776	19.0349	48.74	5.5738	0.888743	2.80796	358.796	0
	COAD	TCGA-AA-3811-01A-01R-1022-07	TCGA-AA-3811	59.7092	40.9525	5.86509	16.7447	38.6185	13.3087	3.64544	2.0071	357.857	1
	COAD	TCGA-CM-6166-01A-11R-1653-07	TCGA-CM-6166	116.295	72.6183	7.28488	9.40275	40.3959	15.986	7.20113	3.13975	370.599	0
	COAD	TCGA-AA-3509-01A-01R-1410-07	TCGA-AA-3509	58.1373	76.6471	9.88982	7.97773	32.1729	11.9025	10.2794	3.01402	240.02	1
	COAD	TCGA-A6-2678-01A-01R-0821-07	TCGA-A6-2678	56.7569	48.3699	10.6774	13.94	40.5256	11.4379	10.045	2.15982	357.518	0
	COAD	TCGA-A6-6652-01A-11R-1774-07	TCGA-A6-6652	32.5434	75.2634	8.37071	20.467	65.3497	14.0529	11.6584	1.98994	313.569	1
	COAD	TCGA-A6-6781-01A-22R-A278-07	TCGA-A6-6781	15.4585	32.4939	10.2925	8.14154	14.0913	6.84299	0.77984	2.63321	87.8248	0
	COAD	TCGA-CA-6716-01A-11R-1839-07	TCGA-CA-6716	60.5496	68.6102	8.92602	14.9026	34.9757	12.2982	10.4481	1.7312	126.627	0
	COAD	TCGA-CM-6164-01A-11R-1653-07	TCGA-CM-6164	51.4378	86.2188	9.85806	8.55188	52.7337	12.9714	9.64112	1.46213	297.395	0
	COAD	TCGA-AY-A8YK-01A-11R-A41B-07	TCGA-AY-A8YK	68.2612	101.242	7.73516	9.72509	58.6302	15.0397	11.6749	2.47566	312.276	0
	COAD	TCGA-D5-6537-01A-11R-1723-07	TCGA-D5-6537	85.5786	67.7505	5.67231	12.0896	60.2862	11.3185	5.63103	2.49818	512.961	0
	COAD	TCGA-AA-3664-01A-01R-0905-07	TCGA-AA-3664	60.7411	89.3833	9.34356	16.6052	39.2478	12.7083	19.6047	2.69338	194.293	1
	COAD	TCGA-A6-6651-01A-21R-1839-07	TCGA-A6-6651	50.538	60.1108	7.27132	8.3342	37.6399	9.83531	5.93188	2.89016	169.296	0
	COAD	TCGA-AY-A71X-01A-12R-A37K-07	TCGA-AY-A71X	66.8686	69.6998	6.94164	14.1925	45.2837	15.3907	15.041	2.33537	160.481	0
	COAD	TCGA-AD-6965-01A-11R-1928-07	TCGA-AD-6965	71.641	75.7597	10.5145	10.2196	60.666	20.8241	9.54685	2.89575	355.33	1
	COAD	TCGA-F4-6569-01A-11R-1774-07	TCGA-F4-6569	43.9545	50.537	6.22658	15.3613	40.2438	6.50401	5.45253	1.75289	206.443	0
	COAD	TCGA-CM-6171-01A-11R-1653-07	TCGA-CM-6171	77.5459	80.488	13.7562	11.3853	32.1433	11.7432	3.13988	2.26584	241.363	0
	COAD	TCGA-CM-5349-01A-21R-1723-07	TCGA-CM-5349	87.326	56.459	7.1738	12.8534	46.3566	16.8724	6.51937	2.35025	305.494	0
	COAD	TCGA-AA-3968-01A-01R-1022-07	TCGA-AA-3968	58.1907	87.6835	6.16528	8.84195	63.3378	13.5278	9.24835	4.09371	336.028	1
	COAD	TCGA-AA-A01Q-01A-01R-A002-07	TCGA-AA-A01Q	72.6384	80.0482	6.25896	17.17	47.648	12.2776	0	1.86749	227.275	1
	COAD	TCGA-F4-6809-01A-11R-1839-07	TCGA-F4-6809	61.0379	73.624	7.91364	10.5851	48.55	14.8409	8.10468	1.04936	103.169	1
	COAD	TCGA-A6-3810-01A-01R-1022-07	TCGA-A6-3810	23.6737	31.7941	7.72733	12.007	28.487	10.4261	6.87222	1.82533	169.496	0
	COAD	TCGA-AA-3949-01A-01R-1022-07	TCGA-AA-3949	37.262	46.6185	8.59301	10.5481	26.1633	6.65254	4.0767	3.05674	234.758	1
	COAD	TCGA-AA-3662-01A-01R-1723-07	TCGA-AA-3662	63.5537	60.6737	5.78698	17.7735	64.2643	19.1057	9.51197	3.76715	121.688	1
	COAD	TCGA-AA-3710-01A-01R-1022-07	TCGA-AA-3710	75.0128	55.9453	4.90534	12.2585	35.1238	7.44732	5.00516	2.09525	322.422	1
	COAD	TCGA-CA-6719-01A-11R-1839-07	TCGA-CA-6719	72.8079	66.7082	9.38595	23.7657	69.3887	14.3323	6.95632	1.83097	182.581	0
	COAD	TCGA-AA-3875-01A-01R-0905-07	TCGA-AA-3875	61.9331	66.9429	8.64861	13.5778	53.6353	12.8501	9.80735	2.91932	296.699	1
	COAD	TCGA-CK-6748-01A-11R-1839-07	TCGA-CK-6748	37.6268	54.9804	6.84424	8.30762	35.4318	12.5497	4.49598	2.05061	173.147	1
	COAD	TCGA-CM-6674-01A-11R-1839-07	TCGA-CM-6674	53.3565	63.6865	7.28757	14.0669	37.4221	12.378	7.82319	1.87067	302.161	0
	COAD	TCGA-CM-4752-01A-01R-1410-07	TCGA-CM-4752	34.5992	60.1741	4.39793	10.7636	53.5415	10.0327	5.80447	2.28923	315.108	0
	COAD	TCGA-AZ-6607-01A-11R-1839-07	TCGA-AZ-6607	29.535	48.7173	6.20043	9.33584	37.0502	6.63786	2.40873	1.7737	150.468	1
	COAD	TCGA-D5-6536-01A-11R-1723-07	TCGA-D5-6536	46.7665	44.7713	5.94939	5.72833	44.1043	10.4122	9.99701	1.4929	197.95	1
gender	ESCA	TCGA-IG-A51D-01A-11R-A36D-31	TCGA-IG-A51D	61.4123	49.8733	11.523	19.8776	75.6829	9.5084	2.65713	2.09257	171.465	1		male=1
	ESCA	TCGA-L5-A4OE-01A-11R-A260-31	TCGA-L5-A4OE	47.6716	54.0275	7.18681	7.86669	39.1499	8.0775	0.180845	1.52731	115.164	1		female=0
	ESCA	TCGA-XP-A8T6-01A-11R-A36D-31	TCGA-XP-A8T6	40.5428	88.039	7.12037	22.3834	50.1443	6.19399	9.9799	0.649996	109.884	1
	ESCA	TCGA-L5-A8NM-01A-11R-A37I-31	TCGA-L5-A8NM	51.5464	73.0236	11.0503	15.7479	37.7532	12.4417	0.141615	4.39061	131.373	0		Median
	ESCA	TCGA-Z6-AAPN-01A-11R-A406-31	TCGA-Z6-AAPN	92.6348	37.3419	4.66446	13.8833	53.7162	3.11113	2.93096	0.443228	112.658	1		NSUN1	NSUN2	NSUN3	NSUN4	NSUN5	NSUN6	NSUN7	TRDMT1	ALYREF
	ESCA	TCGA-LN-A49S-01A-11R-A24K-31	TCGA-LN-A49S	43.0208	53.3682	10.7928	9.69802	22.4572	11.4189	10.6308	2.32032	110.831	1		43.5551	53.0689	6.58644	10.3653	36.9464	11.1266	4.65359	1.64211	139.837
	ESCA	TCGA-L5-A4OS-01A-11R-A28J-31	TCGA-L5-A4OS	57.8837	69.0733	7.8953	13.2195	63.7192	13.7286	9.51497	4.61079	121.479	0
	ESCA	TCGA-LN-A49P-01A-11R-A24K-31	TCGA-LN-A49P	34.9869	49.1643	9.70032	13.5014	62.852	10.1542	5.9571	1.72786	119.128	1
	ESCA	TCGA-LN-A4A8-01A-32R-A260-31	TCGA-LN-A4A8	120.071	114.055	13.1426	17.6916	31.9214	11.0837	3.63485	3.96729	188.67	1
	ESCA	TCGA-L5-A4OJ-01A-11R-A260-31	TCGA-L5-A4OJ	54.2938	68.554	10.7471	16.9561	36.1073	13.0904	6.01515	2.83111	67.9917	0
	ESCA	TCGA-RE-A7BO-01A-11R-A336-31	TCGA-RE-A7BO	65.1596	88.2434	5.82496	12.1648	60.1187	7.78872	1.9071	1.47779	153.023	0
	ESCA	TCGA-VR-A8ET-01A-11R-A406-31	TCGA-VR-A8ET	50.2812	55.6251	4.70456	6.59751	16.9503	7.79867	1.92056	1.60699	75.0949	1
	ESCA	TCGA-LN-A8I1-01A-11R-A36D-31	TCGA-LN-A8I1	88.955	54.2415	12.2025	6.97366	98.433	9.37702	2.40567	1.7994	104.524	0
	ESCA	TCGA-KH-A6WC-01A-11R-A336-31	TCGA-KH-A6WC	12.0433	21.4186	3.69439	4.68333	9.90073	3.95691	2.99064	0.910125	41.7167	1
	ESCA	TCGA-R6-A6KZ-01A-11R-A31P-31	TCGA-R6-A6KZ	57.4983	91.571	13.2114	12.6422	49.9734	18.2829	6.7422	5.04305	141.429	1
	ESCA	TCGA-LN-A49W-01A-11R-A260-31	TCGA-LN-A49W	47.6246	71.8727	9.30424	9.22026	30.3189	9.61665	5.20766	3.45959	105.692	1
	ESCA	TCGA-L5-A88Z-01A-11R-A36D-31	TCGA-L5-A88Z	50.6207	53.4486	39.4	5.92605	30.4328	8.08217	0.915622	1.26631	107.741	0
	ESCA	TCGA-VR-A8EX-01A-11R-A36D-31	TCGA-VR-A8EX	52.2557	44.6005	4.74764	7.89443	27.2466	6.87031	3.15117	1.36502	103.339	1
	ESCA	TCGA-L5-A891-01A-11R-A36D-31	TCGA-L5-A891	40.394	77.7599	6.00579	15.1922	55.2573	9.94943	4.85161	2.72437	143.831	1
	ESCA	TCGA-L5-A43J-01A-12R-A24K-31	TCGA-L5-A43J	50.9654	146.611	9.45906	14.1969	51.0478	5.50694	0.735933	1.92902	132.284	1
	ESCA	TCGA-XP-A8T8-01A-11R-A36D-31	TCGA-XP-A8T8	55.7011	101.524	8.53995	11.5168	59.1746	7.57642	2.07744	0.783381	186.542	1
	ESCA	TCGA-2H-A9GH-01A-11R-A37I-31	TCGA-2H-A9GH	20.4693	62.9936	15.9299	13.133	43.3487	10.8949	15.8683	0.428552	90.8595	1
	ESCA	TCGA-LN-A9FP-01A-31R-A38D-31	TCGA-LN-A9FP	30.4229	37.2564	5.76733	14.7341	18.6696	7.97633	4.67572	4.0952	84.0299	0
	ESCA	TCGA-2H-A9GN-01A-11R-A37I-31	TCGA-2H-A9GN	85.1897	54.4269	6.43394	15.0132	50.5864	12.725	6.00023	4.0895	193.82	1
	ESCA	TCGA-LN-A49Y-01A-11R-A260-31	TCGA-LN-A49Y	86.7858	78.8171	4.38124	11.8801	49.1697	19.166	8.27032	3.42397	67.4833	1
	ESCA	TCGA-JY-A939-01A-12R-A37I-31	TCGA-JY-A939	40.3782	31.2133	5.11137	8.2214	21.7909	4.22478	6.08129	1.46004	54.0986	1
	ESCA	TCGA-LN-A4A5-01A-21R-A260-31	TCGA-LN-A4A5	25.1173	117.266	19.1687	16.9909	33.8964	12.0394	1.23214	4.18761	68.702	1
	ESCA	TCGA-2H-A9GK-01A-11R-A37I-31	TCGA-2H-A9GK	50.0981	40.7478	5.45439	9.96139	22.1428	5.78235	2.60507	1.95213	121.326	1
	ESCA	TCGA-L5-A8NV-01A-11R-A37I-31	TCGA-L5-A8NV	25.9739	75.3338	11.8848	12.2969	40.7559	5.17283	3.19658	3.40223	82.145	1
	ESCA	TCGA-Q9-A6FW-01A-31R-A31P-31	TCGA-Q9-A6FW	25.837	47.4393	5.46143	7.61608	19.621	4.65017	6.87219	1.61773	78.1829	1
	ESCA	TCGA-VR-A8EZ-01A-11R-A36D-31	TCGA-VR-A8EZ	48.7977	41.3506	6.52781	11.2101	50.4549	7.23667	1.85091	3.0317	370.966	1
	ESCA	TCGA-VR-AA4D-01A-11R-A37I-31	TCGA-VR-AA4D	80.5881	49.6524	2.60837	13.2484	49.3931	16.3491	12.3446	4.1906	162.313	1
	ESCA	TCGA-IG-A4QS-01A-11R-A260-31	TCGA-IG-A4QS	42.6262	36.0475	16.9675	7.33593	37.2732	12.3761	3.49282	2.27074	89.5723	1
	ESCA	TCGA-2H-A9GI-01A-11R-A37I-31	TCGA-2H-A9GI	87.9416	71.9552	7.00499	10.4085	38.1094	7.12704	4.61381	1.73538	111.268	1
	ESCA	TCGA-IG-A50L-01A-11R-A260-31	TCGA-IG-A50L	78.8033	88.7606	26.8998	13.6567	29.4427	7.85921	0.669691	1.74606	155.406	1
	ESCA	TCGA-IG-A6QS-01A-12R-A336-31	TCGA-IG-A6QS	61.3037	43.0844	5.03685	12.7154	53.9724	8.67207	0.307037	1.58227	184.074	1
	ESCA	TCGA-R6-A8WG-01A-11R-A37I-31	TCGA-R6-A8WG	68.0581	46.4009	13.5336	20.8518	54.8851	12.4153	9.96685	8.72768	161.119	1
	ESCA	TCGA-L5-A8NG-01A-11R-A37I-31	TCGA-L5-A8NG	55.5492	99.0026	13.239	13.6181	33.5112	13.6478	8.62536	5.4206	73.1814	1
	ESCA	TCGA-2H-A9GO-01A-11R-A37I-31	TCGA-2H-A9GO	68.3574	52.1777	14.3699	6.26255	34.4406	13.8577	9.79717	4.10691	127.387	1
	ESCA	TCGA-JY-A6FB-01A-11R-A336-31	TCGA-JY-A6FB	80.3014	48.2541	8.08088	13.6908	30.7906	10.6081	15.2034	2.46056	146.132	1
	ESCA	TCGA-L5-A4OG-01A-11R-A260-31	TCGA-L5-A4OG	58.2587	47.1703	7.4728	9.76373	46.6437	4.82877	6.65263	3.2591	73.1382	0
	ESCA	TCGA-L5-A8NF-01A-11R-A37I-31	TCGA-L5-A8NF	57.7885	52.2888	26.5508	15.7957	32.405	12.4565	7.91735	2.07649	88.3502	1
	ESCA	TCGA-LN-A5U6-01A-11R-A28J-31	TCGA-LN-A5U6	47.3795	98.4534	6.20739	13.9623	51.0298	11.6824	0.976275	2.78964	118.539	1
	ESCA	TCGA-VR-A8EW-01A-11R-A36D-31	TCGA-VR-A8EW	54.2777	41.3833	8.32115	11.3133	35.2052	5.69103	3.58775	1.23055	136.582	1
	ESCA	TCGA-L5-A8NH-01A-11R-A37I-31	TCGA-L5-A8NH	60.6831	117.123	9.38635	14.9576	35.3352	10.641	14.0322	3.03891	143.175	1
	ESCA	TCGA-JY-A6FA-01A-11R-A336-31	TCGA-JY-A6FA	59.8041	51.8001	6.26598	16.9203	33.1003	7.69623	0.848048	2.63698	145.175	1
	ESCA	TCGA-IG-A625-01A-11R-A31P-31	TCGA-IG-A625	45.1804	66.7989	35.8718	13.0268	25.2249	7.91108	2.44929	2.07458	102.655	1
	ESCA	TCGA-L7-A6VZ-01A-12R-A336-31	TCGA-L7-A6VZ	75.0761	70.5872	15.6093	12.1286	42.3079	11.0932	6.81772	2.18039	112.005	1
	ESCA	TCGA-IG-A3YB-01A-11R-A36D-31	TCGA-IG-A3YB	76.5255	88.8225	8.93172	14.7906	51.005	12.9825	0.948274	2.85548	72.4054	1
	ESCA	TCGA-LN-A9FR-01A-11R-A38D-31	TCGA-LN-A9FR	62.9432	130.536	7.7815	15.8342	32.5555	2.98876	1.74966	1.56564	163.441	1
	ESCA	TCGA-JY-A93D-01A-11R-A38D-31	TCGA-JY-A93D	24.0358	66.654	13.9904	11.1432	27.8253	8.44742	4.88266	3.28145	77.6596	1
	ESCA	TCGA-LN-A4A1-01A-21R-A260-31	TCGA-LN-A4A1	101.843	95.4294	7.402	10.2777	44.7154	12.1036	0.442759	2.83652	81.2275	1
	ESCA	TCGA-LN-A9FO-01A-11R-A38D-31	TCGA-LN-A9FO	92.2912	52.2308	7.91282	22.7718	43.0617	9.45673	6.27698	2.61779	119.935	1
	ESCA	TCGA-VR-A8ER-01A-11R-A36D-31	TCGA-VR-A8ER	39.92	45.1055	14.0027	7.99986	35.4642	8.59405	1.82379	2.32095	214.518	1
	ESCA	TCGA-LN-A5U5-01A-21R-A28J-31	TCGA-LN-A5U5	102.117	100.586	6.02378	13.9938	43.7891	4.15463	10.3069	1.3409	117.706	1
	ESCA	TCGA-LN-A49O-01A-11R-A24K-31	TCGA-LN-A49O	176.148	105.934	8.29664	10.7707	64.1797	7.4997	1.65164	2.96011	171.437	1
	ESCA	TCGA-L5-A43C-01A-11R-A24K-31	TCGA-L5-A43C	31.1158	42.1736	7.68663	10.1378	26.6264	10.8627	4.60816	2.90919	75.3034	1
	ESCA	TCGA-L5-A4OM-01A-11R-A260-31	TCGA-L5-A4OM	46.8059	129.729	24.771	19.8189	27.9685	14.0009	8.59259	7.48914	114.278	0
	ESCA	TCGA-L5-A8NJ-01A-11R-A36D-31	TCGA-L5-A8NJ	76.6843	74.1152	9.96273	10.4308	55.6846	9.84924	10.3353	3.18561	224.598	1
	ESCA	TCGA-LN-A4A9-01A-11R-A28J-31	TCGA-LN-A4A9	28.8952	66.3663	10.197	12.9739	26.6453	5.36173	0.965717	1.98699	72.8778	1
	ESCA	TCGA-IG-A3YA-01A-11R-A24K-31	TCGA-IG-A3YA	39.0057	45.9403	9.07833	17.1037	25.5742	10.6224	4.6305	4.78134	108.946	1
	ESCA	TCGA-L5-A4OW-01A-11R-A28J-31	TCGA-L5-A4OW	56.6803	87.6803	11.3397	12.9292	44.5963	8.28507	11.3123	4.32223	115.589	0
	ESCA	TCGA-V5-AASV-01A-11R-A38D-31	TCGA-V5-AASV	54.3798	51.6007	9.49692	16.4941	24.4199	11.2439	0.091703	1.5639	187.745	1
	ESCA	TCGA-2H-A9GR-01A-12R-A37I-31	TCGA-2H-A9GR	41.9873	60.6025	7.55378	10.5249	68.8578	13.0657	7.95294	3.00592	112.921	1
	ESCA	TCGA-L5-A88V-01A-11R-A354-31	TCGA-L5-A88V	68.7339	91.4694	8.35772	11.0516	59.4042	11.1419	8.59867	1.42663	139.997	1
	ESCA	TCGA-L5-A4OT-01A-11R-A28J-31	TCGA-L5-A4OT	25.7367	65.1676	11.3821	12.9109	41.8331	6.54251	9.21525	2.45283	79.5457	1
	ESCA	TCGA-JY-A6FE-01A-11R-A336-31	TCGA-JY-A6FE	33.2065	72.1371	4.6766	6.98339	68.2205	5.13794	3.13244	2.0962	139.867	1
	ESCA	TCGA-2H-A9GJ-01A-11R-A37I-31	TCGA-2H-A9GJ	62.8397	37.121	18.5826	17.3556	25.1657	13.5041	5.13299	0.915282	117.979	1
	ESCA	TCGA-IC-A6RF-01A-13R-A336-31	TCGA-IC-A6RF	51.0855	55.4726	6.08784	10.6452	27.668	11.8756	0.295022	1.0344	161.896	0
	ESCA	TCGA-JY-A6FG-01A-11R-A336-31	TCGA-JY-A6FG	19.5208	33.3775	2.7898	4.82934	25.0271	4.88316	0.083314	0.690024	38.9267	1
	ESCA	TCGA-JY-A93F-01A-21R-A37I-31	TCGA-JY-A93F	40.735	55.1919	4.74913	10.2924	21.6631	8.73038	0.0962616	1.10595	81.0203	0
	ESCA	TCGA-VR-A8EQ-01A-11R-A36D-31	TCGA-VR-A8EQ	54.4319	31.0657	7.12294	16.1323	37.2616	10.4885	3.02361	1.29054	125.534	1
	ESCA	TCGA-L5-A4OX-01A-21R-A28J-31	TCGA-L5-A4OX	100.106	102.778	5.22664	15.4665	43.0325	12.949	8.19368	4.53998	153.196	1
	ESCA	TCGA-2H-A9GQ-01A-11R-A37I-31	TCGA-2H-A9GQ	98.11	118.948	14.1841	15.4214	20.2668	31.4209	23.1626	2.11375	114.848	1
	ESCA	TCGA-IG-A5B8-01A-11R-A28J-31	TCGA-IG-A5B8	25.1212	80.5663	3.81017	9.0102	32.0248	2.38117	0.487462	1.2013	112.053	1
	ESCA	TCGA-L5-A8NT-01A-11R-A37I-31	TCGA-L5-A8NT	44.8062	83.9131	15.071	13.1837	30.5755	11.2548	6.82799	4.01993	106.48	1
	ESCA	TCGA-2H-A9GG-01A-11R-A37I-31	TCGA-2H-A9GG	22.0558	56.5078	12.9889	9.66819	24.3675	15.7291	24.817	3.81997	73.3471	1
	ESCA	TCGA-L5-A8NU-01A-11R-A36D-31	TCGA-L5-A8NU	24.626	27.6368	6.25239	7.48913	24.0684	4.74471	2.84524	2.02869	71.4064	1
	ESCA	TCGA-VR-AA4G-01A-11R-A37I-31	TCGA-VR-AA4G	45.8925	88.8222	12.0264	14.8422	30.0439	9.03498	0.942261	1.65668	108.953	0
	ESCA	TCGA-IG-A3YC-01A-11R-A24K-31	TCGA-IG-A3YC	36.1191	61.3917	6.93223	10.1726	41.9195	12.7046	2.02797	3.63089	78.2242	1
	ESCA	TCGA-LN-A4MQ-01A-11R-A28J-31	TCGA-LN-A4MQ	40.2854	102.903	32.2242	15.4787	25.8715	8.36661	4.91028	4.65708	122.76	1
	ESCA	TCGA-JY-A6FD-01A-11R-A336-31	TCGA-JY-A6FD	51.5619	91.2816	5.07327	11.6884	35.984	8.22881	3.19987	1.25889	104.263	0
	ESCA	TCGA-L5-A88Y-01A-11R-A354-31	TCGA-L5-A88Y	40.7673	106.301	5.51106	6.82853	26.2075	6.29557	5.13191	1.30178	85.58	1
	ESCA	TCGA-V5-A7RB-01A-11R-A354-31	TCGA-V5-A7RB	79.1633	92.8625	9.88832	12.8414	43.1075	13.361	11.3679	4.81589	89.277	1
	ESCA	TCGA-R6-A8WC-01A-11R-A37I-31	TCGA-R6-A8WC	78.7748	81.0815	15.8866	14.3322	54.3676	13.6554	14.4832	4.21174	205.039	1
	ESCA	TCGA-LN-A5U7-01A-11R-A31P-31	TCGA-LN-A5U7	85.8903	101.213	14.443	13.4312	54.6117	7.72127	1.12948	2.67097	136.982	1
	ESCA	TCGA-L5-A8NN-01A-11R-A37I-31	TCGA-L5-A8NN	55.5497	38.5263	6.45985	13.9161	52.096	11.4646	0.23726	3.98234	177.031	1
	ESCA	TCGA-LN-A4A3-01A-11R-A260-31	TCGA-LN-A4A3	51.5859	69.4684	10.8186	12.6683	55.5598	13.2735	1.02452	4.01479	92.6242	1
	ESCA	TCGA-L5-A88S-01A-11R-A36D-31	TCGA-L5-A88S	32.8664	68.0092	4.27369	9.22585	45.7671	4.85421	2.27914	1.76675	105.959	1
	ESCA	TCGA-Z6-A8JD-01A-11R-A36D-31	TCGA-Z6-A8JD	61.5085	83.2787	8.10169	13.3205	56.5521	5.69876	2.24928	1.44871	111.014	1
	ESCA	TCGA-2H-A9GM-01A-11R-A37I-31	TCGA-2H-A9GM	55.9055	45.6239	7.29135	9.32245	65.8995	9.26731	6.25276	5.52035	127.096	1
	ESCA	TCGA-L5-A4OH-01A-11R-A260-31	TCGA-L5-A4OH	69.8903	126.019	7.07268	12.5686	84.478	15.6841	9.28113	5.54646	101.108	1
	ESCA	TCGA-L5-A8NE-01A-11R-A37I-31	TCGA-L5-A8NE	46.026	55.1782	9.49361	7.68411	16.7127	8.84645	0.555879	1.7785	50.6044	1
	ESCA	TCGA-LN-A49U-01A-31R-A260-31	TCGA-LN-A49U	61.4772	149.935	7.90771	15.8856	54.6067	15.5595	0.388533	5.15635	99.9353	1
	ESCA	TCGA-L5-A4OP-01A-11R-A260-31	TCGA-L5-A4OP	38.3097	94.0068	14.3817	18.7218	34.9119	17.8575	9.38877	2.13286	152.558	0
	ESCA	TCGA-2H-A9GL-01A-12R-A37I-31	TCGA-2H-A9GL	40.2463	128.869	15.0804	14.7315	28.9163	13.3894	13.7618	5.18583	164.995	1
	ESCA	TCGA-VR-A8EY-01A-11R-A36D-31	TCGA-VR-A8EY	81.0309	116.695	5.05635	14.5036	83.4579	7.10587	0.0803512	1.64334	262.6	0
	ESCA	TCGA-VR-A8EO-01A-11R-A36D-31	TCGA-VR-A8EO	58.2865	68.8878	7.26857	18.6039	10.0947	13.6038	16.3447	8.00216	299.925	1
	ESCA	TCGA-IG-A97H-01A-11R-A38D-31	TCGA-IG-A97H	47.5727	150.29	10.2983	10.2426	41.9705	5.622	0.805437	1.12218	102.192	1
	ESCA	TCGA-LN-A8HZ-01A-11R-A36D-31	TCGA-LN-A8HZ	65.4883	95.2972	12.6479	8.16707	57.3287	6.43277	1.86486	2.06617	196.497	1
	ESCA	TCGA-V5-AASX-01A-11R-A38D-31	TCGA-V5-AASX	47.9976	42.1346	13.9908	15.219	26.6919	11.1707	1.98559	2.00617	82.439	1
	ESCA	TCGA-L5-A88T-01A-11R-A354-31	TCGA-L5-A88T	30.8654	35.8965	3.84594	7.73919	18.142	5.05243	3.78877	1.51059	65.922	1
	ESCA	TCGA-L5-A8NS-01A-12R-A37I-31	TCGA-L5-A8NS	36.6485	76.8864	12.132	20.3739	32.753	8.16886	10.1945	3.4493	82.7557	1
	ESCA	TCGA-LN-A7HV-01A-21R-A354-31	TCGA-LN-A7HV	93.0396	58.3962	6.88523	13.6703	56.0613	11.9498	3.2116	1.09607	89.3911	1
	ESCA	TCGA-IG-A8O2-01A-11R-A36D-31	TCGA-IG-A8O2	63.7169	75.795	10.9842	16.8713	57.5504	12.5584	7.29447	3.42457	167.058	1
	ESCA	TCGA-LN-A9FQ-01A-31R-A38D-31	TCGA-LN-A9FQ	50.1235	86.8692	33.139	11.4973	39.2703	4.79826	1.27407	1.45147	120.308	1
	ESCA	TCGA-VR-AA7I-01A-11R-A406-31	TCGA-VR-AA7I	39.1049	114.916	5.58168	9.67064	23.6686	8.37051	0.886263	2.84315	104.646	1
	ESCA	TCGA-LN-A7HZ-01A-31R-A354-31	TCGA-LN-A7HZ	65.5815	42.5732	14.3779	7.01415	42.9892	7.82486	2.10727	1.79791	158.837	1
	ESCA	TCGA-IG-A5S3-01A-11R-A28J-31	TCGA-IG-A5S3	103.299	103.21	7.06396	17.2991	34.1308	9.2286	20.4969	4.04087	129.511	0
	ESCA	TCGA-Z6-A9VB-01A-21R-A37I-31	TCGA-Z6-A9VB	105.863	101.343	6.75289	13.1018	42.4991	20.0584	0.87162	1.55962	190.787	1
	ESCA	TCGA-IG-A97I-01A-11R-A38D-31	TCGA-IG-A97I	31.6108	44.4903	6.01803	13.8159	16.7459	9.54829	0.787107	2.80388	93.1838	1
	ESCA	TCGA-VR-A8EU-01A-11R-A36D-31	TCGA-VR-A8EU	73.5311	66.9966	9.58945	9.4977	58.8333	9.68484	0.841674	2.88768	136.524	1
	ESCA	TCGA-L5-A8NR-01A-11R-A37I-31	TCGA-L5-A8NR	40.5003	35.7589	15.2567	14.3759	33.4954	31.0356	14.8591	6.10081	59.0671	0
	ESCA	TCGA-IG-A3I8-01A-11R-A24K-31	TCGA-IG-A3I8	41.6108	87.2631	15.2874	15.9293	27.6589	10.7347	6.2857	4.51258	158.799	0
	ESCA	TCGA-IG-A3QL-01A-11R-A24K-31	TCGA-IG-A3QL	110.382	39.0132	18.0403	11.8546	58.907	10.1964	6.90688	1.94035	221.966	1
	ESCA	TCGA-L5-A4OU-01A-11R-A28J-31	TCGA-L5-A4OU	44.3778	81.1006	9.28987	10.8205	51.3767	7.40916	6.73948	2.95492	211.49	1
	ESCA	TCGA-L7-A56G-01A-21R-A260-31	TCGA-L7-A56G	75.3534	52.7775	7.66558	11.3028	17.9806	6.18865	2.49071	3.33914	115.663	1
	ESCA	TCGA-L5-A4ON-01A-11R-A260-31	TCGA-L5-A4ON	46.0298	67.4455	15.5732	15.7988	23.8904	9.618	8.81586	3.96897	90.7169	1
	ESCA	TCGA-LN-A49M-01A-21R-A260-31	TCGA-LN-A49M	27.8672	63.5823	7.17688	11.0611	43.7839	8.81203	0.399867	2.97663	117.919	1
	ESCA	TCGA-JY-A6FH-01A-11R-A336-31	TCGA-JY-A6FH	34.9723	112.268	9.64464	24.4902	25.3442	13.1894	4.12468	3.47814	143.819	1
	ESCA	TCGA-R6-A6L4-01A-11R-A31P-31	TCGA-R6-A6L4	27.2983	50.7401	6.65791	6.89017	18.0565	5.95443	7.53838	1.1973	70.4385	1
	ESCA	TCGA-IG-A7DP-01A-31R-A336-31	TCGA-IG-A7DP	26.0766	28.2814	5.24112	6.94612	27.3669	4.47817	0.982162	2.20392	67.8946	0
	ESCA	TCGA-JY-A938-01A-11R-A37I-31	TCGA-JY-A938	31.7282	78.3923	4.96523	14.6535	35.6966	7.75473	0.481117	3.17943	66.2256	1
	ESCA	TCGA-L5-A4OI-01A-11R-A36D-31	TCGA-L5-A4OI	146.548	145.425	10.7182	17.1425	42.1038	9.18871	3.85761	1.48292	111.934	1
	ESCA	TCGA-LN-A4A4-01A-11R-A260-31	TCGA-LN-A4A4	52.9073	82.9234	9.41674	14.6557	85.3243	14.3241	1.81534	7.49198	130.391	1
	ESCA	TCGA-V5-A7RE-01A-11R-A354-31	TCGA-V5-A7RE	78.2565	90.4232	8.12073	8.35583	29.0365	7.62148	7.57871	0.181783	133.452	1
	ESCA	TCGA-IC-A6RE-01A-11R-A336-31	TCGA-IC-A6RE	33.8258	38.6667	5.61587	9.44295	47.4707	11.2949	4.29802	3.24868	103.563	1
	ESCA	TCGA-JY-A93C-01A-11R-A38D-31	TCGA-JY-A93C	52.5966	54.7021	14.6616	12.1058	38.7914	8.96562	8.84426	4.17172	117.313	1
	ESCA	TCGA-L5-A893-01A-11R-A36D-31	TCGA-L5-A893	26.7546	40.6792	8.73397	12.4392	26.7662	8.00739	5.40956	2.95573	109.391	0
	ESCA	TCGA-VR-A8EP-01A-31R-A406-31	TCGA-VR-A8EP	57.1041	90.0481	5.39741	12.1411	43.3461	10.3482	7.04448	2.32379	119.644	1
	ESCA	TCGA-M9-A5M8-01A-11R-A28J-31	TCGA-M9-A5M8	33.2612	60.3972	10.8154	15.2228	28.7175	7.12622	9.34072	3.89858	127.601	1
	ESCA	TCGA-L5-A8NK-01A-21R-A37I-31	TCGA-L5-A8NK	42.2646	85.379	6.12077	10.6457	40.7494	8.75333	4.04093	2.98755	65.2908	0
	ESCA	TCGA-IG-A4P3-01A-11R-A260-31	TCGA-IG-A4P3	47.571	59.5682	15.6199	9.8277	28.8362	6.17135	5.38198	1.94517	53.071	1
	ESCA	TCGA-L5-A8NI-01A-11R-A37I-31	TCGA-L5-A8NI	81.9318	72.8183	8.87863	16.2201	29.9722	10.0696	18.4064	0.770492	141.802	1
	ESCA	TCGA-S8-A6BV-01A-21R-A31P-31	TCGA-S8-A6BV	27.6749	33.6035	8.40005	11.7152	23.658	12.6534	0.990317	4.09722	91.2869	1
	ESCA	TCGA-LN-A8I0-01A-11R-A36D-31	TCGA-LN-A8I0	50.4008	46.0917	3.48138	8.1998	27.7104	5.06709	0.172885	0.910649	139.285	1
	ESCA	TCGA-V5-AASW-01A-11R-A406-31	TCGA-V5-AASW	79.1764	84.8609	8.49115	12.6869	60.2716	11.158	12.9351	2.64937	198.698	1
	ESCA	TCGA-LN-A7HY-01A-12R-A354-31	TCGA-LN-A7HY	25.6282	56.7497	2.41499	9.79531	52.3021	8.37015	12.8712	1.23582	61.6807	1
	ESCA	TCGA-L5-A8NL-01A-12R-A37I-31	TCGA-L5-A8NL	61.0204	69.1683	11.7953	18.4715	32.8371	12.9105	0.359598	2.60736	120.742	1
	ESCA	TCGA-S8-A6BW-01A-11R-A31P-31	TCGA-S8-A6BW	61.5377	69.176	10.4881	10.1781	34.937	12.006	1.10796	3.06419	105.191	1
	ESCA	TCGA-L5-A4OO-01A-11R-A260-31	TCGA-L5-A4OO	54.4724	34.4771	9.17321	10.4471	28.7704	5.04198	6.74629	2.02586	67.1711	1
	ESCA	TCGA-L5-A8NQ-01A-11R-A36D-31	TCGA-L5-A8NQ	44.7791	35.1516	4.01885	7.48227	32.1517	3.78537	2.32947	1.15116	88.213	1
	ESCA	TCGA-2H-A9GF-01A-11R-A37I-31	TCGA-2H-A9GF	44.1635	86.5448	10.7438	23.9828	46.1629	10.1647	8.49593	3.11964	95.0393	1
	ESCA	TCGA-L5-A88W-01A-11R-A354-31	TCGA-L5-A88W	60.7979	57.1201	3.27011	10.0972	38.5993	6.3667	0.278957	1.05878	107.687	1
	ESCA	TCGA-LN-A7HW-01A-22R-A354-31	TCGA-LN-A7HW	33.5474	119.123	17.0878	9.95913	36.4215	10.2206	0.3824	1.21793	68.6972	1
	ESCA	TCGA-LN-A49X-01A-31R-A260-31	TCGA-LN-A49X	41.6147	90.5707	7.43419	19.7692	25.6395	10.7048	0.566518	3.67642	149.955	1
	ESCA	TCGA-L5-A43E-01A-11R-A24K-31	TCGA-L5-A43E	80.7169	62.2426	10.4695	20.1853	31.8247	9.7762	13.9269	3.53626	132.336	1
	ESCA	TCGA-VR-A8Q7-01A-11R-A37I-31	TCGA-VR-A8Q7	79.491	271.736	7.2932	20.1781	106.829	12.3662	2.56327	6.63457	108.137	1
	ESCA	TCGA-L5-A8NW-01A-11R-A37I-31	TCGA-L5-A8NW	34.4632	49.5662	7.64871	10.5186	22.4721	7.32325	0.965873	2.52653	56.3405	1
	ESCA	TCGA-JY-A93E-01A-11R-A37I-31	TCGA-JY-A93E	30.8789	91.3719	13.9836	15.7475	36.8154	12.7672	7.22041	3.77781	92.8221	1
	ESCA	TCGA-Z6-A8JE-01A-11R-A37I-31	TCGA-Z6-A8JE	43.8275	156.393	16.808	15.0114	43.6252	22.5891	10.538	8.26228	192.532	1
	ESCA	TCGA-LN-A7HX-01A-11R-A336-31	TCGA-LN-A7HX	51.0749	101.711	3.6964	11.745	32.9923	8.39571	0.0313187	3.48577	101.727	1
	STAD	TCGA-F1-6874-01A-11R-1884-13	TCGA-F1-6874	38.5573	62.0721	16.5819	13.094	44.7171	13.2606	0.533709	3.91691	129.667	1
	STAD	TCGA-KB-A93G-01A-11R-A39E-31	TCGA-KB-A93G	37.2151	60.7605	10.1451	12.0255	19.0956	7.30901	6.61801	3.44838	75.5648	1
	STAD	TCGA-FP-7916-01A-11R-2203-13	TCGA-FP-7916	30.6732	47.7023	6.51486	8.60708	24.8568	8.55245	3.3602	2.87684	104.692	1
	STAD	TCGA-D7-A748-01A-12R-A32D-31	TCGA-D7-A748	21.4493	18.4649	4.98468	6.41071	12.4659	3.677	4.26066	1.37351	59.7851	0
	STAD	TCGA-VQ-A91K-01A-11R-A414-31	TCGA-VQ-A91K	50.5985	55.277	9.39009	15.1681	41.194	7.05114	0.314975	1.89949	131.777	1
	STAD	TCGA-D7-A74A-01A-11R-A32D-31	TCGA-D7-A74A	51.3799	61.4016	6.33229	5.32076	27.3203	11.3112	7.38275	1.38628	125.195	0
	STAD	TCGA-MX-A5UG-01A-21R-A31P-31	TCGA-MX-A5UG	29.874	47.5483	12.3944	12.5102	24.4958	10.0995	4.94089	4.46211	61.7687	1
	STAD	TCGA-BR-4370-01A-01R-1157-13	TCGA-BR-4370	25.8378	51.7397	15.0249	15.3473	17.1238	10.1667	7.45582	3.63037	42.136	0
	STAD	TCGA-IN-A6RI-01A-11R-A32D-31	TCGA-IN-A6RI	20.7305	55.4036	7.19947	13.5653	68.1311	7.78525	8.58059	2.02118	248.952	1
	STAD	TCGA-VQ-A94T-01A-11R-A414-31	TCGA-VQ-A94T	117.001	77.3795	6.98367	10.9525	48.1578	4.1574	3.48359	2.03282	201.639	1
	STAD	TCGA-BR-8384-01A-21R-2402-13	TCGA-BR-8384	24.1721	46.8634	10.0626	14.9425	24.5255	8.86189	3.59321	4.68072	62.7976	1
	STAD	TCGA-D7-8572-01A-11R-2343-13	TCGA-D7-8572	69.1149	70.7346	7.94392	16.242	64.8599	18.0489	10.8926	4.01656	152.119	1
	STAD	TCGA-RD-A8N0-01A-12R-A36D-31	TCGA-RD-A8N0	17.4005	34.9931	7.84983	8.62026	17.5038	8.38977	4.22806	3.80511	58.874	0
	STAD	TCGA-BR-6705-01A-12R-1884-13	TCGA-BR-6705	37.8294	32.5035	7.11691	9.80226	39.5508	4.94733	2.14795	2.45912	136.809	0
	STAD	TCGA-CG-4441-01A-01R-1802-13	TCGA-CG-4441	46.0343	48.6782	4.68912	12.721	31.3495	4.0287	3.54513	1.26674	209.689	1
	STAD	TCGA-R5-A7ZR-01A-11R-A354-31	TCGA-R5-A7ZR	44.3187	40.7179	7.60929	9.95836	30.6015	4.45567	2.69192	2.55188	166.131	0
	STAD	TCGA-CD-5799-01A-11R-1602-13	TCGA-CD-5799	70.9257	41.2319	6.92923	8.93899	47.5406	5.6804	2.29477	1.89807	221.58	1
	STAD	TCGA-CD-5798-01A-11R-1602-13	TCGA-CD-5798	29.2251	22.3972	4.67645	5.79777	26.3834	2.87337	0.790383	1.29655	115.638	1
	STAD	TCGA-HU-A4G9-01A-11R-A24K-31	TCGA-HU-A4G9	37.1255	60.1864	16.3846	11.6954	32.3841	16.5538	3.16208	4.31963	115.74	0
	STAD	TCGA-BR-6455-01A-11R-1802-13	TCGA-BR-6455	63.296	67.7631	8.06138	11.8434	30.6974	7.33811	28.4067	3.77537	179.783	1
	STAD	TCGA-BR-8366-01A-11R-2343-13	TCGA-BR-8366	42.7296	39.6542	6.09699	7.7571	16.8951	6.89387	0.925557	2.65137	109.995	0
	STAD	TCGA-CG-4436-01A-01R-1157-13	TCGA-CG-4436	44.7043	105.768	14.8754	10.972	36.8869	12.7158	9.02569	3.62736	89.0806	1
	STAD	TCGA-VQ-A8E2-01A-11R-A36D-31	TCGA-VQ-A8E2	52.9203	68.0604	9.64628	15.1849	61.4495	7.10508	7.165	3.49405	188.848	1
	STAD	TCGA-BR-6565-01A-11R-1802-13	TCGA-BR-6565	62.1353	40.9936	6.83691	7.49508	54.5199	16.1858	1.1393	2.68436	153.183	1
	STAD	TCGA-IN-A7NR-01A-11R-A354-31	TCGA-IN-A7NR	20.3411	23.7078	5.73063	8.1111	27.2251	6.83822	4.69786	2.18944	122.119	0
	STAD	TCGA-CG-4460-01A-01R-1157-13	TCGA-CG-4460	88.3957	49.2728	10.2379	19.1933	22.4606	12.6922	8.54547	2.31226	79.0039	0
	STAD	TCGA-CD-A487-01A-21R-A24K-31	TCGA-CD-A487	45.6736	22.2964	10.5751	9.03893	36.2916	7.4687	4.50927	3.10192	225.602	1
	STAD	TCGA-R5-A7ZI-01A-11R-A354-31	TCGA-R5-A7ZI	61.8911	19.215	2.47868	6.20383	33.2182	3.3672	0.0661384	0.385869	131.65	0
	STAD	TCGA-VQ-A94P-01A-13R-A414-31	TCGA-VQ-A94P	21.3991	28.4858	7.59854	9.94039	20.9943	8.58348	1.87796	4.63545	49.6931	1
	STAD	TCGA-BR-6852-01A-11R-1884-13	TCGA-BR-6852	50.5435	54.1872	6.67156	9.06018	37.9555	6.3074	0.859993	1.30972	165.964	0
	STAD	TCGA-FP-A4BF-01A-12R-A36D-31	TCGA-FP-A4BF	39.3838	30.1217	4.3699	5.19121	14.2786	5.35789	5.33359	1.26392	99.1976	1
	STAD	TCGA-CG-5732-01A-11R-1602-13	TCGA-CG-5732	14.6627	17.659	5.38229	8.62461	24.1917	2.74801	5.08277	0.519146	132.355	1
	STAD	TCGA-BR-8486-01A-31R-2402-13	TCGA-BR-8486	101.778	63.8081	8.93084	9.14499	48.1009	7.75142	4.75302	1.93282	113.983	0
	STAD	TCGA-D7-6520-01A-11R-1802-13	TCGA-D7-6520	46.4195	33.2296	9.30058	10.1724	48.5235	4.46439	6.38134	0.403196	118.066	1
	STAD	TCGA-D7-A747-01A-22R-A33Y-31	TCGA-D7-A747	27.4034	26.2151	8.02695	8.09429	23.3326	8.78233	3.98345	3.3117	65.4181	1
	STAD	TCGA-VQ-A94O-01A-11R-A414-31	TCGA-VQ-A94O	61.3474	72.9122	7.10594	10.9879	62.1375	14.8917	0.553453	2.91707	130.175	1
	STAD	TCGA-BR-4368-01A-01R-1157-13	TCGA-BR-4368	82.9832	69.8362	14.1208	14.5758	37.2991	17.0469	0.488211	4.52815	78.5797	0
	STAD	TCGA-BR-8381-01A-11R-2402-13	TCGA-BR-8381	35.8436	47.1625	4.14867	11.1511	40.6829	6.22453	0.775613	2.44386	124.11	1
	STAD	TCGA-CD-8525-01A-11R-2343-13	TCGA-CD-8525	75.1033	50.7677	3.66235	10.64	43.6168	3.11776	2.43087	1.34577	102.28	0
	STAD	TCGA-HU-A4GH-01A-11R-A24K-31	TCGA-HU-A4GH	30.1485	61.4913	8.24277	14.7176	30.471	16.5097	4.23994	1.26316	55.4963	1
	STAD	TCGA-BR-8690-01A-11R-2402-13	TCGA-BR-8690	46.0905	28.4217	5.16823	10.6658	42.2204	9.53757	2.26115	1.59216	89.5851	0
	STAD	TCGA-CD-8533-01A-11R-2343-13	TCGA-CD-8533	44.0267	57.3844	10.6165	10.6007	70.3795	11.1857	26.5236	2.12148	135.614	1
	STAD	TCGA-BR-A4IV-01A-31R-A251-31	TCGA-BR-A4IV	23.5508	30.6108	6.84183	10.9202	18.7477	6.93905	2.05354	3.47168	59.4686	1
	STAD	TCGA-VQ-A927-01A-12R-A414-31	TCGA-VQ-A927	20.8116	40.4152	9.03688	10.2766	19.8878	11.2839	4.91803	2.40029	51.4833	1
	STAD	TCGA-3M-AB46-01A-11R-A414-31	TCGA-3M-AB46	28.157	44.4416	7.3459	10.6205	43.408	9.6068	5.88213	2.98204	170.758	1
	STAD	TCGA-F1-A448-01A-11R-A24K-31	TCGA-F1-A448	31.3142	46.5165	13.2812	10.3662	21.1426	6.98347	0.954832	2.23306	125.816	1
	STAD	TCGA-IN-7806-01A-11R-2055-13	TCGA-IN-7806	76.8329	33.7032	7.7412	16.3219	40.0679	16.4522	0.175499	3.03797	136.837	1
	STAD	TCGA-CG-5717-01A-11R-1602-13	TCGA-CG-5717	28.2421	34.3728	5.38268	8.48163	19.1099	5.33353	4.5149	1.45042	98.0602	1
	STAD	TCGA-HU-8610-01A-22R-2402-13	TCGA-HU-8610	42.3925	32.1184	7.17599	15.2933	22.511	13.3818	9.05003	2.25402	76.8784	1
	STAD	TCGA-BR-6803-01A-11R-1884-13	TCGA-BR-6803	29.9183	32.1581	6.99727	8.23607	33.389	5.19108	1.42651	1.88543	87.8183	0
	STAD	TCGA-CD-5801-01A-11R-1602-13	TCGA-CD-5801	27.3535	40.8211	2.10453	6.21688	4.52983	10.1249	5.44021	1.84825	169.319	1
	STAD	TCGA-HU-8249-01A-11R-A36D-31	TCGA-HU-8249	190.435	54.2512	6.12585	7.58764	31.7352	4.76828	8.58943	2.72593	172.59	1
	STAD	TCGA-RD-A7BT-01A-11R-A33Y-31	TCGA-RD-A7BT	48.7581	67.0065	5.99275	7.94185	76.6119	10.3095	12.3445	3.16733	145.773	1
	STAD	TCGA-HU-8602-01A-11R-2402-13	TCGA-HU-8602	74.8457	84.6488	17.1871	11.4552	50.1517	17.1962	1.02041	1.97795	198.417	0
	STAD	TCGA-CD-8528-01A-11R-2343-13	TCGA-CD-8528	91.7209	118.751	13.4355	14.0458	50.33	8.20259	9.94425	2.72355	118.158	0
	STAD	TCGA-VQ-A94U-01A-12R-A414-31	TCGA-VQ-A94U	59.3968	50.9764	8.40087	19.9983	52.9862	20.9811	1.73265	5.14998	68.2565	1
	STAD	TCGA-HU-A4H0-01A-11R-A251-31	TCGA-HU-A4H0	74.7599	123.696	11.3753	12.6584	31.6278	12.8392	1.01463	6.31216	182.576	1
	STAD	TCGA-D7-8573-01A-11R-2343-13	TCGA-D7-8573	107.153	82.2817	3.28802	12.9608	65.9	11.8957	5.59825	3.22527	210.553	1
	STAD	TCGA-HU-A4GU-01A-11R-A251-31	TCGA-HU-A4GU	67.0003	71.4593	6.93282	15.4208	54.8387	21.4649	9.68364	7.45575	171.08	1
	STAD	TCGA-BR-4294-01A-01R-1131-13	TCGA-BR-4294	25.4951	33.4097	4.33798	5.2464	12.9404	8.78833	4.13193	0.927184	33.7065	1
	STAD	TCGA-CD-5803-01A-11R-1602-13	TCGA-CD-5803	61.1132	39.0814	7.64992	14.122	34.6389	7.13594	1.57262	2.13413	125.351	0
	STAD	TCGA-CD-8532-01A-11R-2343-13	TCGA-CD-8532	40.6729	47.5281	13.2792	13.719	40.9659	10.6959	1.19697	1.39769	164.393	1
	STAD	TCGA-D7-8570-01A-11R-2343-13	TCGA-D7-8570	36.6287	72.7693	5.16138	8.68792	31.1186	3.98407	0.37379	1.05924	122.353	1
	STAD	TCGA-VQ-A91Z-01A-11R-A414-31	TCGA-VQ-A91Z	37.9748	103.727	14.4429	12.7473	40.6494	13.9793	16.3938	2.53181	242.527	0
	STAD	TCGA-B7-A5TJ-01A-11R-A31P-31	TCGA-B7-A5TJ	44.0191	35.7982	10.5129	10.1159	63.1312	11.906	11.0413	3.44921	111.528	1
	STAD	TCGA-BR-6710-01A-11R-1884-13	TCGA-BR-6710	9.91826	18.0796	5.4334	6.18066	13.3113	3.73482	3.5769	1.19445	31.4183	1
	STAD	TCGA-CD-A489-01A-11R-A24K-31	TCGA-CD-A489	19.1978	39.1021	14.0803	9.77409	31.478	10.4143	4.14528	2.84932	53.2319	1
	STAD	TCGA-BR-8680-01A-11R-2402-13	TCGA-BR-8680	80.0525	77.7937	7.55414	13.2848	50.4188	10.4225	15.5767	2.08018	175.176	1
	STAD	TCGA-D7-8576-01A-11R-2343-13	TCGA-D7-8576	48.2648	78.7015	11.5729	13.7279	42.8957	11.6809	5.8606	1.55653	253.575	0
	STAD	TCGA-D7-6527-01A-11R-1802-13	TCGA-D7-6527	28.0042	30.4265	5.4371	5.16871	46.3743	3.39419	2.61759	0.888224	132.644	1
	STAD	TCGA-VQ-AA68-01A-11R-A414-31	TCGA-VQ-AA68	42.6461	98.7925	11.7213	15.9431	21.5726	6.31346	6.90402	1.13287	146.854	0
	STAD	TCGA-CD-8524-01A-11R-2343-13	TCGA-CD-8524	27.891	33.2425	12.3581	10.7429	43.5002	12.028	4.18489	3.25543	141.976	0
	STAD	TCGA-RD-A8N5-01A-12R-A36D-31	TCGA-RD-A8N5	30.8253	71.1408	6.29134	9.60945	30.7508	6.15109	2.99319	1.52836	82.7995	1
	STAD	TCGA-BR-4371-01A-01R-1157-13	TCGA-BR-4371	40.2046	52.2442	14.6862	13.8649	19.9692	13.1292	17.2333	2.54712	68.2407	0
	STAD	TCGA-VQ-A923-01A-11R-A414-31	TCGA-VQ-A923	37.8166	55.6196	16.9536	11.4249	36.5234	12.2518	4.9361	3.6365	123.893	1
	STAD	TCGA-D7-6818-01A-11R-1884-13	TCGA-D7-6818	24.3338	28.9421	7.48721	8.6415	24.8174	5.55611	7.08031	2.07461	99.8801	1
	STAD	TCGA-RD-A8NB-01A-12R-A39E-31	TCGA-RD-A8NB	52.8483	58.0664	11.6961	17.6198	31.3974	11.4984	5.37658	2.28065	160.87	0
	STAD	TCGA-CG-5716-01A-21R-1802-13	TCGA-CG-5716	30.2419	30.3344	6.26758	5.64236	21.7626	4.79503	1.49898	1.06515	97.4827	1
	STAD	TCGA-BR-4253-01A-01R-1131-13	TCGA-BR-4253	53.4722	71.857	12.1337	9.67247	10.2993	15.2723	0.487464	3.75272	69.2702	0
	STAD	TCGA-BR-6802-01A-11R-1884-13	TCGA-BR-6802	52.7218	47.4528	9.80425	6.86069	37.5813	6.47141	0.66963	1.16453	130.191	1
	STAD	TCGA-VQ-A8PO-01A-11R-A414-31	TCGA-VQ-A8PO	68.2302	58.4104	11.6193	10.3786	44.5833	14.1483	1.84722	2.26806	182.689	1
	STAD	TCGA-HF-7133-01A-11R-2055-13	TCGA-HF-7133	53.6807	46.8504	9.14268	19.4101	21.9885	4.49978	2.71454	0.936679	126.117	0
	STAD	TCGA-HF-A5NB-01A-11R-A31P-31	TCGA-HF-A5NB	58.4366	54.8516	15.6682	15.9338	46.4159	9.41177	9.15613	1.88193	128.965	0
	STAD	TCGA-BR-4357-01A-01R-1157-13	TCGA-BR-4357	39.0479	70.4628	7.31585	11.9022	32.7234	13.8823	7.60223	3.50928	69.1129	1
	STAD	TCGA-VQ-A8PF-01A-11R-A414-31	TCGA-VQ-A8PF	46.4	53.4594	7.39515	7.88934	30.9581	7.14509	5.10641	2.8792	98.876	1
	STAD	TCGA-FP-8631-01A-11R-2402-13	TCGA-FP-8631	31.9057	35.191	7.74028	13.1498	20.8121	7.12513	8.58746	1.10658	79.1731	1
	STAD	TCGA-CD-8530-01A-11R-2343-13	TCGA-CD-8530	48.7804	38.8249	7.78204	13.2049	40.991	10.3323	5.57017	3.49508	99.2932	1
	STAD	TCGA-KB-A93H-01A-11R-A39E-31	TCGA-KB-A93H	95.0129	60.3599	7.41819	10.3053	36.1261	14.9547	8.43709	3.57486	106.483	0
	STAD	TCGA-BR-6563-01A-13R-2055-13	TCGA-BR-6563	24.8568	27.1809	7.40939	6.97329	19.121	5.23945	2.9073	1.72503	82.0637	1
	STAD	TCGA-BR-8683-01A-11R-2402-13	TCGA-BR-8683	27.026	51.7821	21.3265	10.3421	52.5501	17.8614	7.84388	4.87118	70.1594	1
	STAD	TCGA-CD-A486-01A-11R-A24K-31	TCGA-CD-A486	35.9961	86.7873	3.42544	9.7445	29.1845	8.50352	8.78972	2.23847	98.8401	1
	STAD	TCGA-D7-A6F2-01A-12R-A31P-31	TCGA-D7-A6F2	78.0659	61.091	13.2821	13.2505	35.7795	13.5772	24.8233	3.44599	72.5505	1
	STAD	TCGA-VQ-A8P3-01A-11R-A36D-31	TCGA-VQ-A8P3	57.1852	43.3703	5.62138	9.37034	30.4442	9.09146	0.398006	1.44088	86.6364	1
	STAD	TCGA-BR-7901-01A-11R-2203-13	TCGA-BR-7901	37.9487	65.7685	11.3491	7.98671	24.5888	6.11723	6.81944	1.20398	112.725	1
	STAD	TCGA-BR-4256-01A-01R-1131-13	TCGA-BR-4256	41.628	60.2392	11.247	14.3013	33.0881	8.95802	5.76276	2.26166	107.309	1
	STAD	TCGA-VQ-A8DZ-01A-11R-A36D-31	TCGA-VQ-A8DZ	28.0365	73.8148	6.6501	7.73753	72.3534	5.75341	8.90813	1.13237	159.769	1
	STAD	TCGA-BR-4367-01A-01R-1157-13	TCGA-BR-4367	33.5548	45.0967	8.76436	11.8949	16.2195	11.5703	2.51852	3.1191	57.9583	1
	STAD	TCGA-BR-8679-01A-11R-2402-13	TCGA-BR-8679	51.1148	60.2741	16.8621	8.22295	38.8051	8.1094	0.358679	2.72188	102.941	0
	STAD	TCGA-BR-8291-01A-11R-2343-13	TCGA-BR-8291	26.9022	45.9515	10.0675	10.5299	28.9483	7.02383	4.21856	3.29516	96.0247	1
	STAD	TCGA-CG-4444-01A-01R-1157-13	TCGA-CG-4444	94.7801	87.2397	11.6747	12.4125	25.1589	14.1542	5.45293	6.32901	82.8971	1
	STAD	TCGA-D7-6522-01A-11R-1802-13	TCGA-D7-6522	28.3997	21.8187	5.55291	7.00175	32.5517	3.69171	0.958582	1.07845	109.457	1
	STAD	TCGA-BR-A4CS-01A-11R-A24K-31	TCGA-BR-A4CS	42.3027	29.2703	5.79875	9.63311	25.3123	12.8443	6.50389	1.32928	80.1106	1
	STAD	TCGA-HU-A4H5-01A-21R-A251-31	TCGA-HU-A4H5	42.962	66.6535	9.64932	7.30077	41.5379	6.79849	10.3377	2.36322	188.365	1
	STAD	TCGA-VQ-A91X-01A-12R-A414-31	TCGA-VQ-A91X	31.9136	75.979	3.24272	9.82103	57.1255	10.0122	1.7342	2.06248	87.18	1
	STAD	TCGA-BR-8372-01A-11R-2343-13	TCGA-BR-8372	52.518	43.0154	18.206	17.7569	54.951	8.01094	7.39611	3.35069	151.643	1
	STAD	TCGA-HU-A4H8-01A-11R-A251-31	TCGA-HU-A4H8	31.741	60.156	17.4495	21.6905	31.8702	13.1199	0.680983	4.9384	132.116	1
	STAD	TCGA-BR-8686-01A-11R-2402-13	TCGA-BR-8686	26.9245	41.4412	6.92859	12.0808	11.2798	9.7586	7.06195	3.09845	138.391	1
	STAD	TCGA-D7-A6EX-01A-11R-A31P-31	TCGA-D7-A6EX	59.261	85.1964	6.4249	12.2467	162.716	31.6601	10.3804	3.02473	94.5366	0
	STAD	TCGA-HU-A4GF-01A-11R-A24K-31	TCGA-HU-A4GF	74.2327	139.488	12.6981	17.3003	50.9725	12.3974	4.44497	5.15075	139.912	1
	STAD	TCGA-VQ-A8P5-01A-11R-A39E-31	TCGA-VQ-A8P5	126.577	58.4355	9.38447	7.43918	54.7533	14.0151	9.51701	2.39184	148.109	1
	STAD	TCGA-IN-8462-01A-11R-2343-13	TCGA-IN-8462	31.307	19.5079	5.41634	7.44731	15.0719	4.60501	5.53122	2.15426	60.5754	1
	STAD	TCGA-CG-4462-01A-01R-1157-13	TCGA-CG-4462	23.0713	38.5834	13.3263	13.2221	15.4631	7.38486	3.25597	4.28394	40.8865	0
	STAD	TCGA-HU-A4H4-01A-21R-A251-31	TCGA-HU-A4H4	35.7622	42.1719	7.87877	11.716	33.2082	10.0396	0.48199	2.49918	233.304	0
	STAD	TCGA-VQ-A8DT-01A-11R-A36D-31	TCGA-VQ-A8DT	50.7518	51.3612	8.78522	9.08253	37.3254	6.60716	6.02107	1.63964	91.7796	1
	STAD	TCGA-RD-A7BS-01A-11R-A32D-31	TCGA-RD-A7BS	21.8752	23.7523	5.54865	6.33506	23.5235	7.16889	6.44523	2.12422	87.7262	1
	STAD	TCGA-BR-8367-01A-11R-2343-13	TCGA-BR-8367	40.5078	84.5416	15.0588	14.8288	25.757	11.7793	3.25514	4.13692	94.267	1
	STAD	TCGA-BR-8369-01A-11R-2343-13	TCGA-BR-8369	28.2218	42.3087	16.2302	13.9481	71.2086	19.0983	6.38668	4.50233	112.05	0
	STAD	TCGA-MX-A666-01A-11R-A31P-31	TCGA-MX-A666	53.0665	136.783	4.95162	16.0262	48.8491	11.0703	8.64813	3.33149	172.699	1
	STAD	TCGA-BR-6709-01A-11R-1884-13	TCGA-BR-6709	27.5302	33.614	6.48298	10.2741	39.7294	4.59265	1.93942	2.01234	120.008	0
	STAD	TCGA-VQ-A8PD-01A-11R-A414-31	TCGA-VQ-A8PD	44.9527	48.9313	11.9852	13.5842	22.7257	10.2875	0.759932	5.15838	78.8956	1
	STAD	TCGA-BR-6707-01A-11R-1884-13	TCGA-BR-6707	57.7248	39.167	7.09577	8.40106	16.4681	8.35545	6.65398	1.37752	233.787	1
	STAD	TCGA-IN-8663-01A-11R-2402-13	TCGA-IN-8663	43.3949	85.9297	11.3575	16.1128	45.3247	18.6601	9.75182	7.51896	89.879	1
	STAD	TCGA-F1-6177-01A-11R-1802-13	TCGA-F1-6177	78.8413	61.9291	11.9146	16.6201	50.9969	11.4019	0.0496948	2.55922	190.212	1
	STAD	TCGA-B7-5818-01A-11R-1602-13	TCGA-B7-5818	32.1984	35.7335	6.81357	9.67556	46.1954	4.07009	0.0582822	1.68273	291.548	1
	STAD	TCGA-VQ-A925-01A-11R-A414-31	TCGA-VQ-A925	53.6742	73.9833	11.0897	11.1019	33.6548	5.11109	9.86576	1.23057	65.1645	1
	STAD	TCGA-D7-6822-01A-11R-1884-13	TCGA-D7-6822	26.6855	53.5824	10.4752	15.9796	12.0153	8.99659	13.5799	4.32515	246.942	1
	STAD	TCGA-BR-7717-01A-11R-2055-13	TCGA-BR-7717	41.6708	41.8708	3.12013	8.61617	31.6712	7.22881	2.56269	1.71266	124.546	1
	STAD	TCGA-BR-8058-01A-31R-2343-13	TCGA-BR-8058	36.9891	52.1169	12.3784	10.1876	36.116	4.30587	0.801915	2.04596	139.578	0
	STAD	TCGA-BR-8682-01A-11R-2402-13	TCGA-BR-8682	32.4326	50.9501	15.4753	10.6866	33.2539	15.0256	1.914	5.55302	69.5722	1
	STAD	TCGA-VQ-A8P8-01A-11R-A39E-31	TCGA-VQ-A8P8	26.2431	37.7674	8.97245	9.54988	18.1337	7.42122	4.2401	2.73504	73.8715	0
	STAD	TCGA-RD-A8N4-01A-21R-A36D-31	TCGA-RD-A8N4	18.6514	33.4683	5.93537	10.3931	26.0899	8.39785	11.9397	2.87798	60.9361	0
	STAD	TCGA-BR-8589-01A-11R-2402-13	TCGA-BR-8589	48.4105	55.6081	7.9343	11.6219	37.1958	7.91598	5.44628	4.38623	181.132	1
	STAD	TCGA-BR-8373-01A-11R-2343-13	TCGA-BR-8373	30.6038	105.128	18.1291	14.3362	31.6993	11.1517	9.6195	4.77098	45.6766	0
	STAD	TCGA-SW-A7EA-01A-12R-A354-31	TCGA-SW-A7EA	38.3465	42.9658	6.6908	7.62299	32.6496	5.00132	0.0906174	3.2399	145.127	0
	STAD	TCGA-CG-4437-01A-01R-1802-13	TCGA-CG-4437	46.0056	21.4943	5.63642	11.2446	40.6474	3.84925	0.327027	0.874484	193.887	1
	STAD	TCGA-CG-5719-01A-11R-1602-13	TCGA-CG-5719	26.2734	30.2806	5.99783	9.59615	28.2546	6.40283	1.94957	1.34312	222.482	0
	STAD	TCGA-RD-A8N1-01A-12R-A36D-31	TCGA-RD-A8N1	40.9197	48.7543	8.2868	14.3724	35.2883	9.47829	3.9749	1.43335	72.317	1
	STAD	TCGA-BR-8295-01A-11R-2343-13	TCGA-BR-8295	110.319	52.1466	3.13211	19.994	123.427	16.29	8.22586	6.30039	226.425	0
	STAD	TCGA-RD-A8MV-01A-11R-A36D-31	TCGA-RD-A8MV	44.0586	51.3179	5.68804	10.3777	34.8192	7.36597	6.83186	1.3115	93.2766	1
	STAD	TCGA-RD-A8MW-01A-11R-A36D-31	TCGA-RD-A8MW	21.5236	32.72	5.45391	4.03466	17.2706	5.20683	1.74249	0.494507	109.172	1
	STAD	TCGA-CG-4442-01A-01R-1157-13	TCGA-CG-4442	64.7423	73.0417	11.2067	22.0022	21.5725	14.9621	7.65597	3.89702	84.92	1
	STAD	TCGA-HU-A4H3-01A-21R-A251-31	TCGA-HU-A4H3	52.2638	44.9314	10.6914	9.13624	55.0366	7.06036	0.306688	1.49626	152.36	0
	STAD	TCGA-HU-A4G8-01A-11R-A251-31	TCGA-HU-A4G8	73.9991	81.7839	20.8797	16.9631	41.3511	12.2601	0.674396	2.07323	237.571	0
	STAD	TCGA-VQ-A91N-01A-11R-A414-31	TCGA-VQ-A91N	28.0974	80.0504	10.4035	14.2613	47.3112	8.3394	0.823313	0.966027	112.004	0
	STAD	TCGA-CD-8531-01A-11R-2343-13	TCGA-CD-8531	105.887	55.9545	5.62459	8.06155	54.7442	7.10582	0.113194	4.21642	245.98	0
	STAD	TCGA-VQ-A8PX-01A-12R-A414-31	TCGA-VQ-A8PX	51.2235	53.4515	11.5161	11.0624	27.221	11.8414	1.13442	2.58591	81.2085	1
	STAD	TCGA-RD-A7BW-01A-11R-A32D-31	TCGA-RD-A7BW	31.0041	24.5876	8.2572	7.17903	28.0113	7.15216	5.48932	2.97402	77.6167	0
	STAD	TCGA-HU-A4H6-01A-11R-A251-31	TCGA-HU-A4H6	42.1036	41.4928	6.01582	8.72734	32.0708	7.20795	4.79741	2.83144	117.838	0
	STAD	TCGA-BR-8676-01A-11R-2402-13	TCGA-BR-8676	62.2459	36.6174	5.57397	10.6437	23.8186	13.9125	13.1815	2.16831	157.196	1
	STAD	TCGA-BR-A4J8-01A-11R-A251-31	TCGA-BR-A4J8	35.0384	31.0826	8.89968	11.0214	45.424	13.9475	5.41289	1.14226	109.456	0
	STAD	TCGA-FP-8211-01A-11R-2343-13	TCGA-FP-8211	50.7529	45.5286	8.48992	14.8766	46.4194	9.65406	11.8109	1.90654	188.957	1
	STAD	TCGA-CG-4466-01A-01R-1157-13	TCGA-CG-4466	66.5452	123.182	9.37883	18.436	21.5987	18.6579	11.2667	2.86662	125.886	0
	STAD	TCGA-BR-7959-01A-11R-2343-13	TCGA-BR-7959	49.9939	30.9753	9.04581	10.8151	33.2536	10.2279	11.335	3.29449	99.895	1
	STAD	TCGA-BR-8487-01A-11R-2402-13	TCGA-BR-8487	48.8965	23.4527	7.47086	10.9733	58.3756	7.27502	0.215296	2.04978	134.793	0
	STAD	TCGA-BR-8077-01A-11R-2343-13	TCGA-BR-8077	38.2199	70.8003	6.72892	9.92855	31.3179	11.5675	5.80938	3.8154	79.6754	0
	STAD	TCGA-FP-8210-01A-11R-2343-13	TCGA-FP-8210	30.2201	37.3675	10.1493	12.622	27.0478	8.40791	3.58614	4.41353	80.5007	1
	STAD	TCGA-D7-5577-01A-01R-1602-13	TCGA-D7-5577	43.0962	56.9223	6.21767	7.58825	21.2108	5.37304	0.180011	0.605902	163.973	0
	STAD	TCGA-KB-A6F7-01A-12R-A32D-31	TCGA-KB-A6F7	70.5066	34.1175	5.47175	12.084	61.0226	5.51178	9.93289	1.77314	222.106	0
	STAD	TCGA-VQ-A8DV-01A-12R-A36D-31	TCGA-VQ-A8DV	56.8285	59.898	3.32761	5.66853	34.3305	7.68457	6.40257	1.96989	100.339	1
	STAD	TCGA-VQ-A94R-01A-11R-A414-31	TCGA-VQ-A94R	54.681	57.0862	8.15182	12.3932	68.3936	7.44253	8.81014	3.81112	164.15	1
	STAD	TCGA-VQ-A91Q-01A-12R-A414-31	TCGA-VQ-A91Q	45.3113	44.671	10.2302	16.2736	28.7692	5.8139	5.91032	1.87639	95.1784	1
	STAD	TCGA-HU-8608-01A-11R-2402-13	TCGA-HU-8608	63.9138	89.8524	8.72113	11.6347	19.9563	9.12516	5.39601	2.8569	148.081	1
	STAD	TCGA-D7-6525-01A-11R-1802-13	TCGA-D7-6525	57.8375	58.9941	8.25034	10.4471	29.0967	7.84053	0.400868	1.42866	181.257	1
	STAD	TCGA-D7-6519-01A-11R-1802-13	TCGA-D7-6519	40.6175	38.4594	5.38835	4.26832	60.3494	12.2421	7.69219	1.71543	207.525	0
	STAD	TCGA-F1-A72C-01A-21R-A33Y-31	TCGA-F1-A72C	57.4618	53.9234	7.41113	8.97943	34.6895	8.5148	0.66663	1.95961	134.964	1
	STAD	TCGA-BR-7704-01A-11R-2055-13	TCGA-BR-7704	50.0886	66.8406	3.799	4.86396	39.3762	8.50088	0.206434	1.33409	109.673	0
	STAD	TCGA-VQ-A8PQ-01A-11R-A414-31	TCGA-VQ-A8PQ	41.6582	48.6441	14.0212	12.5234	33.6268	14.5248	0.644533	5.35393	61.0385	0
	STAD	TCGA-HU-A4G3-01A-11R-A24K-31	TCGA-HU-A4G3	38.1574	46.5989	7.44083	12.1057	23.5396	9.35876	5.51423	1.99509	60.3466	1
	STAD	TCGA-IN-A6RS-01A-12R-A354-31	TCGA-IN-A6RS	40.6053	45.8836	6.33324	10.2094	38.1596	8.12467	9.38361	1.27162	135.385	1
	STAD	TCGA-HU-8238-01A-11R-2343-13	TCGA-HU-8238	61.0529	56.1009	7.05728	11.0464	37.7561	12.1349	3.27302	1.89562	111.278	1
	STAD	TCGA-VQ-A8PK-01A-12R-A414-31	TCGA-VQ-A8PK	57.3882	77.5382	10.8087	8.59473	46.2645	9.33895	5.07685	3.25317	214.396	1
	STAD	TCGA-BR-4191-01A-02R-1131-13	TCGA-BR-4191	34.5035	37.4748	9.02321	14.8974	14.4608	4.64334	4.53522	1.50519	91.282	1
	STAD	TCGA-IN-7808-01A-11R-2203-13	TCGA-IN-7808	55.5159	44.5579	8.56135	9.74433	33.1939	23.0089	6.94561	3.47417	92.4054	1
	STAD	TCGA-HJ-7597-01A-21R-2203-13	TCGA-HJ-7597	50.9942	54.3787	8.32337	13.289	45.6457	7.5723	3.19964	2.23669	214.41	0
	STAD	TCGA-BR-8297-01A-12R-2343-13	TCGA-BR-8297	27.4856	48.5733	9.3587	10.2091	32.1625	12.7329	5.10272	2.94085	121.049	1
	STAD	TCGA-VQ-A8PP-01A-21R-A414-31	TCGA-VQ-A8PP	42.2352	64.8841	8.5868	18.0053	36.6446	10.8623	3.29636	2.12732	134.9	1
	STAD	TCGA-R5-A805-01A-11R-A36D-31	TCGA-R5-A805	27.3766	45.7854	9.88542	11.5731	19.2762	7.49939	4.41133	2.63148	88.5169	1
	STAD	TCGA-CD-5813-01A-11R-1602-13	TCGA-CD-5813	26.8224	17.6532	4.16115	6.69804	21.2311	3.84986	1.94355	1.06775	89.2821	1
	STAD	TCGA-CG-4305-01A-01R-1157-13	TCGA-CG-4305	49.1117	67.0036	24.2021	15.5037	29.1029	13.387	0.594906	4.24294	81.0905	1
	STAD	TCGA-CD-8534-01A-11R-2343-13	TCGA-CD-8534	42.9172	43.2439	15.5024	17.8503	53.2271	14.6462	11.6639	3.59842	105.763	1
	STAD	TCGA-VQ-AA6F-01A-31R-A414-31	TCGA-VQ-AA6F	55.3485	55.3517	9.51071	9.10281	48.8171	5.21748	4.09629	1.337	112.787	1
	STAD	TCGA-CG-5734-01A-11R-1602-13	TCGA-CG-5734	15.3563	16.3044	3.95483	4.14753	21.7512	3.62445	1.66555	0.754957	74.7949	1
	STAD	TCGA-BR-A4PF-01A-11R-A251-31	TCGA-BR-A4PF	38.2082	81.6474	8.71344	9.29186	39.3864	18.6485	11.1009	2.92075	126.929	1
	STAD	TCGA-D7-A6EV-01A-11R-A31P-31	TCGA-D7-A6EV	60.0821	76.2377	9.06245	11.7131	12.4725	7.32123	5.01895	1.40356	177.264	0
	STAD	TCGA-VQ-AA64-01A-11R-A414-31	TCGA-VQ-AA64	56.6685	67.426	9.50464	22.2885	41.1704	4.69127	13.1388	1.12875	101.719	1
	STAD	TCGA-HU-A4GJ-01A-11R-A251-31	TCGA-HU-A4GJ	29.6323	36.957	6.94799	8.13882	27.9222	9.32097	2.20638	3.22748	94.6992	0
	STAD	TCGA-D7-6526-01A-11R-1802-13	TCGA-D7-6526	89.7534	83.6172	9.45669	7.86106	94.0906	13.492	14.6265	2.4991	97.4029	0
	STAD	TCGA-BR-7723-01A-11R-2055-13	TCGA-BR-7723	50.5647	56.578	8.73587	9.94372	33.3915	9.97959	6.12878	5.13217	191.807	1
	STAD	TCGA-BR-A4J5-01A-21R-A251-31	TCGA-BR-A4J5	22.9217	35.5034	8.8024	10.2059	25.3779	6.90422	5.07371	3.01719	111.018	1
	STAD	TCGA-HU-A4G2-01A-11R-A251-31	TCGA-HU-A4G2	40.295	79.5079	6.2242	8.24557	8.35601	7.45071	7.931	2.83061	137.856	1
	STAD	TCGA-D7-A4YU-01A-21R-A251-31	TCGA-D7-A4YU	47.2247	58.5825	19.3631	11.3767	42.4846	24.7393	0.855873	8.07087	105.22	1
	STAD	TCGA-BR-8289-01A-11R-2343-13	TCGA-BR-8289	30.1491	61.3347	5.23695	8.01633	59.1007	12.4298	6.42625	3.96969	137.785	1
	STAD	TCGA-VQ-AA6A-01A-11R-A414-31	TCGA-VQ-AA6A	36.2919	76.9219	14.4071	20.8927	56.0995	11.5276	5.50787	4.46467	61.9485	1
	STAD	TCGA-VQ-A924-01A-11R-A414-31	TCGA-VQ-A924	59.1886	77.8098	8.5823	15.3048	57.596	8.80035	0.385261	2.50707	208.653	1
	STAD	TCGA-CG-4443-01A-01R-1157-13	TCGA-CG-4443	59.6059	79.7388	9.14039	13.6404	10.896	17.5057	0.282433	1.73833	179.553	1
	STAD	TCGA-BR-4187-01A-01R-1131-13	TCGA-BR-4187	18.9688	36.6267	8.88481	7.90826	18.1957	9.55397	3.60169	2.36709	43.6399	1
	STAD	TCGA-HU-A4GY-01A-21R-A24K-31	TCGA-HU-A4GY	32.8466	53.3009	12.38	12.8784	33.5283	13.2587	1.26705	5.58854	97.1136	0
	STAD	TCGA-BR-6453-01A-11R-1802-13	TCGA-BR-6453	28.6386	25.9782	4.7695	9.53948	31.5783	4.623	2.79406	1.56383	132.501	1
	STAD	TCGA-RD-A8N2-01A-12R-A36D-31	TCGA-RD-A8N2	16.4119	34.7057	7.02704	9.12226	19.418	9.37147	4.73672	3.15788	57.9439	0
	STAD	TCGA-RD-A8N6-01A-11R-A36D-31	TCGA-RD-A8N6	36.9795	84.4479	7.12183	12.2508	45.0906	9.28038	8.94579	3.20646	82.079	0
	STAD	TCGA-CG-5722-01A-21R-1602-13	TCGA-CG-5722	52.1322	66.2317	3.17383	7.77184	49.4449	3.99156	5.40858	1.50404	246.885	0
	STAD	TCGA-BR-4267-01A-01R-1131-13	TCGA-BR-4267	30.459	48.1771	10.6596	12.8107	22.769	4.02965	0.270307	0.974057	94.1148	1
	STAD	TCGA-CG-4306-01A-01R-1157-13	TCGA-CG-4306	45.0335	62.0518	14.8983	18.245	19.5326	11.5128	1.16533	3.26733	94.8365	1
	STAD	TCGA-VQ-A91A-01A-11R-A414-31	TCGA-VQ-A91A	49.2714	79.2177	7.98071	9.7986	43.238	14.043	0.543526	3.24613	105.149	1
	STAD	TCGA-BR-4279-01A-01R-1131-13	TCGA-BR-4279	12.0726	24.9327	10.9246	10.8077	9.78222	7.93409	4.13397	2.62467	53.1255	1
	STAD	TCGA-VQ-A8PE-01A-11R-A414-31	TCGA-VQ-A8PE	69.6559	56.719	7.69913	10.1039	55.4079	12.735	11.1726	3.51785	228.601	1
	STAD	TCGA-BR-7196-01A-11R-2055-13	TCGA-BR-7196	28.5648	45.0558	5.83265	8.10364	16.4861	3.97751	2.65403	2.46194	145.701	1
	STAD	TCGA-D7-A6EY-01A-21R-A31P-31	TCGA-D7-A6EY	61.4214	56.3506	12.0586	16.7502	40.4221	8.92574	7.523	1.47152	134.251	0
	STAD	TCGA-HU-A4GT-01A-21R-A251-31	TCGA-HU-A4GT	58.3609	59.2611	9.14185	9.79325	51.9266	11.1226	1.13655	2.34927	238.782	0
	STAD	TCGA-CG-4469-01A-01R-1157-13	TCGA-CG-4469	44.9735	79.578	16.2418	16.2717	28.0535	14.2977	2.98747	3.33135	61.5347	1
	STAD	TCGA-BR-7722-01A-31R-2203-13	TCGA-BR-7722	41.8161	32.9679	9.2059	12.362	31.1581	11.8785	5.54861	1.61459	87.5823	1
	STAD	TCGA-FP-8209-01A-11R-2343-13	TCGA-FP-8209	21.9364	41.0496	9.65196	11.9853	24.1015	9.15239	3.25337	4.87625	82.7625	1
	STAD	TCGA-3M-AB47-01A-22R-A414-31	TCGA-3M-AB47	35.548	42.7362	9.49134	9.10676	26.0658	7.88734	6.42136	2.58668	72.9517	1
	STAD	TCGA-KB-A93J-01A-11R-A39E-31	TCGA-KB-A93J	17.4401	53.3247	8.25636	13.2538	41.2783	5.32336	4.08126	0.688862	107.081	1
	STAD	TCGA-IN-A6RN-01A-12R-A33Y-31	TCGA-IN-A6RN	20.9799	29.8383	8.34315	8.43973	30.7196	9.20626	8.08606	1.40581	57.0026	0
	STAD	TCGA-BR-A4CR-01A-11R-A24K-31	TCGA-BR-A4CR	91.2969	265.083	11.0507	26.1755	48.3406	10.9686	10.429	3.82407	160.323	0
	STAD	TCGA-BR-6458-01A-11R-1802-13	TCGA-BR-6458	36.6251	47.1802	9.50808	10.8438	60.0398	7.91619	2.87229	2.75938	98.3436	0
	STAD	TCGA-VQ-A922-01A-11R-A414-31	TCGA-VQ-A922	61.9058	72.315	17.5346	18.5475	28.8721	8.39465	9.65186	5.41645	153.685	1
	STAD	TCGA-BR-A4J9-01A-12R-A251-31	TCGA-BR-A4J9	19.0267	26.3398	7.19351	7.65903	16.4053	7.01349	4.23631	3.10833	53.3578	1
	STAD	TCGA-BR-7715-01A-11R-2055-13	TCGA-BR-7715	44.5433	79.696	6.15427	14.5856	50.5399	10.9786	3.69206	4.19762	190.654	1
	STAD	TCGA-BR-8081-01A-11R-2343-13	TCGA-BR-8081	38.3758	47.5873	8.33043	8.2006	37.7444	5.67958	0.332253	2.20159	186.836	0
	STAD	TCGA-BR-8678-01A-11R-2402-13	TCGA-BR-8678	41.4521	178.246	9.39933	15.8714	48.0056	13.7479	2.39325	6.47297	309.313	1
	STAD	TCGA-VQ-A91U-01A-11R-A414-31	TCGA-VQ-A91U	34.2295	39.2097	13.0689	12.2687	40.0149	12.6883	4.41146	5.04807	85.5989	1
	STAD	TCGA-ZQ-A9CR-01A-11R-A39E-31	TCGA-ZQ-A9CR	34.9142	30.0149	6.6556	6.27699	33.1144	8.13765	5.52128	1.06287	77.8247	0
	STAD	TCGA-BR-8364-01A-11R-2343-13	TCGA-BR-8364	30.3008	36.282	12.23	12.6014	24.3205	7.44906	3.53196	3.77874	88.5535	0
	STAD	TCGA-D7-6521-01A-11R-1802-13	TCGA-D7-6521	32.1072	34.4423	8.87553	8.39889	27.8309	3.48687	2.08501	1.07847	111.46	1
	STAD	TCGA-D7-A4Z0-01A-22R-A251-31	TCGA-D7-A4Z0	29.5492	46.8461	12.1049	13.1436	24.3789	9.28943	1.76728	3.52506	93.9585	0
	STAD	TCGA-IN-A6RJ-01A-21R-A33Y-31	TCGA-IN-A6RJ	19.2202	20.8747	3.07949	6.1983	17.4763	3.73592	1.90309	0.782913	58.5944	1
	STAD	TCGA-IN-A6RO-01A-12R-A33Y-31	TCGA-IN-A6RO	53.9706	63.2083	9.64277	10.5343	37.9276	6.36116	0.105051	1.77268	268.978	1
	STAD	TCGA-FP-A8CX-01A-11R-A36D-31	TCGA-FP-A8CX	43.491	68.2028	5.66897	9.52959	51.0609	6.14464	3.41812	0.598266	87.9573	1
	STAD	TCGA-VQ-AA6D-01A-11R-A414-31	TCGA-VQ-AA6D	34.4394	62.5593	3.63177	14.221	49.0232	9.08654	12.1603	2.02149	158.989	0
	STAD	TCGA-CG-5721-01A-11R-1602-13	TCGA-CG-5721	65.0347	47.4956	7.78412	9.36622	55.1256	6.66774	0.418726	1.03356	181.67	1
	STAD	TCGA-BR-6456-01A-11R-1802-13	TCGA-BR-6456	32.0633	36.1602	9.87418	8.31333	78.3534	11.5929	3.30876	3.15944	130.369	0
	STAD	TCGA-BR-4361-01A-01R-1157-13	TCGA-BR-4361	61.2362	74.1233	23.5138	15.3418	20.5108	22.2758	2.74925	3.92041	121.52	0
	STAD	TCGA-D7-A6EZ-01A-11R-A31P-31	TCGA-D7-A6EZ	65.3984	48.4597	6.64992	8.31739	38.3494	7.18998	14.9182	1.55465	300.6	1
	STAD	TCGA-IP-7968-01A-11R-2203-13	TCGA-IP-7968	29.5673	64.1257	1.85518	18.0367	46.0098	12.5979	23.7889	2.23396	162.431	1
	STAD	TCGA-CG-4440-01A-01R-1157-13	TCGA-CG-4440	97.4976	87.6844	10.4712	19.5233	66.6588	23.863	1.6011	9.55296	122.64	0
	STAD	TCGA-F1-6875-01A-11R-2055-13	TCGA-F1-6875	29.1349	92.3308	5.61588	12.706	60.9903	10.5637	10.7497	4.39957	250.279	1
	STAD	TCGA-D7-6528-01A-11R-1802-13	TCGA-D7-6528	96.2588	70.3406	5.97873	10.498	61.5314	7.31652	0.0838314	1.66615	173.859	0
	STAD	TCGA-VQ-A928-01A-11R-A414-31	TCGA-VQ-A928	28.4729	46.1052	9.69437	15.3978	26.9729	8.59381	0.74867	3.85141	84.517	1
	STAD	TCGA-BR-8484-01A-11R-2402-13	TCGA-BR-8484	34.6628	41.878	18.2158	11.4997	34.7812	13.4506	4.60264	3.72566	110.572	1
	STAD	TCGA-HU-8244-01A-11R-2343-13	TCGA-HU-8244	39.9985	40.8787	8.26838	12.4287	31.9364	10.3222	11.1551	1.99804	109.239	0
	STAD	TCGA-CG-4304-01A-01R-1157-13	TCGA-CG-4304	40.7991	49.2471	9.30507	12.7316	27.7225	13.6834	1.01564	2.76426	90.7363	1
	STAD	TCGA-HU-A4GP-01A-11R-A251-31	TCGA-HU-A4GP	63.838	33.267	9.55309	9.87388	46.4172	9.68782	4.20677	1.46727	183.296	0
	STAD	TCGA-ZA-A8F6-01A-23R-A36D-31	TCGA-ZA-A8F6	24.6378	35.7285	11.6652	9.24727	31.4629	7.38383	8.83026	2.61385	59.1699	1
	STAD	TCGA-HU-A4GC-01A-12R-A251-31	TCGA-HU-A4GC	64.8674	85.9328	8.91437	12.7053	24.0952	12.0675	7.06438	1.75801	146.294	1
	STAD	TCGA-BR-6452-01A-12R-1802-13	TCGA-BR-6452	64.6506	58.1093	14.8811	14.0564	38.4079	7.56338	2.21698	2.00427	148.46	0
	STAD	TCGA-HF-7134-01A-11R-2055-13	TCGA-HF-7134	36.1169	49.3973	9.16076	10.8338	19.7071	5.47994	8.13149	1.61452	134.203	1
	STAD	TCGA-HU-A4GD-01A-11R-A36D-31	TCGA-HU-A4GD	75.195	51.9859	9.44655	18.7369	33.3857	28.316	5.55315	5.85422	71.8248	1
	STAD	TCGA-BR-A4J7-01A-31R-A251-31	TCGA-BR-A4J7	18.6969	22.4039	10.0091	10.4834	28.4255	13.0459	1.55336	3.74963	61.2017	1
	STAD	TCGA-VQ-A92D-01A-11R-A414-31	TCGA-VQ-A92D	42.1535	39.7554	6.93793	13.1842	51.4657	7.46525	9.35661	1.69672	74.2607	1
	STAD	TCGA-VQ-A8PU-01A-12R-A414-31	TCGA-VQ-A8PU	65.3195	51.78	9.20831	14.4403	52.2927	7.1936	14.6099	0.99132	99.5779	0
	STAD	TCGA-BR-6457-01A-21R-1802-13	TCGA-BR-6457	26.2067	21.2617	5.45941	8.78625	26.1781	4.64342	1.50399	1.61283	84.1243	1
	STAD	TCGA-BR-8059-01A-11R-2343-13	TCGA-BR-8059	36.2059	51.449	7.62756	8.29568	27.9963	6.67174	1.53787	2.41007	143.278	1
	STAD	TCGA-MX-A5UJ-01A-11R-A31P-31	TCGA-MX-A5UJ	57.1775	45.9027	8.57828	10.1822	42.2558	9.48992	1.31076	2.09725	120.069	0
	STAD	TCGA-CG-4301-01A-01R-1157-13	TCGA-CG-4301	23.5795	50.4887	16.5481	9.50085	14.8094	10.0675	10.1068	2.46139	41.7975	0
	STAD	TCGA-CG-5718-01A-11R-1602-13	TCGA-CG-5718	53.6571	67.098	3.45581	6.28966	43.2107	5.39257	5.71463	0.373904	100.562	0
	STAD	TCGA-VQ-A91D-01A-11R-A414-31	TCGA-VQ-A91D	44.5105	50.1014	6.44157	10.7732	47.5198	6.0801	0.221375	3.07591	170.764	1
	STAD	TCGA-BR-8361-01A-11R-2343-13	TCGA-BR-8361	101.214	65.3618	16.548	15.5323	55.7237	15.0056	2.58617	2.12785	203.167	0
	STAD	TCGA-VQ-A91E-01A-31R-A414-31	TCGA-VQ-A91E	58.6709	45.9879	11.2817	10.1255	37.3055	11.6259	1.80071	3.53613	104.473	0
	STAD	TCGA-BR-7851-01A-11R-2203-13	TCGA-BR-7851	58.3789	69.1355	11.6416	14.2867	47.0209	10.941	0.270213	3.67498	238.525	1
	STAD	TCGA-RD-A8N9-01A-12R-A39E-31	TCGA-RD-A8N9	31.1764	37.7738	8.92647	8.20479	19.8214	7.06993	2.92262	3.04007	62.7658	0
	STAD	TCGA-BR-8380-01A-11R-2343-13	TCGA-BR-8380	27.3005	45.3947	8.98222	13.0225	32.827	8.4199	3.60523	2.55356	98.3121	1
	STAD	TCGA-D7-8579-01A-11R-2343-13	TCGA-D7-8579	34.2611	46.009	10.9472	13.4836	34.0152	7.6076	5.93758	3.58957	85.8496	0
	STAD	TCGA-D7-A6F0-01A-11R-A31P-31	TCGA-D7-A6F0	55.9672	54.2481	5.53704	13.4447	55.7979	9.3582	12.8741	2.40428	115.875	0
	STAD	TCGA-IN-A7NU-01A-22R-A354-31	TCGA-IN-A7NU	19.0542	30.1433	7.62979	7.97049	17.3159	5.46768	0.735501	1.96551	126.633	1
	STAD	TCGA-BR-8592-01A-11R-2402-13	TCGA-BR-8592	29.1688	35.8958	9.38276	10.9778	26.4943	11.0879	6.30558	2.72914	69.664	0
	STAD	TCGA-IN-A6RL-01A-11R-A32D-31	TCGA-IN-A6RL	29.8388	54.2222	7.04959	10.688	31.2486	6.11719	11.6285	0.98155	128.336	1
	STAD	TCGA-BR-7707-01A-11R-2055-13	TCGA-BR-7707	63.5344	62.7992	5.88943	9.98312	34.4389	7.58565	0.379418	1.5467	223.856	0
	STAD	TCGA-BR-6454-01A-11R-1802-13	TCGA-BR-6454	51.174	57.4128	9.18258	7.45483	36.9116	5.66663	4.63021	1.08055	196.233	1
	STAD	TCGA-BR-7716-01A-21R-2055-13	TCGA-BR-7716	46.408	171.454	7.98509	8.62929	41.239	10.0796	3.09793	2.98476	140.796	0
	STAD	TCGA-CG-5724-01A-11R-1602-13	TCGA-CG-5724	63.4027	48.3819	3.62576	6.46493	72.6966	7.91879	5.36009	2.26259	309.2	1
	STAD	TCGA-VQ-A8PH-01A-12R-A414-31	TCGA-VQ-A8PH	51.9162	63.8771	5.28594	5.97977	47.8519	11.6429	6.13036	3.48527	106.847	1
	STAD	TCGA-BR-8591-01A-11R-2402-13	TCGA-BR-8591	48.2713	68.5521	10.1528	15.5618	38.6132	9.85442	0.254211	2.05357	135.494	1
	STAD	TCGA-CG-4475-01A-01R-1157-13	TCGA-CG-4475	37.4024	85.0549	12.1905	11.6368	23.897	3.95083	3.2669	2.20474	57.4032	1
	STAD	TCGA-VQ-AA6K-01A-11R-A414-31	TCGA-VQ-AA6K	45.9689	39.6265	8.38919	7.97125	13.8136	7.01705	6.35725	2.64812	123.131	1
	STAD	TCGA-VQ-A8PC-01A-11R-A39E-31	TCGA-VQ-A8PC	63.5437	51.1344	9.30296	11.9718	27.8176	16.3378	4.26617	3.85416	61.037	1
	STAD	TCGA-CD-A48C-01A-11R-A24K-31	TCGA-CD-A48C	34.4693	90.8835	8.03663	7.19031	105.51	7.42094	3.87717	2.76431	137.305	0
	STAD	TCGA-IN-AB1V-01A-21R-A414-31	TCGA-IN-AB1V	32.8467	31.1255	7.64064	11.7088	19.3615	7.80929	11.4365	1.72864	51.9938	1
	STAD	TCGA-BR-8368-01A-11R-2343-13	TCGA-BR-8368	72.2693	68.675	14.6166	12.2255	46.5238	10.9231	0.450714	3.80091	226.347	0
	STAD	TCGA-CD-8535-01A-11R-2343-13	TCGA-CD-8535	33.05	73.8983	14.4497	14.3746	63.6746	14.2792	14.9072	10.8171	123.047	1
	STAD	TCGA-BR-8588-01A-11R-2402-13	TCGA-BR-8588	37.4622	48.4188	8.17517	10.0448	28.3294	7.92931	9.84548	2.0681	140.157	0
	STAD	TCGA-IN-AB1X-01A-11R-A39E-31	TCGA-IN-AB1X	37.4871	48.0768	13.3557	12.8584	23.6694	7.32338	5.89776	0.920446	112.639	0
	STAD	TCGA-BR-6564-01A-12R-1884-13	TCGA-BR-6564	30.7588	24.8647	6.25427	7.44337	26.1479	4.04113	2.19117	1.25909	82.427	0
	STAD	TCGA-VQ-A8E0-01A-11R-A414-31	TCGA-VQ-A8E0	50.008	78.1203	14.0874	12.5779	30.8772	3.74146	6.10997	0.343326	166.116	1
	STAD	TCGA-CD-5804-01A-12R-2055-13	TCGA-CD-5804	41.8225	35.7224	5.43355	7.22361	36.9458	4.20525	4.1671	0.827668	79.1627	1
	STAD	TCGA-FP-7829-01A-11R-2055-13	TCGA-FP-7829	106.908	184.557	16.9166	18.5088	57.0722	6.76177	6.09761	1.49112	186.733	1
	STAD	TCGA-BR-A4J4-01A-12R-A251-31	TCGA-BR-A4J4	46.2371	57.1115	6.20045	17.0331	28.1116	14.3821	4.16267	2.97542	131.01	1
	STAD	TCGA-CD-8526-01A-11R-2343-13	TCGA-CD-8526	166.583	65.0289	6.9942	18.6524	88.7935	31.5792	4.77393	12.4908	198.639	0
	STAD	TCGA-R5-A7ZF-01A-11R-A354-31	TCGA-R5-A7ZF	80.9568	48.9437	6.29301	10.7407	88.9329	5.72611	0.0648436	2.16318	234.902	0
	STAD	TCGA-VQ-A8PJ-01A-11R-A414-31	TCGA-VQ-A8PJ	39.8713	51.2016	6.70848	8.93352	43.7698	6.95451	2.85013	1.46485	150.853	1
	STAD	TCGA-HU-A4HD-01A-11R-A251-31	TCGA-HU-A4HD	81.3606	106.61	10.6523	13.5908	66.0332	16.9975	7.13336	3.33447	122.4	1
	STAD	TCGA-BR-4363-01A-01R-1157-13	TCGA-BR-4363	47.7137	50.7815	14.4325	13.9462	18.7283	12.5655	0.715118	1.36398	82.701	0
	STAD	TCGA-BR-A44U-01A-11R-A36D-31	TCGA-BR-A44U	53.2237	43.4449	4.95928	5.06678	55.475	7.90217	4.5936	1.89577	181.018	1
	STAD	TCGA-CG-4438-01A-01R-1157-13	TCGA-CG-4438	55.6233	102.578	10.6566	11.6646	21.4183	15.9991	6.51462	3.93962	70.8522	1
	STAD	TCGA-BR-4366-01A-01R-1157-13	TCGA-BR-4366	22.9732	143.469	16.7197	25.0533	19.5883	7.36765	7.11047	1.60988	81.5995	1
	STAD	TCGA-B7-A5TI-01A-11R-A31P-31	TCGA-B7-A5TI	43.1596	56.0584	10.2765	11.544	28.6171	4.27369	6.21798	1.68805	129.896	1
	STAD	TCGA-BR-A4J6-01A-11R-A251-31	TCGA-BR-A4J6	27.8829	29.858	4.68609	12.1462	23.9541	7.89697	3.6405	1.73743	53.9034	0
	STAD	TCGA-BR-8080-01A-11R-2343-13	TCGA-BR-8080	27.1746	39.3446	7.72037	9.56008	24.6861	11.1474	6.82888	1.87039	85.5952	0
	STAD	TCGA-D7-6524-01A-11R-1802-13	TCGA-D7-6524	37.0631	45.3814	8.70901	11.8421	28.6802	5.96677	1.27558	2.64345	123.588	1
	STAD	TCGA-BR-A44T-01A-32R-A24K-31	TCGA-BR-A44T	23.1557	36.0614	8.3411	10.1362	33.8152	11.7797	1.94984	3.87814	99.3906	0
	STAD	TCGA-BR-8382-01A-11R-2402-13	TCGA-BR-8382	47.4467	48.6959	11.7847	8.82885	33.2777	8.84255	0.0620108	1.72545	161.123	0
	STAD	TCGA-BR-7957-01A-11R-2203-13	TCGA-BR-7957	58.67	76.3469	14.0829	15.8559	44.727	8.29049	1.71973	3.33416	130.418	0
	STAD	TCGA-HF-7132-01A-11R-2055-13	TCGA-HF-7132	31.14	63.6763	14.8458	11.941	33.789	7.70528	1.59549	3.34688	149.888	1
	STAD	TCGA-CG-5720-01A-11R-1602-13	TCGA-CG-5720	49.9023	42.5004	7.19605	9.2182	44.822	5.57478	8.52799	2.00891	149.909	1
	STAD	TCGA-CD-5800-01A-11R-1602-13	TCGA-CD-5800	42.8767	67.6376	3.49169	9.871	86.4882	7.04074	8.89704	1.45548	254.017	0
	STAD	TCGA-BR-4201-01A-01R-1131-13	TCGA-BR-4201	40.7224	56.1336	10.6992	13.1623	19.3798	9.55546	1.20249	4.71466	85.4985	0
	STAD	TCGA-BR-6801-01A-11R-1884-13	TCGA-BR-6801	79.3602	40.6917	6.29149	9.77171	39.7717	9.71972	4.19482	3.38591	103.942	1
	STAD	TCGA-HF-7131-01A-11R-2055-13	TCGA-HF-7131	31.2848	61.5066	15.9902	9.03182	44.5563	10.2939	5.57143	1.41117	132.735	0
	STAD	TCGA-BR-7197-01A-11R-2203-13	TCGA-BR-7197	44.4167	83.8771	8.31212	11.9454	82.8987	12.4306	8.61591	2.91815	231.956	1
	STAD	TCGA-VQ-AA69-01A-11R-A414-31	TCGA-VQ-AA69	54.4919	92.6069	10.7057	16.4386	1.65503	16.985	7.85846	7.4599	195.551	1
	STAD	TCGA-EQ-8122-01A-11R-2343-13	TCGA-EQ-8122	33.7355	78.9839	5.03468	10.2826	45.1376	14.9216	9.65344	3.02902	161.338	0
	STAD	TCGA-VQ-A8E3-01A-11R-A39E-31	TCGA-VQ-A8E3	81.1114	66.1432	4.29327	13.3154	91.2359	15.9318	5.20825	4.96187	173.463	1
	STAD	TCGA-BR-8687-01A-11R-2402-13	TCGA-BR-8687	54.6854	60.6023	9.55026	10.9903	31.568	6.27285	1.4503	0.996518	73.1879	0
	STAD	TCGA-HU-A4GQ-01A-11R-A36D-31	TCGA-HU-A4GQ	48.9291	53.1198	11.1508	12.8322	51.772	8.91894	9.73269	2.60533	95.054	1
	STAD	TCGA-BR-8284-01A-11R-2343-13	TCGA-BR-8284	39.2599	71.5935	11.8982	9.89253	36.2582	6.94751	0.619804	2.84876	203.479	0
	STAD	TCGA-CG-5723-01A-11R-1602-13	TCGA-CG-5723	32.3986	36.8385	6.69903	8.08846	34.4937	4.98416	4.65879	1.58843	194.088	1
	STAD	TCGA-BR-8296-01A-11R-2343-13	TCGA-BR-8296	40.0747	56.0582	6.58858	12.0807	39.2952	11.3464	2.04444	2.55099	119.147	0
	STAD	TCGA-BR-8590-01A-11R-2402-13	TCGA-BR-8590	40.5874	51.2173	12.1983	11.5856	43.9026	8.67685	4.32376	2.77934	69.5327	1
	STAD	TCGA-CG-4476-01A-01R-1157-13	TCGA-CG-4476	27.832	48.5117	15.591	14.3564	19.8778	15.531	3.28303	3.6599	52.1482	1
	STAD	TCGA-B7-A5TK-01A-12R-A36D-31	TCGA-B7-A5TK	44.4565	41.4102	6.29197	7.06953	25.4705	4.70408	5.6627	2.73984	101.336	1
	STAD	TCGA-D7-8578-01A-21R-2343-13	TCGA-D7-8578	26.3659	39.8428	12.1383	8.92569	46.7173	9.46801	4.70578	3.23423	123.219	1
	STAD	TCGA-VQ-AA6J-01A-11R-A414-31	TCGA-VQ-AA6J	39.8609	117.175	9.57043	10.2836	34.83	17.0974	11.17	9.16168	147.7	1
	STAD	TCGA-BR-4280-01A-01R-1131-13	TCGA-BR-4280	52.1746	60.8462	11.0125	14.7169	33.419	12.3627	0.227041	3.74581	115.678	0
	STAD	TCGA-IN-A7NT-01A-21R-A354-31	TCGA-IN-A7NT	50.6753	151.831	5.48292	9.57755	50.0788	7.21891	3.45587	1.57916	246.308	0
	STAD	TCGA-FP-A9TM-01A-11R-A39E-31	TCGA-FP-A9TM	63.1907	58.9328	8.7248	14.7769	23.5522	12.8988	8.75489	3.30436	108.114	1
	STAD	TCGA-CG-4477-01A-01R-1157-13	TCGA-CG-4477	46.7263	44.5079	13.346	12.8199	17.1065	13.8351	4.91164	2.59856	73.5682	0
	STAD	TCGA-BR-4369-01A-01R-1157-13	TCGA-BR-4369	63.3743	56.0362	8.44706	13.8392	91.1027	14.9293	13.9416	4.78265	40.1454	1
	STAD	TCGA-BR-8371-01A-11R-2343-13	TCGA-BR-8371	25.1672	32.0067	8.05215	12.2156	28.0644	9.57411	4.31287	3.15331	64.8181	1
	STAD	TCGA-FP-7998-01A-11R-2203-13	TCGA-FP-7998	34.2348	40.5091	13.1472	9.37824	17.1173	6.09551	4.09218	3.05463	97.7727	1
	STAD	TCGA-VQ-A91V-01A-11R-A414-31	TCGA-VQ-A91V	16.8478	65.787	10.0068	16.9419	47.4156	8.42824	4.18412	0.988311	112.488	1
	STAD	TCGA-VQ-A91S-01A-11R-A414-31	TCGA-VQ-A91S	55.4715	65.8027	10.0132	10.6112	35.8304	11.51	14.1622	1.47481	93.3632	1
	STAD	TCGA-HU-A4H2-01A-11R-A251-31	TCGA-HU-A4H2	34.748	55.4651	10.9092	9.97369	31.1016	15.4116	6.05216	1.88256	105.82	0
	STAD	TCGA-BR-7958-01A-21R-2343-13	TCGA-BR-7958	33.4393	43.7737	6.91299	7.30386	31.9288	7.91262	0.602277	1.98938	181.057	1
	STAD	TCGA-CD-8529-01A-11R-2343-13	TCGA-CD-8529	39.8748	82.4174	7.45623	9.91239	31.7346	5.97222	3.43774	1.67621	97.2222	1
	STAD	TCGA-D7-6815-01A-11R-1884-13	TCGA-D7-6815	49.4908	30.4183	10.2039	16.9154	49.634	6.62224	9.86602	2.21087	153.944	0
	STAD	TCGA-BR-8365-01A-21R-2343-13	TCGA-BR-8365	19.6183	36.4813	11.4194	10.1049	21.3076	5.68807	4.34209	2.64738	73.7267	0
	STAD	TCGA-CG-5725-01A-11R-1602-13	TCGA-CG-5725	30.9823	128.779	6.79711	9.42938	67.7545	11.9224	1.53987	1.22441	226.397	1
	STAD	TCGA-VQ-A8PM-01A-21R-A414-31	TCGA-VQ-A8PM	20.0233	40.843	6.08592	6.8097	20.4903	5.44996	5.96491	2.2383	72.6708	1
	STAD	TCGA-VQ-A8DU-01A-11R-A36D-31	TCGA-VQ-A8DU	32.417	73.4201	9.57587	13.3315	35.9615	11.5224	7.35946	4.61035	75.1847	1
	STAD	TCGA-BR-8483-01A-31R-2402-13	TCGA-BR-8483	45.1964	29.7978	5.92086	7.60486	68.2539	16.9262	9.18491	3.55907	198.31	1
	STAD	TCGA-CD-A4MH-01A-11R-A251-31	TCGA-CD-A4MH	53.8771	84.6702	7.78803	5.60165	56.4759	10.5166	4.44321	1.92578	64.4475	0
	STAD	TCGA-CD-8527-01A-11R-2343-13	TCGA-CD-8527	41.7861	24.9521	8.13951	7.02127	51.0644	4.75516	7.20087	1.31686	121.056	0
	STAD	TCGA-HU-A4GX-01A-12R-A251-31	TCGA-HU-A4GX	74.0997	46.5257	10.3273	10.2098	37.3638	11.4095	0.43418	1.62228	150.892	0
	STAD	TCGA-R5-A7O7-01A-11R-A33Y-31	TCGA-R5-A7O7	32.1198	27.4203	5.78128	9.37209	42.6252	6.3182	5.76724	2.11149	140.687	1
	STAD	TCGA-D7-A4YX-01A-11R-A251-31	TCGA-D7-A4YX	78.3569	83.9163	7.50748	13.0637	29.907	13.6129	0.148421	3.2401	158.429	1
	STAD	TCGA-BR-8485-01A-11R-2402-13	TCGA-BR-8485	55.0591	64.5134	8.71414	8.22887	38.4931	11.9675	6.6686	3.37004	111.322	0
	STAD	TCGA-D7-8574-01A-13R-2343-13	TCGA-D7-8574	21.3854	36.3559	11.106	11.5449	28.3375	13.5896	9.31628	4.13965	80.7667	1
	STAD	TCGA-BR-8677-01A-11R-2402-13	TCGA-BR-8677	57.7032	46.8234	10.253	9.98961	45.5647	11.0631	1.12976	3.31118	146.755	0
	STAD	TCGA-BR-8286-01A-12R-2343-13	TCGA-BR-8286	42.9947	63.7752	6.49507	15.1751	47.7598	13.7316	10.5667	4.71865	169.204	1
	STAD	TCGA-D7-5578-01A-01R-1602-13	TCGA-D7-5578	49.0642	40.9202	5.12002	7.43562	46.4002	5.94821	0.281444	1.28606	194.174	1
	STAD	TCGA-HU-A4HB-01A-12R-A251-31	TCGA-HU-A4HB	26.6523	35.1649	9.6718	9.72179	32.6122	10.1223	4.51389	2.70384	91.0461	1
	STAD	TCGA-VQ-AA6G-01A-11R-A414-31	TCGA-VQ-AA6G	28.7855	55.7369	9.79153	14.1551	27.1176	8.18891	8.74177	2.15036	104.427	1
	STAD	TCGA-CD-A4MG-01A-11R-A251-31	TCGA-CD-A4MG	74.4127	38.0322	6.02591	8.24299	41.8601	8.91379	0.199844	2.29825	171.496	1
	STAD	TCGA-FP-8099-01A-11R-2343-13	TCGA-FP-8099	39.3405	53.9227	10.617	18.1167	41.3419	22.4976	1.17656	3.28204	158.794	1
	STAD	TCGA-BR-4257-01A-01R-1131-13	TCGA-BR-4257	30.0815	46.9956	11.5301	12.7803	24.584	5.94009	3.54502	1.2692	106.805	0
	STAD	TCGA-D7-8575-01A-11R-2343-13	TCGA-D7-8575	25.3832	47.3053	13.6428	13.3394	61.4762	7.66853	15.3248	1.48856	71.0157	1
	STAD	TCGA-CG-5726-01A-11R-1602-13	TCGA-CG-5726	71.4793	50.5385	10.6635	13.8489	53.6738	6.98871	5.18557	2.18598	267.366	1
	STAD	TCGA-RD-A7C1-01A-11R-A32D-31	TCGA-RD-A7C1	53.4103	37.9391	8.1914	9.94696	31.6297	7.41655	2.17347	5.18098	142.989	1
	STAD	TCGA-MX-A663-01A-11R-A31P-31	TCGA-MX-A663	53.768	41.4297	5.95774	11.61	57.5571	10.3566	8.27741	2.77261	121.186	1
	STAD	TCGA-VQ-A8P2-01A-11R-A36D-31	TCGA-VQ-A8P2	65.3878	92.6537	9.33621	12.8941	55.6996	10.5237	0.093245	3.48031	240.924	1
	STAD	TCGA-VQ-A91Y-01A-11R-A414-31	TCGA-VQ-A91Y	36.2215	46.9391	9.80084	11.9262	26.8564	6.74888	2.0928	2.26639	64.4695	1
	STAD	TCGA-HU-8604-01A-11R-2402-13	TCGA-HU-8604	57.3205	37.1402	7.81552	6.26085	45.0677	7.43783	4.58325	2.90897	217.379	0
[truncated: 3,802 more rows]

## Sheet: LIHC
Note:The data of Chi-square analysis on cancer status (Tumor; normal), pathological stage (Stage I; Stage II; Stage III; Stage IV), gender (Male; Female) and tumor differentiation (G1; G2; G3; G4) in liver cancer
Clinical parameters	Types	sample	sample	NSUN1	NSUN2	NSUN3	NSUN4	NSUN5	NSUN6	NSUN7	TRDMT1	ALYREF	person_neoplasm_cancer_status
person_neoplasm_cancer_status	LIHC	TCGA-GJ-A3OU-01A-31R-A38B-07	TCGA-GJ-A3OU	28.0903	30.5225	4.07952	4.82271	23.6692	8.3143	0.165754	0.652967	71.4201	0		Median
	LIHC	TCGA-ED-A627-01A-12R-A311-07	TCGA-ED-A627	21.3876	35.8061	4.08627	7.22106	18.7668	29.3933	1.19179	0.832011	60.9028	0		NSUN1	NSUN2	NSUN3	NSUN4	NSUN5	NSUN6	NSUN7	TRDMT1	ALYREF
	LIHC	TCGA-DD-AACB-01A-11R-A41C-07	TCGA-DD-AACB	15.7902	21.333	2.14392	6.16223	18.4367	9.60647	0.0214723	0.443281	114.485	0		19.7033	33.8562	3.04918	5.7174	22.3022	19.4686	0.0692508	0.347634	67.1369
	LIHC	TCGA-DD-AAW3-01A-11R-A41C-07	TCGA-DD-AAW3	31.6722	38.7213	4.52043	9.63098	24.7662	39.4394	0.045274	0.121911	69.9013	0
	LIHC	TCGA-DD-AAEI-01A-11R-A41C-07	TCGA-DD-AAEI	43.8813	25.9372	2.02526	4.66173	11.234	9.84109	0	0.0828739	62.0456	1
	LIHC	TCGA-EP-A3JL-01A-11R-A213-07	TCGA-EP-A3JL	25.6845	51.6092	1.90826	4.94413	28.9063	12.0416	0.0134576	0.314061	67.3061	0
	LIHC	TCGA-DD-AACZ-01A-11R-A41C-07	TCGA-DD-AACZ	54.6224	65.3835	4.15735	9.75293	21.3028	39.7632	0.0147907	1.14172	89.6566	0
	LIHC	TCGA-2Y-A9HA-01A-11R-A39D-07	TCGA-2Y-A9HA	26.5289	51.4253	2.56467	8.28851	26.2454	14.1094	0.0576728	0.341655	50.6202	1
	LIHC	TCGA-ED-A82E-01A-11R-A352-07	TCGA-ED-A82E	24.3865	50.1959	8.02214	11.4115	37.7117	15.479	7.71542	1.65662	76.5707	0
	LIHC	TCGA-ED-A66Y-01A-11R-A311-07	TCGA-ED-A66Y	26.215	29.2594	3.07315	7.07346	25.5597	32.4468	0.30126	0.370028	110.02	0
	LIHC	TCGA-DD-AACF-01A-11R-A41C-07	TCGA-DD-AACF	19.7507	38.0811	1.78348	5.95617	43.4978	18.7194	0.0132026	0.367361	93.3154	1
	LIHC	TCGA-MI-A75G-01A-11R-A32O-07	TCGA-MI-A75G	20.6057	31.6311	2.16245	3.77658	30.2841	25.5105	0.0337636	0.21719	61.6969	0
	LIHC	TCGA-DD-AAEG-01A-11R-A39D-07	TCGA-DD-AAEG	28.7746	55.5626	3.56521	7.60713	26.0468	11.2864	0.170877	0.245401	32.6106	0
	LIHC	TCGA-DD-AAD2-01A-11R-A41C-07	TCGA-DD-AAD2	21.4882	66.8345	2.13951	7.22817	15.9184	25.6108	0.137305	0.281696	51.8493	0
	LIHC	TCGA-UB-A7MB-01A-11R-A33R-07	TCGA-UB-A7MB	24.1592	45.1641	3.41836	9.50967	29.1514	20.8031	1.61268	0.380922	84.9006	1
	LIHC	TCGA-DD-AACQ-01A-11R-A41C-07	TCGA-DD-AACQ	17.2615	30.0108	3.18604	8.27125	19.5277	27.1497	4.42608	0.282218	57.6122	1
	LIHC	TCGA-2Y-A9GW-01A-11R-A38B-07	TCGA-2Y-A9GW	12.89	28.4218	2.31426	4.19372	22.1204	18.809	0.093499	0.286736	55.9367	1
	LIHC	TCGA-G3-A3CG-01A-11R-A213-07	TCGA-G3-A3CG	23.5261	45.723	3.29239	7.53482	21.7371	35.789	0.0341216	0.245015	40.2805	0
	LIHC	TCGA-DD-AAEH-01A-11R-A41C-07	TCGA-DD-AAEH	14.0671	28.7843	2.38955	4.20376	17.0457	24.8882	0.0654702	0.227713	46.6085	0
	LIHC	TCGA-G3-A5SI-01A-31R-A27V-07	TCGA-G3-A5SI	14.6774	32.2499	2.59749	4.88526	20.9401	14.403	0	0.109686	124.364	1
	LIHC	TCGA-KR-A7K2-01A-12R-A33R-07	TCGA-KR-A7K2	17.1437	24.2281	1.49197	2.54796	18.3059	16.2073	0.157362	0.303676	66.9794	0
	LIHC	TCGA-EP-A3RK-01A-11R-A22L-07	TCGA-EP-A3RK	26.1807	33.3489	7.29627	7.88233	26.1673	4.98807	0.201295	0.41556	120.326	0
	LIHC	TCGA-MI-A75H-01A-11R-A32O-07	TCGA-MI-A75H	27.4492	19.1115	2.84376	5.13643	23.223	18.6515	0	0.123135	39.996	0
	LIHC	TCGA-DD-AADY-01A-11R-A41C-07	TCGA-DD-AADY	24.2993	36.0408	7.31092	4.20033	21.4682	78.1274	0.0506594	0.898049	82.1725	0
	LIHC	TCGA-BC-A10W-01A-11R-A131-07	TCGA-BC-A10W	36.3475	55.8621	8.22863	35.0513	30.2321	12.8138	3.35381	0.195616	139.075	1
	LIHC	TCGA-DD-AAVX-01A-11R-A41C-07	TCGA-DD-AAVX	25.5276	25.3586	2.80969	4.52995	25.7711	26.1243	0.0224745	0.151295	47.9314	1
	LIHC	TCGA-QA-A7B7-01A-11R-A32O-07	TCGA-QA-A7B7	28.2443	48.3982	4.57468	7.60129	31.5607	8.75401	4.31776	0.657456	100.648	0
	LIHC	TCGA-G3-A25Z-01A-11R-A16W-07	TCGA-G3-A25Z	13.2479	25.4066	2.49699	6.15874	30.7489	17.9431	0.010157	0.309968	90.9799	0
	LIHC	TCGA-DD-A39V-01A-11R-A213-07	TCGA-DD-A39V	17.8627	13.5858	2.32221	4.45141	36.8611	5.78816	0.0688482	0.179211	118.666	1
	LIHC	TCGA-5C-A9VH-01A-11R-A37K-07	TCGA-5C-A9VH	26.3242	35.0628	3.32011	3.87589	32.266	21.6473	1.65445	0.566442	77.0551	0
	LIHC	TCGA-ZP-A9D4-01A-11R-A37K-07	TCGA-ZP-A9D4	20.3143	19.6651	3.67041	6.27327	24.5517	19.1075	0.0767461	0.495977	78.0577	0
	LIHC	TCGA-DD-A4NG-01A-11R-A27V-07	TCGA-DD-A4NG	27.109	47.5097	3.82709	3.13103	28.1386	59.7831	0.0394914	0.256989	62.8711	1
	LIHC	TCGA-BC-A10X-01A-11R-A131-07	TCGA-BC-A10X	17.9264	34.3487	2.831	6.74804	12.2152	37.9359	0.520759	0.438209	34.2183	0
	LIHC	TCGA-DD-A1EF-01A-11R-A131-07	TCGA-DD-A1EF	34.0799	35.4996	5.37286	7.72605	23.4447	16.2493	0	0.363361	90.1324	1
	LIHC	TCGA-G3-A5SL-01A-11R-A27V-07	TCGA-G3-A5SL	24.3559	41.1526	2.66169	6.84586	20.3799	20.0776	0.0377654	0.0960427	37.6621	0
	LIHC	TCGA-EP-A12J-01A-11R-A131-07	TCGA-EP-A12J	24.6913	29.8256	4.43068	7.4292	22.3616	24.4713	0	0.144067	34.5687	0
	LIHC	TCGA-T1-A6J8-01A-11R-A32O-07	TCGA-T1-A6J8	10.2319	36.0702	3.56014	3.83179	28.4198	17.0237	2.30628	0.291417	27.1724	0
	LIHC	TCGA-G3-AAV0-01A-11R-A37K-07	TCGA-G3-AAV0	14.2032	18.6843	1.96331	2.22252	14.8246	13.7597	0.0672398	0.144847	35.1034	0
	LIHC	TCGA-CC-A9FV-01A-11R-A37K-07	TCGA-CC-A9FV	23.6675	35.8662	5.46228	9.60897	21.4237	7.55056	1.31062	1.996	74.3487	0
	LIHC	TCGA-XR-A8TG-01A-11R-A36F-07	TCGA-XR-A8TG	8.40533	38.5606	3.94317	7.42922	18.5071	30.7085	0.086496	0.478762	79.6341	0
	LIHC	TCGA-ED-A8O5-01A-11R-A36F-07	TCGA-ED-A8O5	16.6494	23.0728	3.28161	5.40838	21.0701	35.0136	0.378076	0.485627	55.7653	0
	LIHC	TCGA-DD-AACO-01A-11R-A41C-07	TCGA-DD-AACO	8.79369	15.9025	1.74983	7.76666	20.4195	4.53833	2.12722	0.0280787	102.236	1
	LIHC	TCGA-LG-A9QD-01A-11R-A38B-07	TCGA-LG-A9QD	15.8863	21.4374	3.37351	5.07512	12.5722	21.7378	0.103685	0.243004	24.2931	1
	LIHC	TCGA-FV-A496-01A-11R-A266-07	TCGA-FV-A496	18.0973	31.6755	3.08521	4.518	28.1537	39.9343	0.444995	0.42044	78.4773	0
	LIHC	TCGA-DD-AACI-01A-11R-A41C-07	TCGA-DD-AACI	19.6099	20.6148	0.983066	6.72869	32.9157	15.6102	0.0478226	0.236085	74.1235	1
	LIHC	TCGA-DD-AAD0-01A-11R-A41C-07	TCGA-DD-AAD0	23.9359	29.7499	5.09176	6.84829	24.5457	12.7159	0	0.0504351	88.3467	1
	LIHC	TCGA-WQ-AB4B-01A-11R-A41C-07	TCGA-WQ-AB4B	17.1282	23.7731	1.89018	3.43039	18.848	15.9292	0.0372361	0.167112	27.4033	0
	LIHC	TCGA-DD-AACW-01A-11R-A41C-07	TCGA-DD-AACW	29.6171	27.031	2.6332	3.92256	26.1216	31.5234	2.8038	0.436121	84.7951	0
	LIHC	TCGA-BD-A2L6-01A-11R-A213-07	TCGA-BD-A2L6	4.97585	17.1609	2.22099	4.0739	15.7186	19.4998	0	0.547956	64.4902	1
	LIHC	TCGA-DD-A3A6-01A-11R-A22L-07	TCGA-DD-A3A6	30.1101	10.1436	1.76276	5.64379	11.3362	4.71492	0.0792801	0.426961	32.1492	0
	LIHC	TCGA-DD-AAW1-01A-11R-A41C-07	TCGA-DD-AAW1	15.2606	26.4457	3.06799	5.56404	15.8158	27.113	0.0257503	0.0693388	46.5255	0
	LIHC	TCGA-FV-A3I0-01A-11R-A22L-07	TCGA-FV-A3I0	22.027	37.57	3.12539	9.96861	32.0858	5.85942	0.610122	1.09527	93.612	0
	LIHC	TCGA-DD-A39X-01A-11R-A213-07	TCGA-DD-A39X	13.7329	25.3287	1.24757	6.5391	23.226	6.53817	0.0289656	0.363985	57.2507	1
	LIHC	TCGA-3K-AAZ8-01A-12R-A39D-07	TCGA-3K-AAZ8	22.5731	35.4383	2.18494	5.32406	28.5504	31.5571	0.089356	0.0515598	69.5562	1
	LIHC	TCGA-K7-A5RF-01A-11R-A28V-07	TCGA-K7-A5RF	11.0394	22.0971	2.34368	5.1911	12.1657	21.9051	0.175423	0.254352	38.0612	1
	LIHC	TCGA-DD-A115-01A-11R-A131-07	TCGA-DD-A115	15.1933	35.4321	3.15556	4.99966	21.2554	28.491	0.286545	0.345609	66.4375	1
	LIHC	TCGA-ED-A7PY-01A-11R-A33R-07	TCGA-ED-A7PY	22.5314	23.4726	1.65991	2.47045	33.0245	21.7656	5.3181	0.295952	51.566	0
	LIHC	TCGA-ED-A66X-01A-11R-A311-07	TCGA-ED-A66X	34.1519	42.6118	3.51967	5.3847	25.0496	14.2386	1.17349	0.544809	82.694	0
	LIHC	TCGA-ZP-A9CY-01A-11R-A38B-07	TCGA-ZP-A9CY	11.9186	31.3721	2.66714	4.5303	12.2821	26.0736	0.0580602	0.377824	42.6413	0
	LIHC	TCGA-DD-AACG-01A-11R-A41C-07	TCGA-DD-AACG	16.5481	26.395	1.67553	5.93827	20.629	5.43828	1.77507	0.0995793	79.6243	1
	LIHC	TCGA-DD-A73B-01A-12R-A32O-07	TCGA-DD-A73B	17.2648	36.547	4.64265	2.57567	21.5107	18.772	1.69311	1.18933	67.2945	1
	LIHC	TCGA-RC-A7S9-01A-11R-A33R-07	TCGA-RC-A7S9	19.0603	20.2645	1.79833	4.38367	17.9969	31.4092	0.0112806	0.0708767	84.5765	0
	LIHC	TCGA-BC-A10S-01A-22R-A131-07	TCGA-BC-A10S	20.3771	26.8144	1.90366	3.83706	24.4689	25.1405	0.0438424	0.142651	64.0364	1
	LIHC	TCGA-DD-A4NB-01A-12R-A266-07	TCGA-DD-A4NB	19.0108	31.2436	5.98684	7.67386	13.0498	15.0432	0.0726242	0.757787	39.8123	0
	LIHC	TCGA-EP-A26S-01A-11R-A16W-07	TCGA-EP-A26S	21.3534	35.7351	5.69847	6.71826	36.8568	27.8643	0.0120206	0.873945	61.2746	0
	LIHC	TCGA-K7-A6G5-01A-11R-A311-07	TCGA-K7-A6G5	12.9374	18.6095	1.26656	4.11614	13.791	21.2574	0.0819127	0.152298	35.0446	0
	LIHC	TCGA-2Y-A9H1-01A-11R-A38B-07	TCGA-2Y-A9H1	12.5037	15.2159	0.881568	3.70215	24.0678	8.46324	0.0851906	0.0254884	67.5994	1
	LIHC	TCGA-DD-AAE3-01A-11R-A41C-07	TCGA-DD-AAE3	10.1505	29.9342	1.68239	4.85819	21.6546	32.4975	0	0.288953	104.713	0
	LIHC	TCGA-2Y-A9H3-01A-11R-A38B-07	TCGA-2Y-A9H3	11.4926	15.653	1.62264	4.92851	33.1734	6.26313	0.268069	0.146086	82.1908	0
	LIHC	TCGA-CC-5261-01A-01R-A131-07	TCGA-CC-5261	26.3167	41.0836	5.36764	7.7644	19.7299	17.5697	11.116	1.32354	137.377	0
	LIHC	TCGA-MI-A75C-01A-11R-A32O-07	TCGA-MI-A75C	62.1968	28.1771	1.9808	5.3461	32.0367	35.6883	0.0923214	0.272273	60.1776	0
	LIHC	TCGA-DD-AAVY-01A-11R-A41C-07	TCGA-DD-AAVY	32.6938	49.5981	2.13372	6.04202	26.6759	32.6904	0	0.376383	38.0315	0
	LIHC	TCGA-DD-AADG-01A-11R-A41C-07	TCGA-DD-AADG	21.3928	19.0368	3.07946	8.10598	32.9154	20.8032	0.0147993	0.185969	78.5061	0
	LIHC	TCGA-2Y-A9H7-01A-11R-A39D-07	TCGA-2Y-A9H7	18.6499	22.5778	2.65021	3.53317	18.1542	33.7608	0.043121	0.348341	95.818	1
	LIHC	TCGA-MR-A520-01A-11R-A266-07	TCGA-MR-A520	6.75296	23.0062	2.18434	5.85418	6.57685	9.3577	0.157347	0.250365	19.0345	0
	LIHC	TCGA-FV-A3R2-01A-11R-A22L-07	TCGA-FV-A3R2	14.8575	38.4732	3.91259	8.30607	38.5058	18.0004	0.026877	0.578983	61.8015	0
	LIHC	TCGA-DD-A1EG-01A-11R-A213-07	TCGA-DD-A1EG	20.5418	29.4269	3.09038	3.10444	20.068	15.1397	0.0403641	0.307955	60.7746	1
	LIHC	TCGA-CC-A7IF-01A-11R-A33J-07	TCGA-CC-A7IF	15.1038	31.8205	1.58161	4.26979	25.5535	15.3492	1.50188	0.185702	97.9151	0
	LIHC	TCGA-DD-A39Z-01A-11R-A213-07	TCGA-DD-A39Z	18.197	16.0543	1.29441	6.54125	31.0957	25.9514	0.0152746	0.0891158	65.5194	0
	LIHC	TCGA-DD-AAE7-01A-11R-A41C-07	TCGA-DD-AAE7	10.4922	23.3429	2.25999	3.85231	11.1334	20.5278	0.103598	0.260364	34.8531	0
	LIHC	TCGA-YA-A8S7-01A-11R-A37K-07	TCGA-YA-A8S7	35.1696	38.2516	3.09989	8.30177	42.7284	11.6587	0.241278	1.40768	90.8659	1
	LIHC	TCGA-BC-A3KF-01A-11R-A213-07	TCGA-BC-A3KF	21.3836	40.5473	2.34896	6.23048	22.1878	19.1855	1.5324	0.952233	57.0953	0
	LIHC	TCGA-DD-AADI-01A-11R-A41C-07	TCGA-DD-AADI	22.7764	17.1796	1.38554	3.69688	34.9194	9.78644	0.635129	0.477441	128.109	0
	LIHC	TCGA-DD-A3A5-01A-11R-A22L-07	TCGA-DD-A3A5	10.4598	21.0877	2.0655	3.93184	34.5261	8.38897	0	0.274527	96.8916	1
	LIHC	TCGA-FV-A3I1-01A-11R-A22L-07	TCGA-FV-A3I1	24.8406	36.8751	3.60885	9.8285	28.0323	16.8835	0.0687086	0.407032	55.0643	0
	LIHC	TCGA-G3-A25U-01A-11R-A16W-07	TCGA-G3-A25U	28.6295	44.3153	3.18458	10.2874	22.006	16.3283	0.0141623	0.368642	133.195	0
	LIHC	TCGA-G3-AAV1-01A-11R-A38B-07	TCGA-G3-AAV1	37.3536	65.7051	6.74268	11.7013	33.6172	13.4908	0.0301545	0.338325	76.0405	1
	LIHC	TCGA-G3-AAUZ-01A-11R-A38B-07	TCGA-G3-AAUZ	10.2084	11.0867	1.00369	3.78478	19.8227	10.4446	0	0.148099	92.9293	0
	LIHC	TCGA-G3-AAV4-01A-11R-A38B-07	TCGA-G3-AAV4	29.4947	40.3431	4.13607	8.36629	38.3485	23.717	0.0177961	0.0878537	69.0652	0
	LIHC	TCGA-FV-A3R3-01A-11R-A22L-07	TCGA-FV-A3R3	12.782	33.7686	4.02751	7.84885	12.6553	18.8394	7.6027	0.628881	42.8083	0
	LIHC	TCGA-2Y-A9H4-01A-11R-A38B-07	TCGA-2Y-A9H4	12.8133	39.0326	1.92495	4.9676	22.5765	6.75653	0.074609	0.44366	60.7902	0
	LIHC	TCGA-DD-A4NJ-01A-11R-A27V-07	TCGA-DD-A4NJ	14.4504	54.5616	5.40978	10.0885	29.5238	26.8821	0.207986	0.443375	95.3527	0
	LIHC	TCGA-DD-AACH-01A-11R-A41C-07	TCGA-DD-AACH	20.2913	41.9875	6.86322	14.3528	37.5192	18.268	0.17016	2.00188	112.667	0
	LIHC	TCGA-CC-A8HT-01A-11R-A36F-07	TCGA-CC-A8HT	60.129	47.0726	4.0924	8.98877	39.6963	17.8667	0	0.610688	112.059	0
	LIHC	TCGA-DD-AAEB-01A-11R-A41C-07	TCGA-DD-AAEB	9.88006	18.5824	1.51871	4.02001	22.3933	23.704	0.0402233	0.225648	25.3729	0
	LIHC	TCGA-DD-A4NE-01A-11R-A27V-07	TCGA-DD-A4NE	16.9125	51.1329	3.99276	6.78318	19.2471	25.6003	0.141816	0.770818	69.5781	1
	LIHC	TCGA-DD-A1EA-01A-11R-A131-07	TCGA-DD-A1EA	19.4727	59.7406	6.7525	8.19871	23.4078	11.299	0.0183323	0.255047	71.6969	1
	LIHC	TCGA-XR-A8TD-01A-12R-A39D-07	TCGA-XR-A8TD	18.1523	34.0602	2.90301	5.34249	18.5932	14.0743	0.21521	0.601793	99.802	0
	LIHC	TCGA-FV-A2QQ-01A-11R-A22L-07	TCGA-FV-A2QQ	34.411	36.8782	2.86219	2.80441	24.4844	15.1519	0.0470518	0.205885	55.9686	0
	LIHC	TCGA-CC-A3MC-01A-11R-A22L-07	TCGA-CC-A3MC	25.7148	47.1648	2.66482	4.89989	24.0178	11.3157	0.0278599	0.518884	41.55	0
	LIHC	TCGA-DD-AAE1-01A-11R-A41C-07	TCGA-DD-AAE1	23.8924	18.3254	2.02944	2.99183	22.2111	24.2177	0.0186058	0.492655	75.8405	0
	LIHC	TCGA-DD-A4NN-01A-11R-A28V-07	TCGA-DD-A4NN	36.2372	31.4899	2.49098	3.14947	42.2055	10.346	2.94303	0.735709	108.216	1
	LIHC	TCGA-DD-AACK-01A-11R-A41C-07	TCGA-DD-AACK	31.4371	37.823	4.19412	8.55262	17.9753	25.8024	0.0303688	0.509732	68.9822	0
	LIHC	TCGA-G3-A5SK-01A-11R-A27V-07	TCGA-G3-A5SK	7.56764	29.6024	1.71668	5.35822	5.73443	71.4845	0.0162381	0.357088	32.1924	0
	LIHC	TCGA-DD-A4NP-01A-11R-A28V-07	TCGA-DD-A4NP	10.099	25.0222	2.7452	5.2187	12.4015	21.7314	0.0766834	0.164426	36.8548	1
	LIHC	TCGA-DD-AADL-01A-11R-A41C-07	TCGA-DD-AADL	24.2805	49.2658	4.54847	10.2232	23.6565	35.9873	0.0847036	0.60189	66.9584	0
	LIHC	TCGA-4R-AA8I-01A-11R-A38B-07	TCGA-4R-AA8I	25.7652	48.5382	5.30932	7.22449	23.4671	16.9381	0.10635	0.938669	34.3948	1
	LIHC	TCGA-KR-A7K8-01A-11R-A33J-07	TCGA-KR-A7K8	48.2894	36.277	2.08509	6.03387	46.3479	22.6506	0.065397	0.234796	64.4815	0
	LIHC	TCGA-DD-A73A-01A-12R-A32O-07	TCGA-DD-A73A	19.6608	32.9651	2.99055	5.2615	13.0987	27.0017	0.0695463	0.42916	58.4409	0
	LIHC	TCGA-BC-A8YO-01A-11R-A37K-07	TCGA-BC-A8YO	38.9547	51.6381	10.1761	11.7984	26.8327	23.4529	0.0297625	0.55432	110.097	1
	LIHC	TCGA-DD-AAVR-01A-11R-A41C-07	TCGA-DD-AAVR	14.8706	23.1049	1.89578	5.63078	17.9923	14.7484	0.0826632	0.46373	50.5714	0
	LIHC	TCGA-DD-AAE6-01A-11R-A41C-07	TCGA-DD-AAE6	28.5638	47.8729	1.94953	4.45461	27.5452	18.2946	0.111977	0.0628176	80.6417	1
	LIHC	TCGA-G3-A25T-01A-11R-A16W-07	TCGA-G3-A25T	26.0466	25.0667	2.51865	10.4681	39.2466	12.8597	0.0890371	0.656468	123.218	0
	LIHC	TCGA-BD-A3EP-01A-11R-A22L-07	TCGA-BD-A3EP	25.1085	35.4563	2.99479	5.29385	28.1995	17.5548	0.110067	0.945595	64.0457	0
	LIHC	TCGA-FV-A23B-01A-11R-A16W-07	TCGA-FV-A23B	14.0566	37.898	4.8165	4.53745	15.588	23.6269	0.0112558	0.191957	78.3387	0
	LIHC	TCGA-DD-AACT-01A-11R-A41C-07	TCGA-DD-AACT	16.1307	21.8151	2.55356	4.47855	20.8954	15.8617	0.0773751	0.127326	35.3279	0
	LIHC	TCGA-CC-A7IL-01A-11R-A33R-07	TCGA-CC-A7IL	12.6854	47.4722	2.61153	4.44956	28.1483	19.0726	0.0417788	0.262499	67.9559	0
	LIHC	TCGA-DD-A11D-01A-11R-A131-07	TCGA-DD-A11D	12.4079	31.9073	2.70251	4.5611	19.2325	36.6896	0.0233402	0.199022	32.7412	1
	LIHC	TCGA-2Y-A9HB-01A-11R-A39D-07	TCGA-2Y-A9HB	9.87672	45.251	3.20233	6.77595	17.6706	25.7766	0.0249454	0.167929	47.7312	0
	LIHC	TCGA-DD-AAC9-01A-11R-A41C-07	TCGA-DD-AAC9	9.41787	15.3669	1.51315	3.03625	12.7951	11.269	0.0416175	0.124517	49.5461	0
	LIHC	TCGA-DD-AAVU-01A-11R-A41C-07	TCGA-DD-AAVU	12.8957	22.4576	2.02023	3.63199	33.6399	9.52956	0.0133027	0.268655	76.4012	0
	LIHC	TCGA-DD-AAEK-01A-11R-A41C-07	TCGA-DD-AAEK	15.3921	74.9716	3.67809	5.47566	16.656	31.0688	0.112402	0.529671	74.8705	0
	LIHC	TCGA-CC-5258-01A-01R-A131-07	TCGA-CC-5258	29.0383	24.186	2.75521	10.9187	18.8937	20.2398	1.64752	0.55201	86.0623	0
	LIHC	TCGA-UB-A7MF-01A-11R-A33J-07	TCGA-UB-A7MF	16.5497	33.2254	2.37775	6.84331	24.8372	9.34337	0.0303631	0.0999288	104.399	1
	LIHC	TCGA-CC-A7IK-01A-12R-A33R-07	TCGA-CC-A7IK	15.6045	32.7586	8.46777	12.3089	25.4327	10.7152	0	1.00857	87.3422	0
	LIHC	TCGA-DD-AAED-01A-12R-A41C-07	TCGA-DD-AAED	33.5423	35.7053	2.5313	7.16499	19.8003	92.5466	0.174892	0.451317	32.834	0
	LIHC	TCGA-CC-5262-01A-01R-A131-07	TCGA-CC-5262	26.0951	26.2082	1.94581	8.20831	18.5627	10.2246	0.0138041	0.346927	77.954	0
	LIHC	TCGA-LG-A6GG-01A-11R-A311-07	TCGA-LG-A6GG	19.5078	31.4364	3.58791	6.44997	20.9304	46.6182	0.0127648	0.389551	47.0085	0
	LIHC	TCGA-2Y-A9GV-01A-11R-A38B-07	TCGA-2Y-A9GV	8.44767	35.9555	3.72195	5.56692	12.4875	31.0995	0.0414575	0.623291	40.2234	1
	LIHC	TCGA-DD-AACJ-01A-11R-A41C-07	TCGA-DD-AACJ	21.0646	34.5564	1.57134	8.36513	26.0211	9.87564	0	0.205188	119.64	1
	LIHC	TCGA-DD-A3A2-01A-11R-A213-07	TCGA-DD-A3A2	11.9331	26.1441	2.65438	4.97447	17.7121	16.8847	0	0.515735	27.7775	0
	LIHC	TCGA-ED-A97K-01A-21R-A38B-07	TCGA-ED-A97K	44.833	54.1973	8.83798	9.35301	34.9396	19.5877	10.2106	1.0827	55.1156	0
	LIHC	TCGA-DD-AAE9-01A-11R-A41C-07	TCGA-DD-AAE9	23.9617	23.0753	3.36726	5.29903	32.8589	17.8492	0.108466	0.219052	25.9833	0
	LIHC	TCGA-DD-AAC8-01A-11R-A41C-07	TCGA-DD-AAC8	31.9169	50.1494	3.43954	4.94838	37.4612	6.43828	0.0288688	0.764404	92.6998	0
	LIHC	TCGA-DD-A4NF-01A-11R-A27V-07	TCGA-DD-A4NF	17.531	33.6811	5.11731	9.30375	14.8459	20.9244	0.0622346	0.370076	29.9573	0
	LIHC	TCGA-2Y-A9H9-01A-21R-A39D-07	TCGA-2Y-A9H9	18.2218	36.5462	2.51476	8.50878	24.8726	28.8717	0.0922209	0.325929	94.7042	1
	LIHC	TCGA-5R-AAAM-01A-12R-A41C-07	TCGA-5R-AAAM	15.8241	30.6352	2.97794	6.15061	14.5139	20.4334	0.0167416	0.26297	43.9522	0
	LIHC	TCGA-ED-A4XI-01A-11R-A266-07	TCGA-ED-A4XI	11.5268	30.968	3.18391	5.63133	14.1061	31.2947	0.727554	0.294507	33.9814	0
	LIHC	TCGA-DD-A73E-01A-12R-A32O-07	TCGA-DD-A73E	18.0167	33.267	5.6157	11.1276	36.9471	14.0107	0.0372869	0.108771	82.2101	0
	LIHC	TCGA-DD-AADK-01A-11R-A41C-07	TCGA-DD-AADK	21.0968	22.865	1.69962	3.21602	19.9691	19.4373	0.170094	0.180432	47.981	0
	LIHC	TCGA-EP-A2KB-01A-11R-A180-07	TCGA-EP-A2KB	17.3737	21.8877	2.77264	5.13308	11.9806	30.2389	0.226879	0.332024	63.3796	0
	LIHC	TCGA-XR-A8TF-01A-11R-A36F-07	TCGA-XR-A8TF	52.1626	69.3823	3.55877	15.8876	37.7418	34.1558	0.0162509	0.583457	80.5439	0
	LIHC	TCGA-DD-AADM-01A-11R-A41C-07	TCGA-DD-AADM	12.9354	17.7561	2.08441	4.43315	17.8599	10.7812	0.0243556	0.19675	80.1829	0
	LIHC	TCGA-DD-A1EJ-01A-11R-A155-07	TCGA-DD-A1EJ	17.3679	27.5481	3.94185	11.0357	29.9214	20.2339	3.70711	0.480452	124.59	1
	LIHC	TCGA-DD-AAW0-01A-11R-A41C-07	TCGA-DD-AAW0	30.0341	34.9771	3.54551	4.81926	25.2119	33.2767	0.152401	0.609347	38.7868	0
	LIHC	TCGA-XR-A8TE-01A-11R-A36F-07	TCGA-XR-A8TE	28.2208	30.1069	2.95398	10.3241	22.2429	11.464	0.087289	0.150169	67.6038	1
	LIHC	TCGA-G3-A6UC-01A-21R-A33J-07	TCGA-G3-A6UC	19.4996	35.1901	3.33287	9.01529	27.0855	24.6932	0.0909671	0.0816502	42.1713	1
	LIHC	TCGA-ED-A459-01A-11R-A266-07	TCGA-ED-A459	26.2257	43.6953	3.44368	8.98388	41.6705	15.9005	0.013071	0.0586614	64.1163	0
	LIHC	TCGA-NI-A8LF-01A-11R-A36F-07	TCGA-NI-A8LF	24.5681	28.4387	3.96463	6.30205	21.2432	18.5158	0.0280427	0.176194	34.9154	0
	LIHC	TCGA-BC-A5W4-01A-11R-A28V-07	TCGA-BC-A5W4	13.4791	21.1213	2.15034	4.90477	38.7516	23.5945	0	0.491901	69.769	0
	LIHC	TCGA-CC-A7IE-01A-21R-A38B-07	TCGA-CC-A7IE	39.8243	27.8479	2.36009	7.11349	23.5331	10.131	0.182007	0.638612	93.9853	0
	LIHC	TCGA-5R-AA1D-01A-11R-A38B-07	TCGA-5R-AA1D	16.4406	35.5386	4.91707	7.15397	11.1414	16.1467	0.60684	0.949312	44.9979	0
	LIHC	TCGA-DD-A73C-01A-12R-A33J-07	TCGA-DD-A73C	14.3955	20.8662	5.33821	6.49344	18.1905	17.9386	0.0957761	0.601767	38.6742	0
	LIHC	TCGA-KR-A7K7-01A-11R-A33J-07	TCGA-KR-A7K7	30.654	19.126	1.25804	3.69372	36.7424	5.22894	0.0457825	0.236287	123.254	1
	LIHC	TCGA-DD-AAVP-01A-11R-A41C-07	TCGA-DD-AAVP	13.3494	17.5522	2.7759	10.6967	35.6953	17.7484	0.102587	0.379829	64.9428	0
	LIHC	TCGA-DD-AAD1-01A-11R-A41C-07	TCGA-DD-AAD1	27.7063	33.7923	4.29094	7.28731	20.0988	35.0422	0.375165	0.859575	82.3249	1
	LIHC	TCGA-DD-AADS-01A-11R-A41C-07	TCGA-DD-AADS	9.64081	9.55194	1.01291	3.59488	25.3169	6.29378	0.0862304	0.0709488	51.5881	0
	LIHC	TCGA-RC-A7SB-01A-21R-A352-07	TCGA-RC-A7SB	16.8201	37.1484	1.56012	5.23806	16.7212	17.5599	0.0603702	0.422659	75.5103	0
	LIHC	TCGA-DD-AAVZ-01A-11R-A41C-07	TCGA-DD-AAVZ	30.6883	36.371	2.97279	3.75865	23.9985	37.3755	4.94421	0.484257	64.824	0
	LIHC	TCGA-2Y-A9GT-01A-11R-A38B-07	TCGA-2Y-A9GT	9.75731	22.4731	3.07124	3.74194	8.52224	35.1825	0.0884159	0.293633	38.3504	1
	LIHC	TCGA-DD-AADQ-01A-11R-A41C-07	TCGA-DD-AADQ	21.54	35.8864	1.7033	5.24048	15.6536	14.0412	0	0.0506149	34.3666	0
	LIHC	TCGA-DD-A4NO-01A-11R-A28V-07	TCGA-DD-A4NO	18.1476	47.2691	2.2354	3.17041	18.6719	36.3379	0.161468	0.428753	52.5035	1
	LIHC	TCGA-BW-A5NP-01A-11R-A27V-07	TCGA-BW-A5NP	26.1048	49.0704	2.39159	5.75164	30.4023	17.827	0.125017	0.768654	81.2263	1
	LIHC	TCGA-DD-A4NA-01A-11R-A266-07	TCGA-DD-A4NA	10.3355	54.1764	7.115	17.5433	40.4454	11.6644	0.13328	2.39258	86.8753	0
	LIHC	TCGA-MI-A75E-01A-11R-A32O-07	TCGA-MI-A75E	18.6121	23.2445	1.9177	4.41297	22.5106	21.3487	0.178761	0.200565	47.8664	0
	LIHC	TCGA-DD-AAEE-01A-11R-A41C-07	TCGA-DD-AAEE	9.82384	35.7475	3.3669	4.69717	26.4863	10.4511	0	0.352808	65.2731	1
	LIHC	TCGA-BC-A3KG-01A-11R-A213-07	TCGA-BC-A3KG	20.4388	49.9434	6.54702	9.3138	18.6158	40.184	8.85212	1.88337	59.0103	1
	LIHC	TCGA-DD-A3A7-01A-11R-A22L-07	TCGA-DD-A3A7	9.02885	17.6647	0.968126	3.84701	52.7094	3.87666	0	0.0443858	94.8677	1
	LIHC	TCGA-CC-A8HV-01A-11R-A36F-07	TCGA-CC-A8HV	47.1874	32.0688	4.61665	8.60198	44.4866	52.4608	5.27521	0.101911	89.0405	0
	LIHC	TCGA-DD-AACN-01A-11R-A41C-07	TCGA-DD-AACN	33.4964	34.772	4.4138	5.47422	29.8186	18.2836	0.122338	1.27848	91.9224	1
	LIHC	TCGA-G3-A25V-01A-11R-A16W-07	TCGA-G3-A25V	16.5946	25.0453	2.09259	4.43819	11.5698	21.2389	0.0491433	0.242605	51.8506	0
	LIHC	TCGA-DD-AAVS-01A-11R-A41C-07	TCGA-DD-AAVS	24.6824	42.9646	2.64116	4.38648	25.2954	22.8645	7.40664	0.664805	94.515	0
	LIHC	TCGA-CC-A3MB-01A-11R-A213-07	TCGA-CC-A3MB	29.7392	44.5321	3.87315	5.6111	43.4587	62.4246	0.0230233	0.129158	131.849	0
	LIHC	TCGA-ZP-A9D0-01A-11R-A37K-07	TCGA-ZP-A9D0	19.8555	51.0909	3.34668	3.68752	18.6131	27.5422	0.303488	0.214032	45.7981	0
	LIHC	TCGA-DD-AAE2-01A-11R-A41C-07	TCGA-DD-AAE2	23.9821	33.2795	3.62681	6.24617	22.4485	20.9135	0.02456	0.518048	93.6557	0
	LIHC	TCGA-RG-A7D4-01A-12R-A33R-07	TCGA-RG-A7D4	33.1869	45.3448	2.63389	4.63341	30.4102	6.8686	0.0466213	0.5719	139.808	0
	LIHC	TCGA-DD-A4NK-01A-11R-A28V-07	TCGA-DD-A4NK	24.3965	69.4053	3.24903	7.36806	43.1604	19.3518	0.0339677	0.35062	41.4762	1
	LIHC	TCGA-DD-AADJ-01A-11R-A41C-07	TCGA-DD-AADJ	15.5948	15.5102	1.7295	3.31612	12.2894	14.1429	0	0.125435	98.6472	0
	LIHC	TCGA-DD-AACA-01A-11R-A41C-07	TCGA-DD-AACA	28.3327	34.1559	4.70864	6.14442	32.7367	10.9524	0.0136876	0.141286	111.997	1
	LIHC	TCGA-DD-A11C-01A-11R-A131-07	TCGA-DD-A11C	14.9673	47.758	4.85191	4.46864	21.7221	14.617	0.0321856	0.341855	109.957	0
	LIHC	TCGA-DD-A4NL-01A-11R-A28V-07	TCGA-DD-A4NL	8.42654	21.7725	2.40502	3.89586	9.11878	24.9947	0.343966	0.257281	22.829	0
	LIHC	TCGA-HP-A5N0-01A-11R-A28V-07	TCGA-HP-A5N0	10.9794	24.3177	3.23461	5.00892	12.9459	22.7038	0.0579718	0.689455	38.5712	1
	LIHC	TCGA-ZP-A9D1-01A-11R-A38B-07	TCGA-ZP-A9D1	23.9932	50.185	3.86737	5.36227	20.1063	32.3224	0.0963611	0.526158	44.286	0
	LIHC	TCGA-ES-A2HS-01A-11R-A180-07	TCGA-ES-A2HS	6.33723	8.00487	0.706988	1.58409	18.272	18.1215	0	0.114883	98.647	0
	LIHC	TCGA-UB-AA0U-01A-11R-A38B-07	TCGA-UB-AA0U	14.3363	55.959	4.4734	10.6354	21.4421	33.9789	0.231089	0.229644	90.6359	1
	LIHC	TCGA-DD-AAD3-01A-11R-A41C-07	TCGA-DD-AAD3	14.2298	26.989	3.42617	6.50971	16.4702	25.4965	0.013749	0.444268	38.9039	0
	LIHC	TCGA-BW-A5NQ-01A-11R-A27V-07	TCGA-BW-A5NQ	32.4345	49.7558	5.28246	12.9769	40.6638	7.58031	0.0134814	0.647385	137.523	0
	LIHC	TCGA-DD-A11B-01A-11R-A131-07	TCGA-DD-A11B	15.1726	35.1068	5.29689	3.53213	15.3954	23.186	0.0393744	0.753955	58.3876	0
	LIHC	TCGA-CC-A7IH-01A-11R-A33J-07	TCGA-CC-A7IH	18.0369	28.1836	3.82415	4.60769	23.063	39.4958	0.12136	0.526498	34.7937	0
	LIHC	TCGA-MR-A8JO-01A-12R-A36F-07	TCGA-MR-A8JO	34.4677	42.387	4.65475	8.44769	17.5485	22.5805	0.231154	1.43349	77.6402	0
	LIHC	TCGA-2Y-A9GX-01A-11R-A38B-07	TCGA-2Y-A9GX	15.4943	43.3887	7.64808	7.3857	14.7856	24.0737	0.184655	0.647904	56.8284	1
	LIHC	TCGA-DD-AACS-01A-11R-A41C-07	TCGA-DD-AACS	19.4762	19.9192	4.34481	7.53553	22.163	23.8161	1.4996	0.136704	123.663	0
	LIHC	TCGA-K7-A5RG-01A-11R-A28V-07	TCGA-K7-A5RG	20.2257	37.2974	4.68377	5.48215	18.914	13.2919	0.0152939	0.761877	77.9603	0
	LIHC	TCGA-DD-A1ED-01A-11R-A155-07	TCGA-DD-A1ED	7.58556	24.1737	2.56925	5.90827	8.5231	17.4511	0.120477	0.315402	35.3447	0
	LIHC	TCGA-DD-AADV-01A-11R-A39D-07	TCGA-DD-AADV	16.6706	62.6874	4.17425	6.25741	22.8719	30.9496	0.0967066	0.969288	58.4527	0
	LIHC	TCGA-DD-AAD8-01A-11R-A41C-07	TCGA-DD-AAD8	15.8338	49.3858	3.93707	5.4137	19.8401	34.153	0	0.298177	74.466	0
	LIHC	TCGA-DD-A4NQ-01A-21R-A28V-07	TCGA-DD-A4NQ	40.8694	39.9701	5.34835	10.8078	22.9173	10.7089	0.0360133	0.614172	62.3101	1
	LIHC	TCGA-NI-A4U2-01A-11R-A28V-07	TCGA-NI-A4U2	10.5055	39.5604	2.77416	4.48225	8.95293	24.7966	0.0128652	0.430145	60.0536	1
	LIHC	TCGA-G3-AAV5-01A-11R-A37K-07	TCGA-G3-AAV5	32.1339	44.076	2.42258	8.06047	51.2667	39.6667	0.0105376	0.543856	75.1444	1
	LIHC	TCGA-G3-AAV2-01A-11R-A37K-07	TCGA-G3-AAV2	19.6375	35.0152	2.19515	5.09693	31.1675	17.662	0.126593	0.353507	53.8282	0
	LIHC	TCGA-BC-A216-01A-11R-A155-07	TCGA-BC-A216	30.8532	42.3907	4.12229	12.6185	16.9047	54.2478	0.733503	0.571422	74.5798	0
	LIHC	TCGA-DD-AAEA-01A-11R-A41C-07	TCGA-DD-AAEA	25.6234	47.1009	1.75976	4.00101	34.6936	17.7965	0	0.143805	91.0005	0
	LIHC	TCGA-EP-A2KC-01A-11R-A213-07	TCGA-EP-A2KC	15.7162	34.9008	3.22314	4.61313	28.065	14.2148	0.0881644	0.41263	83.0051	0
	LIHC	TCGA-2Y-A9GU-01A-11R-A38B-07	TCGA-2Y-A9GU	12.3034	21.8946	4.18307	4.69237	12.5512	37.5195	2.77766	0.295664	41.6108	0
	LIHC	TCGA-BC-A10T-01A-11R-A131-07	TCGA-BC-A10T	26.3459	31.2689	4.00474	7.5337	22.7713	18.7596	0.0107258	0.803879	79.5794	1
	LIHC	TCGA-RC-A7SK-01A-11R-A352-07	TCGA-RC-A7SK	12.5725	37.5993	2.98128	6.23397	25.6448	34.0246	0.0546646	0.17173	59.2359	0
	LIHC	TCGA-DD-AAVW-01A-11R-A41C-07	TCGA-DD-AAVW	17.2617	40.3821	3.58571	3.97354	17.5107	32.247	0.0529782	0.760835	41.4286	0
	LIHC	TCGA-DD-AACU-01A-11R-A41C-07	TCGA-DD-AACU	29.8544	46.985	3.74125	10.4668	33.224	24.1287	0.0942033	0.662347	68.2899	0
	LIHC	TCGA-G3-A7M5-01A-11R-A33R-07	TCGA-G3-A7M5	21.0328	34.3942	1.63323	5.35052	24.469	11.9913	0.0998225	0.229597	44.1152	0
	LIHC	TCGA-WQ-A9G7-01A-11R-A37K-07	TCGA-WQ-A9G7	53.8389	43.9224	2.27671	7.00254	59.4449	8.20157	0.705074	0.297253	74.7687	0
	LIHC	TCGA-O8-A75V-01A-11R-A32O-07	TCGA-O8-A75V	16.4579	25.6055	1.47327	4.56929	18.6287	7.52966	0.0209036	0.229842	42.0068	0
	LIHC	TCGA-ED-A5KG-01A-11R-A27V-07	TCGA-ED-A5KG	29.5717	48.7192	6.58563	8.93477	35.4445	21.8809	2.31748	1.84478	121.949	0
	LIHC	TCGA-DD-A3A9-01A-11R-A266-07	TCGA-DD-A3A9	16.2763	16.8234	1.8904	2.3909	32.7331	36.846	0.195917	0.678282	140.483	1
	LIHC	TCGA-DD-A4ND-01A-11R-A266-07	TCGA-DD-A4ND	18.7983	32.2562	4.00812	6.85459	20.3662	29.5513	0.570634	1.14145	58.0828	1
	LIHC	TCGA-ZP-A9CV-01A-11R-A38B-07	TCGA-ZP-A9CV	24.2199	37.3373	4.62024	9.59569	17.9331	32.1951	0.0158691	0.199412	34.1777	0
	LIHC	TCGA-ED-A7XO-01A-11R-A352-07	TCGA-ED-A7XO	17.9086	29.6474	2.11378	4.89008	15.782	13.5062	0.422697	0.698104	92.5359	0
	LIHC	TCGA-ZP-A9D2-01A-11R-A38B-07	TCGA-ZP-A9D2	35.5258	158.715	8.12632	16.0286	44.335	13.7572	4.37866	0.95652	121.292	1
	LIHC	TCGA-2Y-A9GZ-01A-11R-A39D-07	TCGA-2Y-A9GZ	14.4699	32.4518	3.00564	6.49381	16.9232	18.6338	0.465225	0.473253	91.0205	1
	LIHC	TCGA-LG-A9QC-01A-11R-A37K-07	TCGA-LG-A9QC	34.6024	119.415	2.71277	5.44766	34.178	49.2602	0.0382625	0.214648	89.2458	0
	LIHC	TCGA-DD-A4NV-01A-11R-A311-07	TCGA-DD-A4NV	16.1138	36.3739	6.89414	7.10948	19.7545	21.6083	0.0637942	0.458083	36.2556	0
	LIHC	TCGA-DD-AADR-01A-11R-A41C-07	TCGA-DD-AADR	36.1979	35.0255	4.76533	7.13971	20.6647	21.2152	0.0516317	0.270337	67.8269	0
	LIHC	TCGA-BC-A110-01A-11R-A131-07	TCGA-BC-A110	24.4302	34.2821	1.65419	4.69079	14.8927	38.9419	0.313651	0.432344	58.7497	1
	LIHC	TCGA-UB-A7ME-01A-11R-A33J-07	TCGA-UB-A7ME	22.1887	54.6344	3.03904	5.26645	45.8764	13.412	0.804896	0.395094	74.2705	0
	LIHC	TCGA-DD-A4NI-01A-11R-A27V-07	TCGA-DD-A4NI	12.1624	29.6569	2.79174	5.15376	13.3448	28.0797	0.0357773	0.283665	69.0663	0
	LIHC	TCGA-G3-A3CI-01A-11R-A213-07	TCGA-G3-A3CI	7.19426	23.6029	2.14446	4.26397	10.9366	10.3843	0.260175	0.302213	25.5143	0
	LIHC	TCGA-DD-AACY-01A-11R-A41C-07	TCGA-DD-AACY	12.2401	31.8983	2.12834	5.81119	16.1523	35.4699	0.0261508	0.134966	51.0196	1
	LIHC	TCGA-2Y-A9H5-01A-11R-A38B-07	TCGA-2Y-A9H5	19.7457	29.8135	2.64351	3.66627	21.1899	25.572	4.58557	0.286994	56.596	1
	LIHC	TCGA-ZS-A9CF-01A-11R-A38B-07	TCGA-ZS-A9CF	13.5922	31.9388	4.69173	6.51612	26.8791	20.8211	0.018038	0.331906	117.793	1
	LIHC	TCGA-XR-A8TC-01A-11R-A36F-07	TCGA-XR-A8TC	29.2516	50.5086	3.32591	4.4423	21.6436	34.5087	5.28526	0.777904	60.2176	1
	LIHC	TCGA-RC-A7SF-01A-11R-A352-07	TCGA-RC-A7SF	17.3697	42.0111	1.87761	4.20615	15.803	31.2165	0.0170824	0.283658	34.6872	1
	LIHC	TCGA-DD-A1EL-01A-11R-A155-07	TCGA-DD-A1EL	41.6294	40.6892	11.7711	8.02536	22.9872	21.3279	0.0558562	1.47482	121.082	1
	LIHC	TCGA-BC-A10Z-01A-11R-A131-07	TCGA-BC-A10Z	16.2468	53.7569	4.82977	9.31391	17.782	47.238	2.6432	0.374324	75.0563	0
	LIHC	TCGA-G3-A5SM-01A-12R-A28V-07	TCGA-G3-A5SM	15.006	30.8654	3.1224	3.19784	17.9574	12.7582	0.0193822	0.252258	40.143	0
	LIHC	TCGA-DD-AAVQ-01A-11R-A41C-07	TCGA-DD-AAVQ	25.6274	20.4845	1.66627	3.1236	33.0535	9.182	0.145311	0.423891	123.417	0
	LIHC	TCGA-CC-5259-01A-31R-A213-07	TCGA-CC-5259	11.7456	7.41366	1.05467	1.31131	6.27603	9.36683	0.28117	0.111341	21.8101	0
	LIHC	TCGA-DD-AAE4-01A-11R-A41C-07	TCGA-DD-AAE4	7.74859	12.8343	1.25824	4.31672	15.8991	17.0938	0.0666498	0.351463	84.1856	0
	LIHC	TCGA-DD-A39Y-01A-11R-A213-07	TCGA-DD-A39Y	13.5058	33.9202	2.46971	14.4305	46.0415	7.37083	0	0.405826	126.278	0
	LIHC	TCGA-ED-A7PZ-01A-11R-A33R-07	TCGA-ED-A7PZ	32.7179	27.7717	3.51331	6.96855	41.6016	6.50393	0.497385	0.498355	102.985	0
	LIHC	TCGA-DD-AAD6-01A-11R-A41C-07	TCGA-DD-AAD6	54.6038	46.0629	2.946	9.87464	14.5426	25.135	0	0.102133	117.187	0
	LIHC	TCGA-KR-A7K0-01A-12R-A33R-07	TCGA-KR-A7K0	23.0436	34.6504	3.51178	5.28156	20.5315	21.0124	0.0766568	0.323386	47.6183	0
	LIHC	TCGA-DD-AADU-01A-11R-A41C-07	TCGA-DD-AADU	17.7988	31.9175	2.59142	5.68556	19.4595	15.045	0.0458695	0.123515	34.8592	0
	LIHC	TCGA-G3-A3CJ-01A-11R-A213-07	TCGA-G3-A3CJ	10.1546	15.246	1.55094	4.11514	27.1319	16.7571	0.0117737	0.0686909	81.2357	0
	LIHC	TCGA-DD-A1EI-01A-11R-A131-07	TCGA-DD-A1EI	25.6356	51.8305	3.61805	7.36277	20.4747	30.7367	1.52438	0.632583	70.9425	0
	LIHC	TCGA-DD-A4NS-01A-11R-A311-07	TCGA-DD-A4NS	27.2395	35.5237	4.92541	9.4595	26.1956	37.6665	1.82631	1.12699	74.6472	1
	LIHC	TCGA-BD-A3ER-01A-11R-A213-07	TCGA-BD-A3ER	28.7583	30.032	4.10314	3.72791	16.5013	17.292	0	0.217432	56.4384	0
	LIHC	TCGA-2Y-A9GS-01A-12R-A38B-07	TCGA-2Y-A9GS	21.8864	55.4139	5.30961	11.4999	37.1418	23.0737	0.10547	1.02782	106.086	1
	LIHC	TCGA-5R-AA1C-01A-11R-A41C-07	TCGA-5R-AA1C	19.8052	31.5084	5.84179	11.3674	22.7574	13.8707	0	0.562738	44.504	0
	LIHC	TCGA-DD-AACE-01A-11R-A41C-07	TCGA-DD-AACE	13.4616	42.9448	4.50739	9.41486	27.8694	23.7713	0.0213177	0.267881	63.7143	1
	LIHC	TCGA-WX-AA44-01A-11R-A39D-07	TCGA-WX-AA44	24.042	36.9378	3.9218	9.09536	19.9963	20.7671	0.138836	0.591927	80.0016	1
	LIHC	TCGA-ED-A7XP-01A-11R-A352-07	TCGA-ED-A7XP	15.5831	33.1279	5.14814	6.79857	25.8115	22.7147	0.0271493	0.493465	57.983	0
	LIHC	TCGA-DD-AAVV-01A-11R-A41C-07	TCGA-DD-AAVV	15.686	46.7612	2.9582	5.44998	28.6351	11.2789	0.292525	0.469852	76.3997	0
	LIHC	TCGA-2Y-A9H8-01A-11R-A39D-07	TCGA-2Y-A9H8	11.9019	60.8526	0.754845	3.26912	49.8366	10.5054	19.6596	0.628797	101.317	1
	LIHC	TCGA-RC-A7SH-01A-11R-A38B-07	TCGA-RC-A7SH	40.3519	38.6727	3.47094	5.26225	39.9408	43.0433	1.36592	0.22769	62.1307	1
	LIHC	TCGA-BC-A10U-01A-11R-A131-07	TCGA-BC-A10U	19.072	41.7789	3.71647	11.8384	30.768	19.9459	0.454598	0.648676	67.7512	1
	LIHC	TCGA-DD-AAW2-01A-11R-A41C-07	TCGA-DD-AAW2	17.6598	40.2468	3.05932	6.16137	35.9156	25.1965	0.0482942	0.411805	33.3653	1
	LIHC	TCGA-DD-AADA-01A-11R-A41C-07	TCGA-DD-AADA	14.8255	18.2959	2.65227	3.79731	13.5312	30.3891	3.5716	0.233372	29.8012	0
	LIHC	TCGA-DD-AACD-01A-11R-A41C-07	TCGA-DD-AACD	29.6238	19.8678	1.44655	5.90505	31.8015	15	0.0869271	0.13004	44.9984	1
	LIHC	TCGA-G3-AAV3-01A-11R-A37K-07	TCGA-G3-AAV3	18.253	26.0688	2.99605	5.95873	19.6139	10.4301	0	0.156052	64.2356	0
	LIHC	TCGA-G3-A3CH-01A-11R-A22L-07	TCGA-G3-A3CH	22.9752	35.0343	3.06847	6.16018	19.3826	30.9307	0.0308617	0.221607	52.9797	0
	LIHC	TCGA-G3-A3CK-01A-11R-A213-07	TCGA-G3-A3CK	17.3939	29.4351	5.06324	7.70542	16.4415	17.7564	0.0311059	0.22336	64.3465	0
	LIHC	TCGA-G3-A7M8-01A-11R-A33R-07	TCGA-G3-A7M8	11.4169	21.7983	3.1125	6.08364	10.8791	8.37631	0.0145474	0.195862	37.3615	0
	LIHC	TCGA-UB-AA0V-01A-11R-A38B-07	TCGA-UB-AA0V	14.556	36.1216	4.10781	6.34226	10.7947	27.0499	0.751553	0.703489	45.731	0
	LIHC	TCGA-DD-A116-01A-11R-A131-07	TCGA-DD-A116	22.8436	37.319	1.76372	9.46129	44.8277	19.3307	0	0.138903	115.089	0
	LIHC	TCGA-DD-A1EH-01A-11R-A131-07	TCGA-DD-A1EH	28.0886	30.4459	4.53345	5.33893	19.0024	41.0321	0.0609834	0.410531	96.6106	1
	LIHC	TCGA-CC-A9FS-01A-11R-A37K-07	TCGA-CC-A9FS	50.2343	40.7984	2.26321	3.6014	23.6923	30.4943	0.0439789	0.309217	52.8857	0
	LIHC	TCGA-DD-A1EK-01A-11R-A213-07	TCGA-DD-A1EK	13.7161	29.8157	2.81391	5.20028	12.0909	20.9404	0.0364535	0.204499	43.307	1
	LIHC	TCGA-CC-A3MA-01A-11R-A213-07	TCGA-CC-A3MA	39.3459	55.4632	4.58422	14.9947	41.9473	20.7042	2.27789	2.68167	124.997	0
	LIHC	TCGA-DD-A4NH-01A-11R-A27V-07	TCGA-DD-A4NH	17.5844	40.3897	4.2665	5.74923	31.0733	19.6525	4.73537	1.24088	124.676	1
	LIHC	TCGA-PD-A5DF-01A-11R-A27V-07	TCGA-PD-A5DF	15.1809	38.808	3.59849	5.80197	16.9457	16.331	0.0153721	0.620894	89.0712	1
	LIHC	TCGA-UB-A7MD-01A-12R-A352-07	TCGA-UB-A7MD	27.0529	33.2461	5.262	6.27566	30.4975	11.6119	0.128865	0.224908	86.0193	0
	LIHC	TCGA-BC-A69I-01A-11R-A311-07	TCGA-BC-A69I	25.3426	24.6129	2.01846	7.30352	21.996	31.4442	0.0136686	0.134955	50.9938	0
	LIHC	TCGA-FV-A2QR-01A-11R-A213-07	TCGA-FV-A2QR	17.2304	40.5159	2.76115	5.46446	31.0142	21.7971	0	0.332461	76.3417	1
	LIHC	TCGA-DD-AACC-01A-11R-A41C-07	TCGA-DD-AACC	16.2954	17.2028	1.61449	5.52775	16.3757	14.1787	0.0775891	0.376069	95.1364	1
	LIHC	TCGA-WX-AA47-01A-11R-A39D-07	TCGA-WX-AA47	43.9324	29.7372	2.31718	6.36752	17.8575	8.78147	0	0.115917	30.0791	1
	LIHC	TCGA-ED-A8O6-01A-11R-A36F-07	TCGA-ED-A8O6	33.5133	44.8826	1.11084	8.73188	20.3405	16.1612	0.0689553	0.625118	89.1068	0
	LIHC	TCGA-HP-A5MZ-01A-21R-A27V-07	TCGA-HP-A5MZ	16.5645	30.2156	2.37061	4.19705	12.941	18.0783	0.103684	0.331541	38.5025	0
	LIHC	TCGA-DD-A113-01A-11R-A131-07	TCGA-DD-A113	21.5589	32.7371	3.93053	7.41878	22.6467	13.8453	5.79632	0.135637	60.1443	1
	LIHC	TCGA-DD-A3A8-01A-11R-A22L-07	TCGA-DD-A3A8	14.1401	12.2425	2.00946	4.51497	19.0419	18.0896	0	0.10116	36.393	0
	LIHC	TCGA-DD-AADP-01A-11R-A39D-07	TCGA-DD-AADP	29.7251	27.3183	3.58755	4.11964	23.0017	24.0768	0.169796	0.415651	81.8838	0
	LIHC	TCGA-DD-A73G-01A-22R-A32O-07	TCGA-DD-A73G	25.219	9.45422	0.4199	2.49616	33.8217	3.14162	0.0667269	0.119785	114.582	0
	LIHC	TCGA-G3-A7M7-01A-12R-A352-07	TCGA-G3-A7M7	22.3033	31.1288	1.97353	4.02738	18.8535	19.7881	0	0.198326	42.6917	0
	LIHC	TCGA-DD-AACX-01A-11R-A41C-07	TCGA-DD-AACX	27.453	38.9349	3.69503	9.77092	29.809	11.3029	0	0.16285	99.6341	1
	LIHC	TCGA-DD-A73F-01A-11R-A32O-07	TCGA-DD-A73F	9.04108	28.1175	2.80934	5.13214	15.868	10.8753	0.0891175	0.251397	91.5507	0
	LIHC	TCGA-CC-A9FW-01A-11R-A37K-07	TCGA-CC-A9FW	46.3064	46.1507	1.9673	9.05484	39.7437	16.7702	0.024424	0.400085	127.141	0
	LIHC	TCGA-BC-A10R-01A-11R-A131-07	TCGA-BC-A10R	15.2221	35.222	4.052	4.10411	15.5649	58.2553	0.175612	0.895087	39.5628	1
	LIHC	TCGA-ES-A2HT-01A-12R-A180-07	TCGA-ES-A2HT	13.5822	15.8474	1.21405	3.02353	14.807	11.1021	0.0346575	0.0816582	40.0803	0
	LIHC	TCGA-DD-A3A4-01A-11R-A22L-07	TCGA-DD-A3A4	24.7833	31.1492	2.40517	5.17024	12.0551	42.4982	0.0150082	0.458016	54.9547	1
	LIHC	TCGA-WX-AA46-01A-11R-A39D-07	TCGA-WX-AA46	19.8624	37.377	3.69645	5.93612	17.1985	38.3561	0.269728	0.302628	38.7889	0
	LIHC	TCGA-DD-A1EE-01A-11R-A131-07	TCGA-DD-A1EE	45.1832	55.5005	4.87904	12.3435	34.9695	33.5102	0.0261938	0.158699	42.0157	1
	LIHC	TCGA-FV-A4ZQ-01A-11R-A266-07	TCGA-FV-A4ZQ	22.9938	35.3296	4.47148	7.8628	19.5601	15.7127	0.165677	0.786914	86.9665	0
gender	LIHC	TCGA-GJ-A3OU-01A-31R-A38B-07	TCGA-GJ-A3OU	28.0903	30.5225	4.07952	4.82271	23.6692	8.3143	0.165754	0.652967	71.4201	1		Median
	LIHC	TCGA-G3-A7M9-01A-23R-A352-07	TCGA-G3-A7M9	94.8909	78.6876	6.79465	18.0165	59.8833	22.3209	6.67472	2.48078	238.727	1		NSUN1	NSUN2	NSUN3	NSUN4	NSUN5	NSUN6	NSUN7	TRDMT1	ALYREF
	LIHC	TCGA-ED-A627-01A-12R-A311-07	TCGA-ED-A627	21.3876	35.8061	4.08627	7.22106	18.7668	29.3933	1.19179	0.832011	60.9028	1		20.5418	34.2084	3.08521	6.15061	23.5731	18.7596	0.0851906	0.376383	74.7687
	LIHC	TCGA-DD-AACB-01A-11R-A41C-07	TCGA-DD-AACB	15.7902	21.333	2.14392	6.16223	18.4367	9.60647	0.0214723	0.443281	114.485	0
	LIHC	TCGA-CC-5264-01A-01R-A131-07	TCGA-CC-5264	26.8878	58.4208	5.14856	9.49499	36.35	17.6445	0.010709	0.927572	170.585	1
	LIHC	TCGA-DD-AAW3-01A-11R-A41C-07	TCGA-DD-AAW3	31.6722	38.7213	4.52043	9.63098	24.7662	39.4394	0.045274	0.121911	69.9013	1
	LIHC	TCGA-DD-AA3A-01A-11R-A37K-07	TCGA-DD-AA3A	44.1096	68.2196	4.11302	14.7129	49.3699	19.0996	0.6444	1.17746	197.713	0
	LIHC	TCGA-DD-AAEI-01A-11R-A41C-07	TCGA-DD-AAEI	43.8813	25.9372	2.02526	4.66173	11.234	9.84109	0	0.0828739	62.0456	1
	LIHC	TCGA-DD-AADF-01A-11R-A41C-07	TCGA-DD-AADF	23.1829	37.5535	2.20409	4.93271	21.7466	28.1272	0	0.191	364.341	0
	LIHC	TCGA-UB-A7MA-01A-11R-A33R-07	TCGA-UB-A7MA	11.1794	29.0108	3.12772	8.15656	31.7422	22.0832	8.83236	1.04749	208.211	0
	LIHC	TCGA-EP-A3JL-01A-11R-A213-07	TCGA-EP-A3JL	25.6845	51.6092	1.90826	4.94413	28.9063	12.0416	0.0134576	0.314061	67.3061	1
	LIHC	TCGA-DD-AACZ-01A-11R-A41C-07	TCGA-DD-AACZ	54.6224	65.3835	4.15735	9.75293	21.3028	39.7632	0.0147907	1.14172	89.6566	0
	LIHC	TCGA-2Y-A9HA-01A-11R-A39D-07	TCGA-2Y-A9HA	26.5289	51.4253	2.56467	8.28851	26.2454	14.1094	0.0576728	0.341655	50.6202	1
	LIHC	TCGA-ED-A82E-01A-11R-A352-07	TCGA-ED-A82E	24.3865	50.1959	8.02214	11.4115	37.7117	15.479	7.71542	1.65662	76.5707	0
	LIHC	TCGA-ED-A66Y-01A-11R-A311-07	TCGA-ED-A66Y	26.215	29.2594	3.07315	7.07346	25.5597	32.4468	0.30126	0.370028	110.02	0
	LIHC	TCGA-DD-AACF-01A-11R-A41C-07	TCGA-DD-AACF	19.7507	38.0811	1.78348	5.95617	43.4978	18.7194	0.0132026	0.367361	93.3154	1
	LIHC	TCGA-MI-A75G-01A-11R-A32O-07	TCGA-MI-A75G	20.6057	31.6311	2.16245	3.77658	30.2841	25.5105	0.0337636	0.21719	61.6969	1
	LIHC	TCGA-DD-AAEG-01A-11R-A39D-07	TCGA-DD-AAEG	28.7746	55.5626	3.56521	7.60713	26.0468	11.2864	0.170877	0.245401	32.6106	0
	LIHC	TCGA-DD-AAD2-01A-11R-A41C-07	TCGA-DD-AAD2	21.4882	66.8345	2.13951	7.22817	15.9184	25.6108	0.137305	0.281696	51.8493	1
	LIHC	TCGA-UB-A7MB-01A-11R-A33R-07	TCGA-UB-A7MB	24.1592	45.1641	3.41836	9.50967	29.1514	20.8031	1.61268	0.380922	84.9006	1
	LIHC	TCGA-DD-AACQ-01A-11R-A41C-07	TCGA-DD-AACQ	17.2615	30.0108	3.18604	8.27125	19.5277	27.1497	4.42608	0.282218	57.6122	1
	LIHC	TCGA-2Y-A9GW-01A-11R-A38B-07	TCGA-2Y-A9GW	12.89	28.4218	2.31426	4.19372	22.1204	18.809	0.093499	0.286736	55.9367	1
	LIHC	TCGA-G3-A3CG-01A-11R-A213-07	TCGA-G3-A3CG	23.5261	45.723	3.29239	7.53482	21.7371	35.789	0.0341216	0.245015	40.2805	1
	LIHC	TCGA-DD-AAEH-01A-11R-A41C-07	TCGA-DD-AAEH	14.0671	28.7843	2.38955	4.20376	17.0457	24.8882	0.0654702	0.227713	46.6085	1
	LIHC	TCGA-G3-A5SI-01A-31R-A27V-07	TCGA-G3-A5SI	14.6774	32.2499	2.59749	4.88526	20.9401	14.403	0	0.109686	124.364	1
	LIHC	TCGA-KR-A7K2-01A-12R-A33R-07	TCGA-KR-A7K2	17.1437	24.2281	1.49197	2.54796	18.3059	16.2073	0.157362	0.303676	66.9794	1
	LIHC	TCGA-RC-A6M3-01A-11R-A32O-07	TCGA-RC-A6M3	75.6667	63.7457	2.66737	12.8059	47.8493	35.5282	1.51975	0.250548	116.036	1
	LIHC	TCGA-EP-A3RK-01A-11R-A22L-07	TCGA-EP-A3RK	26.1807	33.3489	7.29627	7.88233	26.1673	4.98807	0.201295	0.41556	120.326	1
	LIHC	TCGA-UB-A7MC-01A-11R-A33R-07	TCGA-UB-A7MC	27.0165	30.53	3.22932	6.60709	29.2571	19.9321	0.0106321	0.749137	104.849	1
	LIHC	TCGA-MI-A75H-01A-11R-A32O-07	TCGA-MI-A75H	27.4492	19.1115	2.84376	5.13643	23.223	18.6515	0	0.123135	39.996	1
	LIHC	TCGA-DD-AADY-01A-11R-A41C-07	TCGA-DD-AADY	24.2993	36.0408	7.31092	4.20033	21.4682	78.1274	0.0506594	0.898049	82.1725	0
	LIHC	TCGA-BC-A10W-01A-11R-A131-07	TCGA-BC-A10W	36.3475	55.8621	8.22863	35.0513	30.2321	12.8138	3.35381	0.195616	139.075	1
	LIHC	TCGA-DD-AADN-01A-11R-A41C-07	TCGA-DD-AADN	21.3141	14.2271	0.981275	5.82246	12.9572	7.40321	0	0.043739	238.768	1
	LIHC	TCGA-DD-AAVX-01A-11R-A41C-07	TCGA-DD-AAVX	25.5276	25.3586	2.80969	4.52995	25.7711	26.1243	0.0224745	0.151295	47.9314	1
	LIHC	TCGA-QA-A7B7-01A-11R-A32O-07	TCGA-QA-A7B7	28.2443	48.3982	4.57468	7.60129	31.5607	8.75401	4.31776	0.657456	100.648	1
	LIHC	TCGA-G3-A25Z-01A-11R-A16W-07	TCGA-G3-A25Z	13.2479	25.4066	2.49699	6.15874	30.7489	17.9431	0.010157	0.309968	90.9799	1
	LIHC	TCGA-DD-A39V-01A-11R-A213-07	TCGA-DD-A39V	17.8627	13.5858	2.32221	4.45141	36.8611	5.78816	0.0688482	0.179211	118.666	1
	LIHC	TCGA-5C-A9VH-01A-11R-A37K-07	TCGA-5C-A9VH	26.3242	35.0628	3.32011	3.87589	32.266	21.6473	1.65445	0.566442	77.0551	1
	LIHC	TCGA-ZP-A9D4-01A-11R-A37K-07	TCGA-ZP-A9D4	20.3143	19.6651	3.67041	6.27327	24.5517	19.1075	0.0767461	0.495977	78.0577	0
	LIHC	TCGA-G3-AAV6-01A-21R-A37K-07	TCGA-G3-AAV6	29.3227	26.6048	2.15922	3.05772	45.734	11.1718	0.025354	0.278777	353.339	0
	LIHC	TCGA-DD-A4NG-01A-11R-A27V-07	TCGA-DD-A4NG	27.109	47.5097	3.82709	3.13103	28.1386	59.7831	0.0394914	0.256989	62.8711	1
	LIHC	TCGA-BC-A10X-01A-11R-A131-07	TCGA-BC-A10X	17.9264	34.3487	2.831	6.74804	12.2152	37.9359	0.520759	0.438209	34.2183	0
	LIHC	TCGA-DD-A1EF-01A-11R-A131-07	TCGA-DD-A1EF	34.0799	35.4996	5.37286	7.72605	23.4447	16.2493	0	0.363361	90.1324	0
	LIHC	TCGA-G3-A5SL-01A-11R-A27V-07	TCGA-G3-A5SL	24.3559	41.1526	2.66169	6.84586	20.3799	20.0776	0.0377654	0.0960427	37.6621	1
	LIHC	TCGA-EP-A12J-01A-11R-A131-07	TCGA-EP-A12J	24.6913	29.8256	4.43068	7.4292	22.3616	24.4713	0	0.144067	34.5687	1
	LIHC	TCGA-T1-A6J8-01A-11R-A32O-07	TCGA-T1-A6J8	10.2319	36.0702	3.56014	3.83179	28.4198	17.0237	2.30628	0.291417	27.1724	1
	LIHC	TCGA-G3-AAV0-01A-11R-A37K-07	TCGA-G3-AAV0	14.2032	18.6843	1.96331	2.22252	14.8246	13.7597	0.0672398	0.144847	35.1034	1
	LIHC	TCGA-CC-A9FV-01A-11R-A37K-07	TCGA-CC-A9FV	23.6675	35.8662	5.46228	9.60897	21.4237	7.55056	1.31062	1.996	74.3487	1
	LIHC	TCGA-XR-A8TG-01A-11R-A36F-07	TCGA-XR-A8TG	8.40533	38.5606	3.94317	7.42922	18.5071	30.7085	0.086496	0.478762	79.6341	1
	LIHC	TCGA-ED-A8O5-01A-11R-A36F-07	TCGA-ED-A8O5	16.6494	23.0728	3.28161	5.40838	21.0701	35.0136	0.378076	0.485627	55.7653	0
	LIHC	TCGA-DD-AACO-01A-11R-A41C-07	TCGA-DD-AACO	8.79369	15.9025	1.74983	7.76666	20.4195	4.53833	2.12722	0.0280787	102.236	1
	LIHC	TCGA-DD-A3A3-01A-11R-A22L-07	TCGA-DD-A3A3	9.36587	16.4088	1.01006	4.94447	16.8057	8.0608	0.0968593	0.149038	47.0087	1
	LIHC	TCGA-2Y-A9H6-01A-11R-A39D-07	TCGA-2Y-A9H6	13.3496	35.9408	4.13803	3.56137	24.0418	30.9082	0.115076	0.59023	66.2201	0
	LIHC	TCGA-LG-A9QD-01A-11R-A38B-07	TCGA-LG-A9QD	15.8863	21.4374	3.37351	5.07512	12.5722	21.7378	0.103685	0.243004	24.2931	1
	LIHC	TCGA-FV-A496-01A-11R-A266-07	TCGA-FV-A496	18.0973	31.6755	3.08521	4.518	28.1537	39.9343	0.444995	0.42044	78.4773	0
	LIHC	TCGA-DD-AAE0-01A-11R-A41C-07	TCGA-DD-AAE0	35.7237	28.5762	1.28411	4.74947	31.9404	8.80359	6.40654	0.990343	203.987	0
	LIHC	TCGA-DD-AACI-01A-11R-A41C-07	TCGA-DD-AACI	19.6099	20.6148	0.983066	6.72869	32.9157	15.6102	0.0478226	0.236085	74.1235	1
	LIHC	TCGA-DD-AAD0-01A-11R-A41C-07	TCGA-DD-AAD0	23.9359	29.7499	5.09176	6.84829	24.5457	12.7159	0	0.0504351	88.3467	0
	LIHC	TCGA-WQ-AB4B-01A-11R-A41C-07	TCGA-WQ-AB4B	17.1282	23.7731	1.89018	3.43039	18.848	15.9292	0.0372361	0.167112	27.4033	1
	LIHC	TCGA-DD-AACW-01A-11R-A41C-07	TCGA-DD-AACW	29.6171	27.031	2.6332	3.92256	26.1216	31.5234	2.8038	0.436121	84.7951	1
	LIHC	TCGA-BD-A2L6-01A-11R-A213-07	TCGA-BD-A2L6	4.97585	17.1609	2.22099	4.0739	15.7186	19.4998	0	0.547956	64.4902	1
	LIHC	TCGA-DD-A3A6-01A-11R-A22L-07	TCGA-DD-A3A6	30.1101	10.1436	1.76276	5.64379	11.3362	4.71492	0.0792801	0.426961	32.1492	0
	LIHC	TCGA-DD-AAW1-01A-11R-A41C-07	TCGA-DD-AAW1	15.2606	26.4457	3.06799	5.56404	15.8158	27.113	0.0257503	0.0693388	46.5255	1
	LIHC	TCGA-FV-A3I0-01A-11R-A22L-07	TCGA-FV-A3I0	22.027	37.57	3.12539	9.96861	32.0858	5.85942	0.610122	1.09527	93.612	0
	LIHC	TCGA-DD-A39X-01A-11R-A213-07	TCGA-DD-A39X	13.7329	25.3287	1.24757	6.5391	23.226	6.53817	0.0289656	0.363985	57.2507	0
	LIHC	TCGA-3K-AAZ8-01A-12R-A39D-07	TCGA-3K-AAZ8	22.5731	35.4383	2.18494	5.32406	28.5504	31.5571	0.089356	0.0515598	69.5562	1
	LIHC	TCGA-K7-A5RF-01A-11R-A28V-07	TCGA-K7-A5RF	11.0394	22.0971	2.34368	5.1911	12.1657	21.9051	0.175423	0.254352	38.0612	1
	LIHC	TCGA-DD-A115-01A-11R-A131-07	TCGA-DD-A115	15.1933	35.4321	3.15556	4.99966	21.2554	28.491	0.286545	0.345609	66.4375	1
	LIHC	TCGA-ED-A7PY-01A-11R-A33R-07	TCGA-ED-A7PY	22.5314	23.4726	1.65991	2.47045	33.0245	21.7656	5.3181	0.295952	51.566	0
	LIHC	TCGA-ED-A66X-01A-11R-A311-07	TCGA-ED-A66X	34.1519	42.6118	3.51967	5.3847	25.0496	14.2386	1.17349	0.544809	82.694	1
	LIHC	TCGA-ZP-A9CY-01A-11R-A38B-07	TCGA-ZP-A9CY	11.9186	31.3721	2.66714	4.5303	12.2821	26.0736	0.0580602	0.377824	42.6413	0
	LIHC	TCGA-DD-AACG-01A-11R-A41C-07	TCGA-DD-AACG	16.5481	26.395	1.67553	5.93827	20.629	5.43828	1.77507	0.0995793	79.6243	1
	LIHC	TCGA-DD-A73B-01A-12R-A32O-07	TCGA-DD-A73B	17.2648	36.547	4.64265	2.57567	21.5107	18.772	1.69311	1.18933	67.2945	0
	LIHC	TCGA-RC-A7S9-01A-11R-A33R-07	TCGA-RC-A7S9	19.0603	20.2645	1.79833	4.38367	17.9969	31.4092	0.0112806	0.0708767	84.5765	0
	LIHC	TCGA-BC-A10S-01A-22R-A131-07	TCGA-BC-A10S	20.3771	26.8144	1.90366	3.83706	24.4689	25.1405	0.0438424	0.142651	64.0364	1
	LIHC	TCGA-DD-A4NB-01A-12R-A266-07	TCGA-DD-A4NB	19.0108	31.2436	5.98684	7.67386	13.0498	15.0432	0.0726242	0.757787	39.8123	1
	LIHC	TCGA-CC-A5UC-01A-11R-A28V-07	TCGA-CC-A5UC	45.4352	45.0174	2.19219	6.58568	18.4325	33.0369	2.4234	0.620271	169.93	1
	LIHC	TCGA-EP-A26S-01A-11R-A16W-07	TCGA-EP-A26S	21.3534	35.7351	5.69847	6.71826	36.8568	27.8643	0.0120206	0.873945	61.2746	1
	LIHC	TCGA-K7-A6G5-01A-11R-A311-07	TCGA-K7-A6G5	12.9374	18.6095	1.26656	4.11614	13.791	21.2574	0.0819127	0.152298	35.0446	1
	LIHC	TCGA-2Y-A9H1-01A-11R-A38B-07	TCGA-2Y-A9H1	12.5037	15.2159	0.881568	3.70215	24.0678	8.46324	0.0851906	0.0254884	67.5994	1
	LIHC	TCGA-G3-A25S-01A-11R-A16W-07	TCGA-G3-A25S	19.0625	19.5977	4.06416	6.46968	45.2668	18.0426	0.100651	0.259733	172.52	1
	LIHC	TCGA-DD-AAE3-01A-11R-A41C-07	TCGA-DD-AAE3	10.1505	29.9342	1.68239	4.85819	21.6546	32.4975	0	0.288953	104.713	1
	LIHC	TCGA-2Y-A9H3-01A-11R-A38B-07	TCGA-2Y-A9H3	11.4926	15.653	1.62264	4.92851	33.1734	6.26313	0.268069	0.146086	82.1908	1
	LIHC	TCGA-CC-5261-01A-01R-A131-07	TCGA-CC-5261	26.3167	41.0836	5.36764	7.7644	19.7299	17.5697	11.116	1.32354	137.377	1
	LIHC	TCGA-BC-A217-01A-11R-A155-07	TCGA-BC-A217	9.00249	32.9313	5.99037	7.64727	24.6499	23.036	0.111555	0.678657	271.908	0
	LIHC	TCGA-MI-A75C-01A-11R-A32O-07	TCGA-MI-A75C	62.1968	28.1771	1.9808	5.3461	32.0367	35.6883	0.0923214	0.272273	60.1776	1
	LIHC	TCGA-DD-AAVY-01A-11R-A41C-07	TCGA-DD-AAVY	32.6938	49.5981	2.13372	6.04202	26.6759	32.6904	0	0.376383	38.0315	1
	LIHC	TCGA-DD-AADG-01A-11R-A41C-07	TCGA-DD-AADG	21.3928	19.0368	3.07946	8.10598	32.9154	20.8032	0.0147993	0.185969	78.5061	1
	LIHC	TCGA-2Y-A9H7-01A-11R-A39D-07	TCGA-2Y-A9H7	18.6499	22.5778	2.65021	3.53317	18.1542	33.7608	0.043121	0.348341	95.818	0
	LIHC	TCGA-BW-A5NO-01A-11R-A27V-07	TCGA-BW-A5NO	16.1834	26.6553	2.92173	5.72166	19.9788	16.5406	0	0.457673	210.021	1
	LIHC	TCGA-MR-A520-01A-11R-A266-07	TCGA-MR-A520	6.75296	23.0062	2.18434	5.85418	6.57685	9.3577	0.157347	0.250365	19.0345	1
	LIHC	TCGA-FV-A3R2-01A-11R-A22L-07	TCGA-FV-A3R2	14.8575	38.4732	3.91259	8.30607	38.5058	18.0004	0.026877	0.578983	61.8015	1
	LIHC	TCGA-DD-A1EG-01A-11R-A213-07	TCGA-DD-A1EG	20.5418	29.4269	3.09038	3.10444	20.068	15.1397	0.0403641	0.307955	60.7746	1
	LIHC	TCGA-CC-A7IF-01A-11R-A33J-07	TCGA-CC-A7IF	15.1038	31.8205	1.58161	4.26979	25.5535	15.3492	1.50188	0.185702	97.9151	1
	LIHC	TCGA-DD-AADC-01A-11R-A41C-07	TCGA-DD-AADC	43.275	87.2457	4.72836	13.6609	35.315	36.1174	0.140886	0.579591	378.124	1
	LIHC	TCGA-EP-A2KA-01A-11R-A180-07	TCGA-EP-A2KA	23.3815	20.3643	2.29093	4.29388	30.878	20.3703	0.0476928	0.305008	73.2777	0
	LIHC	TCGA-DD-A39Z-01A-11R-A213-07	TCGA-DD-A39Z	18.197	16.0543	1.29441	6.54125	31.0957	25.9514	0.0152746	0.0891158	65.5194	0
	LIHC	TCGA-DD-AAE7-01A-11R-A41C-07	TCGA-DD-AAE7	10.4922	23.3429	2.25999	3.85231	11.1334	20.5278	0.103598	0.260364	34.8531	1
	LIHC	TCGA-YA-A8S7-01A-11R-A37K-07	TCGA-YA-A8S7	35.1696	38.2516	3.09989	8.30177	42.7284	11.6587	0.241278	1.40768	90.8659	1
	LIHC	TCGA-CC-5260-01A-01R-A131-07	TCGA-CC-5260	49.0884	52.1991	6.71576	23.4436	44.0444	9.81218	0	0.930857	145.934	0
	LIHC	TCGA-BC-A3KF-01A-11R-A213-07	TCGA-BC-A3KF	21.3836	40.5473	2.34896	6.23048	22.1878	19.1855	1.5324	0.952233	57.0953	0
	LIHC	TCGA-DD-AADI-01A-11R-A41C-07	TCGA-DD-AADI	22.7764	17.1796	1.38554	3.69688	34.9194	9.78644	0.635129	0.477441	128.109	0
	LIHC	TCGA-DD-A3A5-01A-11R-A22L-07	TCGA-DD-A3A5	10.4598	21.0877	2.0655	3.93184	34.5261	8.38897	0	0.274527	96.8916	0
	LIHC	TCGA-FV-A3I1-01A-11R-A22L-07	TCGA-FV-A3I1	24.8406	36.8751	3.60885	9.8285	28.0323	16.8835	0.0687086	0.407032	55.0643	0
	LIHC	TCGA-G3-A25U-01A-11R-A16W-07	TCGA-G3-A25U	28.6295	44.3153	3.18458	10.2874	22.006	16.3283	0.0141623	0.368642	133.195	0
	LIHC	TCGA-DD-AADB-01A-11R-A41C-07	TCGA-DD-AADB	42.3308	29.4527	4.16401	5.755	25.8243	30.4634	7.04779	0.177917	141.047	1
	LIHC	TCGA-G3-AAV1-01A-11R-A38B-07	TCGA-G3-AAV1	37.3536	65.7051	6.74268	11.7013	33.6172	13.4908	0.0301545	0.338325	76.0405	1
	LIHC	TCGA-G3-AAUZ-01A-11R-A38B-07	TCGA-G3-AAUZ	10.2084	11.0867	1.00369	3.78478	19.8227	10.4446	0	0.148099	92.9293	1
	LIHC	TCGA-G3-AAV4-01A-11R-A38B-07	TCGA-G3-AAV4	29.4947	40.3431	4.13607	8.36629	38.3485	23.717	0.0177961	0.0878537	69.0652	0
	LIHC	TCGA-FV-A3R3-01A-11R-A22L-07	TCGA-FV-A3R3	12.782	33.7686	4.02751	7.84885	12.6553	18.8394	7.6027	0.628881	42.8083	0
	LIHC	TCGA-2Y-A9H4-01A-11R-A38B-07	TCGA-2Y-A9H4	12.8133	39.0326	1.92495	4.9676	22.5765	6.75653	0.074609	0.44366	60.7902	1
	LIHC	TCGA-CC-A3M9-01A-11R-A213-07	TCGA-CC-A3M9	52.3451	31.4245	4.82726	7.94904	18.8677	5.64867	0.111444	1.80054	288.268	1
	LIHC	TCGA-DD-A4NJ-01A-11R-A27V-07	TCGA-DD-A4NJ	14.4504	54.5616	5.40978	10.0885	29.5238	26.8821	0.207986	0.443375	95.3527	0
	LIHC	TCGA-DD-AACH-01A-11R-A41C-07	TCGA-DD-AACH	20.2913	41.9875	6.86322	14.3528	37.5192	18.268	0.17016	2.00188	112.667	1
	LIHC	TCGA-CC-A8HT-01A-11R-A36F-07	TCGA-CC-A8HT	60.129	47.0726	4.0924	8.98877	39.6963	17.8667	0	0.610688	112.059	1
	LIHC	TCGA-DD-AAEB-01A-11R-A41C-07	TCGA-DD-AAEB	9.88006	18.5824	1.51871	4.02001	22.3933	23.704	0.0402233	0.225648	25.3729	1
	LIHC	TCGA-DD-A4NE-01A-11R-A27V-07	TCGA-DD-A4NE	16.9125	51.1329	3.99276	6.78318	19.2471	25.6003	0.141816	0.770818	69.5781	0
	LIHC	TCGA-DD-A114-01A-11R-A131-07	TCGA-DD-A114	37.6121	39.0613	5.87701	10.3645	34.0803	8.24347	1.75777	1.30283	178.8	1
	LIHC	TCGA-5C-AAPD-01A-21R-A39D-07	TCGA-5C-AAPD	25.9511	34.1393	3.58412	6.28864	40.0368	13.3639	0.0639952	0.373365	156.811	1
	LIHC	TCGA-DD-A1EA-01A-11R-A131-07	TCGA-DD-A1EA	19.4727	59.7406	6.7525	8.19871	23.4078	11.299	0.0183323	0.255047	71.6969	1
	LIHC	TCGA-XR-A8TD-01A-12R-A39D-07	TCGA-XR-A8TD	18.1523	34.0602	2.90301	5.34249	18.5932	14.0743	0.21521	0.601793	99.802	0
	LIHC	TCGA-ZS-A9CG-01A-11R-A37K-07	TCGA-ZS-A9CG	15.4412	26.8591	2.31986	5.6489	21.0706	23.0282	0.0154464	0.31888	34.0097	1
	LIHC	TCGA-2Y-A9H2-01A-12R-A38B-07	TCGA-2Y-A9H2	50.9854	70.5058	4.3491	24.0761	45.9196	16.0839	0.342871	0.896108	148.369	0
	LIHC	TCGA-FV-A2QQ-01A-11R-A22L-07	TCGA-FV-A2QQ	34.411	36.8782	2.86219	2.80441	24.4844	15.1519	0.0470518	0.205885	55.9686	1
	LIHC	TCGA-CC-A3MC-01A-11R-A22L-07	TCGA-CC-A3MC	25.7148	47.1648	2.66482	4.89989	24.0178	11.3157	0.0278599	0.518884	41.55	1
	LIHC	TCGA-DD-AAE1-01A-11R-A41C-07	TCGA-DD-AAE1	23.8924	18.3254	2.02944	2.99183	22.2111	24.2177	0.0186058	0.492655	75.8405	1
	LIHC	TCGA-DD-A4NN-01A-11R-A28V-07	TCGA-DD-A4NN	36.2372	31.4899	2.49098	3.14947	42.2055	10.346	2.94303	0.735709	108.216	0
	LIHC	TCGA-DD-AACK-01A-11R-A41C-07	TCGA-DD-AACK	31.4371	37.823	4.19412	8.55262	17.9753	25.8024	0.0303688	0.509732	68.9822	1
	LIHC	TCGA-G3-A5SK-01A-11R-A27V-07	TCGA-G3-A5SK	7.56764	29.6024	1.71668	5.35822	5.73443	71.4845	0.0162381	0.357088	32.1924	1
	LIHC	TCGA-DD-A4NP-01A-11R-A28V-07	TCGA-DD-A4NP	10.099	25.0222	2.7452	5.2187	12.4015	21.7314	0.0766834	0.164426	36.8548	1
	LIHC	TCGA-DD-AADL-01A-11R-A41C-07	TCGA-DD-AADL	24.2805	49.2658	4.54847	10.2232	23.6565	35.9873	0.0847036	0.60189	66.9584	1
	LIHC	TCGA-4R-AA8I-01A-11R-A38B-07	TCGA-4R-AA8I	25.7652	48.5382	5.30932	7.22449	23.4671	16.9381	0.10635	0.938669	34.3948	1
	LIHC	TCGA-KR-A7K8-01A-11R-A33J-07	TCGA-KR-A7K8	48.2894	36.277	2.08509	6.03387	46.3479	22.6506	0.065397	0.234796	64.4815	1
	LIHC	TCGA-DD-A73A-01A-12R-A32O-07	TCGA-DD-A73A	19.6608	32.9651	2.99055	5.2615	13.0987	27.0017	0.0695463	0.42916	58.4409	1
	LIHC	TCGA-BC-A8YO-01A-11R-A37K-07	TCGA-BC-A8YO	38.9547	51.6381	10.1761	11.7984	26.8327	23.4529	0.0297625	0.55432	110.097	0
	LIHC	TCGA-2Y-A9GY-01A-11R-A38B-07	TCGA-2Y-A9GY	36.1828	32.7627	3.49047	7.43271	32.336	12.2989	3.51295	0.746799	219.296	0
	LIHC	TCGA-DD-AAVR-01A-11R-A41C-07	TCGA-DD-AAVR	14.8706	23.1049	1.89578	5.63078	17.9923	14.7484	0.0826632	0.46373	50.5714	1
	LIHC	TCGA-DD-AAE6-01A-11R-A41C-07	TCGA-DD-AAE6	28.5638	47.8729	1.94953	4.45461	27.5452	18.2946	0.111977	0.0628176	80.6417	0
	LIHC	TCGA-G3-A25T-01A-11R-A16W-07	TCGA-G3-A25T	26.0466	25.0667	2.51865	10.4681	39.2466	12.8597	0.0890371	0.656468	123.218	0
	LIHC	TCGA-BD-A3EP-01A-11R-A22L-07	TCGA-BD-A3EP	25.1085	35.4563	2.99479	5.29385	28.1995	17.5548	0.110067	0.945595	64.0457	0
	LIHC	TCGA-FV-A23B-01A-11R-A16W-07	TCGA-FV-A23B	14.0566	37.898	4.8165	4.53745	15.588	23.6269	0.0112558	0.191957	78.3387	0
	LIHC	TCGA-DD-AACT-01A-11R-A41C-07	TCGA-DD-AACT	16.1307	21.8151	2.55356	4.47855	20.8954	15.8617	0.0773751	0.127326	35.3279	0
	LIHC	TCGA-CC-A7IL-01A-11R-A33R-07	TCGA-CC-A7IL	12.6854	47.4722	2.61153	4.44956	28.1483	19.0726	0.0417788	0.262499	67.9559	1
	LIHC	TCGA-G3-AAV7-01A-11R-A38B-07	TCGA-G3-AAV7	30.038	90.754	5.49187	10.5936	48.9721	11.8706	1.3588	1.24937	180.037	1
	LIHC	TCGA-DD-A11D-01A-11R-A131-07	TCGA-DD-A11D	12.4079	31.9073	2.70251	4.5611	19.2325	36.6896	0.0233402	0.199022	32.7412	0
	LIHC	TCGA-CC-A9FU-01A-11R-A37K-07	TCGA-CC-A9FU	38.3927	30.1671	2.13447	9.74862	48.7213	14.995	5.54702	2.15529	216.609	0
	LIHC	TCGA-2Y-A9HB-01A-11R-A39D-07	TCGA-2Y-A9HB	9.87672	45.251	3.20233	6.77595	17.6706	25.7766	0.0249454	0.167929	47.7312	1
	LIHC	TCGA-DD-AAC9-01A-11R-A41C-07	TCGA-DD-AAC9	9.41787	15.3669	1.51315	3.03625	12.7951	11.269	0.0416175	0.124517	49.5461	1
	LIHC	TCGA-DD-AAVU-01A-11R-A41C-07	TCGA-DD-AAVU	12.8957	22.4576	2.02023	3.63199	33.6399	9.52956	0.0133027	0.268655	76.4012	1
	LIHC	TCGA-DD-AAEK-01A-11R-A41C-07	TCGA-DD-AAEK	15.3921	74.9716	3.67809	5.47566	16.656	31.0688	0.112402	0.529671	74.8705	1
	LIHC	TCGA-CC-5258-01A-01R-A131-07	TCGA-CC-5258	29.0383	24.186	2.75521	10.9187	18.8937	20.2398	1.64752	0.55201	86.0623	1
	LIHC	TCGA-FV-A495-01A-11R-A266-07	TCGA-FV-A495	10.4772	19.3876	1.19633	3.73216	33.496	8.96413	0.0915674	0.105672	172.182	0
	LIHC	TCGA-UB-A7MF-01A-11R-A33J-07	TCGA-UB-A7MF	16.5497	33.2254	2.37775	6.84331	24.8372	9.34337	0.0303631	0.0999288	104.399	1
	LIHC	TCGA-CC-A7IK-01A-12R-A33R-07	TCGA-CC-A7IK	15.6045	32.7586	8.46777	12.3089	25.4327	10.7152	0	1.00857	87.3422	1
	LIHC	TCGA-DD-AAED-01A-12R-A41C-07	TCGA-DD-AAED	33.5423	35.7053	2.5313	7.16499	19.8003	92.5466	0.174892	0.451317	32.834	1
	LIHC	TCGA-CC-5262-01A-01R-A131-07	TCGA-CC-5262	26.0951	26.2082	1.94581	8.20831	18.5627	10.2246	0.0138041	0.346927	77.954	1
	LIHC	TCGA-LG-A6GG-01A-11R-A311-07	TCGA-LG-A6GG	19.5078	31.4364	3.58791	6.44997	20.9304	46.6182	0.0127648	0.389551	47.0085	0
	LIHC	TCGA-G3-A7M6-01A-11R-A33R-07	TCGA-G3-A7M6	40.8895	50.6081	5.27791	11.2258	29.2893	23.2224	12.8013	2.75711	174.295	0
	LIHC	TCGA-2Y-A9GV-01A-11R-A38B-07	TCGA-2Y-A9GV	8.44767	35.9555	3.72195	5.56692	12.4875	31.0995	0.0414575	0.623291	40.2234	0
	LIHC	TCGA-DD-AACJ-01A-11R-A41C-07	TCGA-DD-AACJ	21.0646	34.5564	1.57134	8.36513	26.0211	9.87564	0	0.205188	119.64	1
	LIHC	TCGA-DD-A3A2-01A-11R-A213-07	TCGA-DD-A3A2	11.9331	26.1441	2.65438	4.97447	17.7121	16.8847	0	0.515735	27.7775	0
	LIHC	TCGA-ED-A97K-01A-21R-A38B-07	TCGA-ED-A97K	44.833	54.1973	8.83798	9.35301	34.9396	19.5877	10.2106	1.0827	55.1156	1
	LIHC	TCGA-CC-A5UD-01A-11R-A28V-07	TCGA-CC-A5UD	55.229	66.8135	5.54117	15.0355	40.9206	27.1896	0.132842	0.96241	293.176	1
	LIHC	TCGA-DD-AAE9-01A-11R-A41C-07	TCGA-DD-AAE9	23.9617	23.0753	3.36726	5.29903	32.8589	17.8492	0.108466	0.219052	25.9833	1
	LIHC	TCGA-DD-AAC8-01A-11R-A41C-07	TCGA-DD-AAC8	31.9169	50.1494	3.43954	4.94838	37.4612	6.43828	0.0288688	0.764404	92.6998	1
	LIHC	TCGA-WJ-A86L-01A-12R-A39D-07	TCGA-WJ-A86L	17.2358	32.7768	3.66063	10.9994	16.5026	19.6393	0.0192197	0.457157	60.9654	0
	LIHC	TCGA-DD-A4NF-01A-11R-A27V-07	TCGA-DD-A4NF	17.531	33.6811	5.11731	9.30375	14.8459	20.9244	0.0622346	0.370076	29.9573	1
	LIHC	TCGA-DD-A1EB-01A-11R-A131-07	TCGA-DD-A1EB	26.6967	60.1689	3.8564	6.94538	15.564	18.0158	0	0.552279	77.4479	0
	LIHC	TCGA-GJ-A9DB-01A-11R-A37K-07	TCGA-GJ-A9DB	20.221	56.7194	4.08677	6.5879	20.5035	25.2475	0.0482253	0.533862	63.4003	1
	LIHC	TCGA-2Y-A9H9-01A-21R-A39D-07	TCGA-2Y-A9H9	18.2218	36.5462	2.51476	8.50878	24.8726	28.8717	0.0922209	0.325929	94.7042	1
	LIHC	TCGA-DD-AAD5-01A-11R-A41C-07	TCGA-DD-AAD5	30.9932	52.2778	4.45368	9.07251	42.6623	25.3488	0.0541638	1.50711	184.093	1
	LIHC	TCGA-5R-AAAM-01A-12R-A41C-07	TCGA-5R-AAAM	15.8241	30.6352	2.97794	6.15061	14.5139	20.4334	0.0167416	0.26297	43.9522	0
	LIHC	TCGA-ED-A4XI-01A-11R-A266-07	TCGA-ED-A4XI	11.5268	30.968	3.18391	5.63133	14.1061	31.2947	0.727554	0.294507	33.9814	1
	LIHC	TCGA-BC-A10Y-01A-11R-A131-07	TCGA-BC-A10Y	16.6986	33.1346	4.77233	6.9077	30.6898	14.4519	0.0115842	0.712245	184.04	1
	LIHC	TCGA-DD-A73E-01A-12R-A32O-07	TCGA-DD-A73E	18.0167	33.267	5.6157	11.1276	36.9471	14.0107	0.0372869	0.108771	82.2101	1
	LIHC	TCGA-DD-AADK-01A-11R-A41C-07	TCGA-DD-AADK	21.0968	22.865	1.69962	3.21602	19.9691	19.4373	0.170094	0.180432	47.981	0
	LIHC	TCGA-EP-A2KB-01A-11R-A180-07	TCGA-EP-A2KB	17.3737	21.8877	2.77264	5.13308	11.9806	30.2389	0.226879	0.332024	63.3796	0
	LIHC	TCGA-XR-A8TF-01A-11R-A36F-07	TCGA-XR-A8TF	52.1626	69.3823	3.55877	15.8876	37.7418	34.1558	0.0162509	0.583457	80.5439	1
	LIHC	TCGA-DD-AADM-01A-11R-A41C-07	TCGA-DD-AADM	12.9354	17.7561	2.08441	4.43315	17.8599	10.7812	0.0243556	0.19675	80.1829	1
	LIHC	TCGA-GJ-A6C0-01A-12R-A311-07	TCGA-GJ-A6C0	8.49823	34.2084	3.62755	5.37274	23.0945	15.0433	0.543518	0.449045	132.836	0
	LIHC	TCGA-DD-A1EJ-01A-11R-A155-07	TCGA-DD-A1EJ	17.3679	27.5481	3.94185	11.0357	29.9214	20.2339	3.70711	0.480452	124.59	0
	LIHC	TCGA-2V-A95S-01A-11R-A37K-07	TCGA-2V-A95S	15.8487	24.7577	3.85939	6.13432	25.73	29.4566	0.0415641	0.192753	160.391	1
	LIHC	TCGA-K7-AAU7-01A-11R-A38B-07	TCGA-K7-AAU7	18.7707	49.1837	6.58724	10.4743	30.3652	13.2498	0.737379	1.50864	154.59	1
	LIHC	TCGA-DD-AAW0-01A-11R-A41C-07	TCGA-DD-AAW0	30.0341	34.9771	3.54551	4.81926	25.2119	33.2767	0.152401	0.609347	38.7868	1
	LIHC	TCGA-XR-A8TE-01A-11R-A36F-07	TCGA-XR-A8TE	28.2208	30.1069	2.95398	10.3241	22.2429	11.464	0.087289	0.150169	67.6038	1
	LIHC	TCGA-G3-A6UC-01A-21R-A33J-07	TCGA-G3-A6UC	19.4996	35.1901	3.33287	9.01529	27.0855	24.6932	0.0909671	0.0816502	42.1713	1
	LIHC	TCGA-BC-A112-01A-11R-A131-07	TCGA-BC-A112	49.0983	55.0057	4.65264	11.8085	38.7016	9.50589	0.118342	0.713202	161.336	1
	LIHC	TCGA-ED-A459-01A-11R-A266-07	TCGA-ED-A459	26.2257	43.6953	3.44368	8.98388	41.6705	15.9005	0.013071	0.0586614	64.1163	1
	LIHC	TCGA-NI-A8LF-01A-11R-A36F-07	TCGA-NI-A8LF	24.5681	28.4387	3.96463	6.30205	21.2432	18.5158	0.0280427	0.176194	34.9154	1
	LIHC	TCGA-BC-A5W4-01A-11R-A28V-07	TCGA-BC-A5W4	13.4791	21.1213	2.15034	4.90477	38.7516	23.5945	0	0.491901	69.769	1
	LIHC	TCGA-CC-A7IE-01A-21R-A38B-07	TCGA-CC-A7IE	39.8243	27.8479	2.36009	7.11349	23.5331	10.131	0.182007	0.638612	93.9853	1
	LIHC	TCGA-5R-AA1D-01A-11R-A38B-07	TCGA-5R-AA1D	16.4406	35.5386	4.91707	7.15397	11.1414	16.1467	0.60684	0.949312	44.9979	0
	LIHC	TCGA-CC-A7II-01A-11R-A33J-07	TCGA-CC-A7II	87.1211	28.5298	1.81242	9.16755	48.1489	7.61197	3.63875	1.45415	264.717	1
	LIHC	TCGA-DD-A73C-01A-12R-A33J-07	TCGA-DD-A73C	14.3955	20.8662	5.33821	6.49344	18.1905	17.9386	0.0957761	0.601767	38.6742	0
	LIHC	TCGA-KR-A7K7-01A-11R-A33J-07	TCGA-KR-A7K7	30.654	19.126	1.25804	3.69372	36.7424	5.22894	0.0457825	0.236287	123.254	0
	LIHC	TCGA-DD-AAVP-01A-11R-A41C-07	TCGA-DD-AAVP	13.3494	17.5522	2.7759	10.6967	35.6953	17.7484	0.102587	0.379829	64.9428	1
	LIHC	TCGA-DD-AAD1-01A-11R-A41C-07	TCGA-DD-AAD1	27.7063	33.7923	4.29094	7.28731	20.0988	35.0422	0.375165	0.859575	82.3249	0
	LIHC	TCGA-DD-AADS-01A-11R-A41C-07	TCGA-DD-AADS	9.64081	9.55194	1.01291	3.59488	25.3169	6.29378	0.0862304	0.0709488	51.5881	1
	LIHC	TCGA-DD-A3A1-01A-11R-A213-07	TCGA-DD-A3A1	10.9232	28.8109	4.59071	10.6885	19.9364	22.2887	0.0380838	0.056972	152.338	1
	LIHC	TCGA-RC-A7SB-01A-21R-A352-07	TCGA-RC-A7SB	16.8201	37.1484	1.56012	5.23806	16.7212	17.5599	0.0603702	0.422659	75.5103	1
	LIHC	TCGA-DD-AAVZ-01A-11R-A41C-07	TCGA-DD-AAVZ	30.6883	36.371	2.97279	3.75865	23.9985	37.3755	4.94421	0.484257	64.824	1
	LIHC	TCGA-2Y-A9GT-01A-11R-A38B-07	TCGA-2Y-A9GT	9.75731	22.4731	3.07124	3.74194	8.52224	35.1825	0.0884159	0.293633	38.3504	1
	LIHC	TCGA-DD-AADQ-01A-11R-A41C-07	TCGA-DD-AADQ	21.54	35.8864	1.7033	5.24048	15.6536	14.0412	0	0.0506149	34.3666	1
	LIHC	TCGA-DD-A119-01A-11R-A131-07	TCGA-DD-A119	8.22481	19.5177	2.31325	3.88416	25.0251	8.6373	0.0427444	0.359686	62.0795	1
	LIHC	TCGA-DD-A4NO-01A-11R-A28V-07	TCGA-DD-A4NO	18.1476	47.2691	2.2354	3.17041	18.6719	36.3379	0.161468	0.428753	52.5035	1
	LIHC	TCGA-BW-A5NP-01A-11R-A27V-07	TCGA-BW-A5NP	26.1048	49.0704	2.39159	5.75164	30.4023	17.827	0.125017	0.768654	81.2263	0
	LIHC	TCGA-DD-A4NA-01A-11R-A266-07	TCGA-DD-A4NA	10.3355	54.1764	7.115	17.5433	40.4454	11.6644	0.13328	2.39258	86.8753	0
	LIHC	TCGA-MI-A75E-01A-11R-A32O-07	TCGA-MI-A75E	18.6121	23.2445	1.9177	4.41297	22.5106	21.3487	0.178761	0.200565	47.8664	1
	LIHC	TCGA-BC-A10Q-01A-11R-A131-07	TCGA-BC-A10Q	19.5908	47.143	6.69066	12.0129	33.9442	15.596	0	1.59146	141.455	0
	LIHC	TCGA-DD-AAEE-01A-11R-A41C-07	TCGA-DD-AAEE	9.82384	35.7475	3.3669	4.69717	26.4863	10.4511	0	0.352808	65.2731	1
	LIHC	TCGA-BC-A3KG-01A-11R-A213-07	TCGA-BC-A3KG	20.4388	49.9434	6.54702	9.3138	18.6158	40.184	8.85212	1.88337	59.0103	0
	LIHC	TCGA-DD-A3A7-01A-11R-A22L-07	TCGA-DD-A3A7	9.02885	17.6647	0.968126	3.84701	52.7094	3.87666	0	0.0443858	94.8677	1
	LIHC	TCGA-CC-A8HV-01A-11R-A36F-07	TCGA-CC-A8HV	47.1874	32.0688	4.61665	8.60198	44.4866	52.4608	5.27521	0.101911	89.0405	0
	LIHC	TCGA-DD-AACN-01A-11R-A41C-07	TCGA-DD-AACN	33.4964	34.772	4.4138	5.47422	29.8186	18.2836	0.122338	1.27848	91.9224	1
	LIHC	TCGA-G3-A25V-01A-11R-A16W-07	TCGA-G3-A25V	16.5946	25.0453	2.09259	4.43819	11.5698	21.2389	0.0491433	0.242605	51.8506	1
	LIHC	TCGA-DD-AAVS-01A-11R-A41C-07	TCGA-DD-AAVS	24.6824	42.9646	2.64116	4.38648	25.2954	22.8645	7.40664	0.664805	94.515	1
	LIHC	TCGA-CC-A3MB-01A-11R-A213-07	TCGA-CC-A3MB	29.7392	44.5321	3.87315	5.6111	43.4587	62.4246	0.0230233	0.129158	131.849	1
	LIHC	TCGA-ZP-A9D0-01A-11R-A37K-07	TCGA-ZP-A9D0	19.8555	51.0909	3.34668	3.68752	18.6131	27.5422	0.303488	0.214032	45.7981	0
	LIHC	TCGA-DD-AAE2-01A-11R-A41C-07	TCGA-DD-AAE2	23.9821	33.2795	3.62681	6.24617	22.4485	20.9135	0.02456	0.518048	93.6557	1
	LIHC	TCGA-RG-A7D4-01A-12R-A33R-07	TCGA-RG-A7D4	33.1869	45.3448	2.63389	4.63341	30.4102	6.8686	0.0466213	0.5719	139.808	1
	LIHC	TCGA-DD-A4NK-01A-11R-A28V-07	TCGA-DD-A4NK	24.3965	69.4053	3.24903	7.36806	43.1604	19.3518	0.0339677	0.35062	41.4762	0
	LIHC	TCGA-DD-A39W-01A-11R-A213-07	TCGA-DD-A39W	21.4883	24.2604	3.12373	10.3179	21.8501	7.73073	0	0.195379	46.7616	0
	LIHC	TCGA-DD-AADJ-01A-11R-A41C-07	TCGA-DD-AADJ	15.5948	15.5102	1.7295	3.31612	12.2894	14.1429	0	0.125435	98.6472	0
	LIHC	TCGA-DD-AACA-01A-11R-A41C-07	TCGA-DD-AACA	28.3327	34.1559	4.70864	6.14442	32.7367	10.9524	0.0136876	0.141286	111.997	1
	LIHC	TCGA-CC-5263-01A-01R-A131-07	TCGA-CC-5263	37.3391	50.577	6.40662	13.1496	28.6772	20.8873	0.210155	1.80457	270.266	1
	LIHC	TCGA-DD-A11C-01A-11R-A131-07	TCGA-DD-A11C	14.9673	47.758	4.85191	4.46864	21.7221	14.617	0.0321856	0.341855	109.957	1
	LIHC	TCGA-DD-A4NL-01A-11R-A28V-07	TCGA-DD-A4NL	8.42654	21.7725	2.40502	3.89586	9.11878	24.9947	0.343966	0.257281	22.829	1
	LIHC	TCGA-HP-A5N0-01A-11R-A28V-07	TCGA-HP-A5N0	10.9794	24.3177	3.23461	5.00892	12.9459	22.7038	0.0579718	0.689455	38.5712	0
	LIHC	TCGA-ZP-A9D1-01A-11R-A38B-07	TCGA-ZP-A9D1	23.9932	50.185	3.86737	5.36227	20.1063	32.3224	0.0963611	0.526158	44.286	0
	LIHC	TCGA-ES-A2HS-01A-11R-A180-07	TCGA-ES-A2HS	6.33723	8.00487	0.706988	1.58409	18.272	18.1215	0	0.114883	98.647	1
	LIHC	TCGA-UB-AA0U-01A-11R-A38B-07	TCGA-UB-AA0U	14.3363	55.959	4.4734	10.6354	21.4421	33.9789	0.231089	0.229644	90.6359	1
	LIHC	TCGA-DD-AAD3-01A-11R-A41C-07	TCGA-DD-AAD3	14.2298	26.989	3.42617	6.50971	16.4702	25.4965	0.013749	0.444268	38.9039	1
	LIHC	TCGA-BW-A5NQ-01A-11R-A27V-07	TCGA-BW-A5NQ	32.4345	49.7558	5.28246	12.9769	40.6638	7.58031	0.0134814	0.647385	137.523	1
	LIHC	TCGA-DD-A11B-01A-11R-A131-07	TCGA-DD-A11B	15.1726	35.1068	5.29689	3.53213	15.3954	23.186	0.0393744	0.753955	58.3876	1
	LIHC	TCGA-G3-A25Y-01A-11R-A16W-07	TCGA-G3-A25Y	40.0572	30.8513	2.43335	9.28854	34.6763	13.4829	3.66504	0.820031	144.203	0
	LIHC	TCGA-CC-A7IH-01A-11R-A33J-07	TCGA-CC-A7IH	18.0369	28.1836	3.82415	4.60769	23.063	39.4958	0.12136	0.526498	34.7937	1
	LIHC	TCGA-MR-A8JO-01A-12R-A36F-07	TCGA-MR-A8JO	34.4677	42.387	4.65475	8.44769	17.5485	22.5805	0.231154	1.43349	77.6402	1
	LIHC	TCGA-2Y-A9GX-01A-11R-A38B-07	TCGA-2Y-A9GX	15.4943	43.3887	7.64808	7.3857	14.7856	24.0737	0.184655	0.647904	56.8284	1
	LIHC	TCGA-DD-AACS-01A-11R-A41C-07	TCGA-DD-AACS	19.4762	19.9192	4.34481	7.53553	22.163	23.8161	1.4996	0.136704	123.663	1
	LIHC	TCGA-K7-A5RG-01A-11R-A28V-07	TCGA-K7-A5RG	20.2257	37.2974	4.68377	5.48215	18.914	13.2919	0.0152939	0.761877	77.9603	1
	LIHC	TCGA-DD-A1ED-01A-11R-A155-07	TCGA-DD-A1ED	7.58556	24.1737	2.56925	5.90827	8.5231	17.4511	0.120477	0.315402	35.3447	1
	LIHC	TCGA-DD-AADV-01A-11R-A39D-07	TCGA-DD-AADV	16.6706	62.6874	4.17425	6.25741	22.8719	30.9496	0.0967066	0.969288	58.4527	1
	LIHC	TCGA-DD-AAD8-01A-11R-A41C-07	TCGA-DD-AAD8	15.8338	49.3858	3.93707	5.4137	19.8401	34.153	0	0.298177	74.466	0
	LIHC	TCGA-DD-A4NQ-01A-21R-A28V-07	TCGA-DD-A4NQ	40.8694	39.9701	5.34835	10.8078	22.9173	10.7089	0.0360133	0.614172	62.3101	1
	LIHC	TCGA-NI-A4U2-01A-11R-A28V-07	TCGA-NI-A4U2	10.5055	39.5604	2.77416	4.48225	8.95293	24.7966	0.0128652	0.430145	60.0536	1
	LIHC	TCGA-G3-AAV5-01A-11R-A37K-07	TCGA-G3-AAV5	32.1339	44.076	2.42258	8.06047	51.2667	39.6667	0.0105376	0.543856	75.1444	1
	LIHC	TCGA-G3-AAV2-01A-11R-A37K-07	TCGA-G3-AAV2	19.6375	35.0152	2.19515	5.09693	31.1675	17.662	0.126593	0.353507	53.8282	1
	LIHC	TCGA-BC-A216-01A-11R-A155-07	TCGA-BC-A216	30.8532	42.3907	4.12229	12.6185	16.9047	54.2478	0.733503	0.571422	74.5798	0
	LIHC	TCGA-DD-AAEA-01A-11R-A41C-07	TCGA-DD-AAEA	25.6234	47.1009	1.75976	4.00101	34.6936	17.7965	0	0.143805	91.0005	1
	LIHC	TCGA-EP-A2KC-01A-11R-A213-07	TCGA-EP-A2KC	15.7162	34.9008	3.22314	4.61313	28.065	14.2148	0.0881644	0.41263	83.0051	1
	LIHC	TCGA-RC-A6M5-01A-11R-A32O-07	TCGA-RC-A6M5	13.6205	30.3184	2.49906	4.8989	13.5089	18.418	0.235796	0.467848	31.2391	0
	LIHC	TCGA-2Y-A9GU-01A-11R-A38B-07	TCGA-2Y-A9GU	12.3034	21.8946	4.18307	4.69237	12.5512	37.5195	2.77766	0.295664	41.6108	0
	LIHC	TCGA-BC-A10T-01A-11R-A131-07	TCGA-BC-A10T	26.3459	31.2689	4.00474	7.5337	22.7713	18.7596	0.0107258	0.803879	79.5794	1
	LIHC	TCGA-RC-A7SK-01A-11R-A352-07	TCGA-RC-A7SK	12.5725	37.5993	2.98128	6.23397	25.6448	34.0246	0.0546646	0.17173	59.2359	1
	LIHC	TCGA-BC-A69H-01A-11R-A311-07	TCGA-BC-A69H	27.2793	19.2819	1.28316	2.95732	68.2213	8.50354	0	0.59148	375.158	1
	LIHC	TCGA-DD-AAVW-01A-11R-A41C-07	TCGA-DD-AAVW	17.2617	40.3821	3.58571	3.97354	17.5107	32.247	0.0529782	0.760835	41.4286	1
	LIHC	TCGA-DD-AADO-01A-11R-A41C-07	TCGA-DD-AADO	13.1752	9.17077	0.74179	5.29162	35.3271	9.28886	0.801577	0.0952252	143.617	1
	LIHC	TCGA-ZS-A9CD-01A-11R-A37K-07	TCGA-ZS-A9CD	21.7332	26.5919	2.01582	5.25244	18.5374	21.1076	0.218412	0.161034	54.4067	1
	LIHC	TCGA-DD-AACU-01A-11R-A41C-07	TCGA-DD-AACU	29.8544	46.985	3.74125	10.4668	33.224	24.1287	0.0942033	0.662347	68.2899	1
	LIHC	TCGA-G3-A7M5-01A-11R-A33R-07	TCGA-G3-A7M5	21.0328	34.3942	1.63323	5.35052	24.469	11.9913	0.0998225	0.229597	44.1152	1
	LIHC	TCGA-WQ-A9G7-01A-11R-A37K-07	TCGA-WQ-A9G7	53.8389	43.9224	2.27671	7.00254	59.4449	8.20157	0.705074	0.297253	74.7687	0
	LIHC	TCGA-G3-A5SJ-01A-11R-A27V-07	TCGA-G3-A5SJ	25.2332	31.0781	3.19297	9.41469	25.7776	20.9188	0.0318452	0.95755	161.804	1
	LIHC	TCGA-O8-A75V-01A-11R-A32O-07	TCGA-O8-A75V	16.4579	25.6055	1.47327	4.56929	18.6287	7.52966	0.0209036	0.229842	42.0068	1
	LIHC	TCGA-ED-A5KG-01A-11R-A27V-07	TCGA-ED-A5KG	29.5717	48.7192	6.58563	8.93477	35.4445	21.8809	2.31748	1.84478	121.949	0
	LIHC	TCGA-CC-A8HU-01A-11R-A36F-07	TCGA-CC-A8HU	31.6275	39.3739	1.83014	8.85798	67.1086	12.5564	5.7277	0.323957	232.95	0
	LIHC	TCGA-DD-AACV-01A-11R-A41C-07	TCGA-DD-AACV	18.0607	56.5267	3.09846	8.02735	33.7306	27.789	1.28628	0.791415	178.853	1
	LIHC	TCGA-CC-A8HS-01A-11R-A36F-07	TCGA-CC-A8HS	14.8077	80.7848	4.33465	5.02216	26.8355	38.6425	10.5664	0.622777	161.51	1
	LIHC	TCGA-CC-A123-01A-11R-A131-07	TCGA-CC-A123	12.8138	7.12021	1.13714	3.28822	19.2298	7.79364	0.357301	0.121647	244.446	0
	LIHC	TCGA-DD-A3A9-01A-11R-A266-07	TCGA-DD-A3A9	16.2763	16.8234	1.8904	2.3909	32.7331	36.846	0.195917	0.678282	140.483	0
	LIHC	TCGA-DD-A4ND-01A-11R-A266-07	TCGA-DD-A4ND	18.7983	32.2562	4.00812	6.85459	20.3662	29.5513	0.570634	1.14145	58.0828	0
	LIHC	TCGA-ZP-A9CV-01A-11R-A38B-07	TCGA-ZP-A9CV	24.2199	37.3373	4.62024	9.59569	17.9331	32.1951	0.0158691	0.199412	34.1777	1
	LIHC	TCGA-ED-A7XO-01A-11R-A352-07	TCGA-ED-A7XO	17.9086	29.6474	2.11378	4.89008	15.782	13.5062	0.422697	0.698104	92.5359	1
	LIHC	TCGA-ZP-A9D2-01A-11R-A38B-07	TCGA-ZP-A9D2	35.5258	158.715	8.12632	16.0286	44.335	13.7572	4.37866	0.95652	121.292	1
	LIHC	TCGA-2Y-A9GZ-01A-11R-A39D-07	TCGA-2Y-A9GZ	14.4699	32.4518	3.00564	6.49381	16.9232	18.6338	0.465225	0.473253	91.0205	0
	LIHC	TCGA-DD-A11A-01A-11R-A131-07	TCGA-DD-A11A	21.6557	59.0518	7.38759	8.38213	43.1059	15.9123	0.0618314	0.155396	81.6469	1
	LIHC	TCGA-LG-A9QC-01A-11R-A37K-07	TCGA-LG-A9QC	34.6024	119.415	2.71277	5.44766	34.178	49.2602	0.0382625	0.214648	89.2458	1
	LIHC	TCGA-DD-A4NV-01A-11R-A311-07	TCGA-DD-A4NV	16.1138	36.3739	6.89414	7.10948	19.7545	21.6083	0.0637942	0.458083	36.2556	1
	LIHC	TCGA-CC-A7IG-01A-11R-A33J-07	TCGA-CC-A7IG	21.7602	20.9857	2.69004	6.48482	42.4069	14.6847	3.03671	0.597263	264.53	1
	LIHC	TCGA-DD-AADR-01A-11R-A41C-07	TCGA-DD-AADR	36.1979	35.0255	4.76533	7.13971	20.6647	21.2152	0.0516317	0.270337	67.8269	1
	LIHC	TCGA-BC-A110-01A-11R-A131-07	TCGA-BC-A110	24.4302	34.2821	1.65419	4.69079	14.8927	38.9419	0.313651	0.432344	58.7497	0
	LIHC	TCGA-DD-A118-01A-11R-A131-07	TCGA-DD-A118	27.6851	46.3409	3.67918	6.4128	19.0658	13.5987	0.345011	0.414565	62.4483	0
	LIHC	TCGA-UB-A7ME-01A-11R-A33J-07	TCGA-UB-A7ME	22.1887	54.6344	3.03904	5.26645	45.8764	13.412	0.804896	0.395094	74.2705	1
	LIHC	TCGA-DD-A4NI-01A-11R-A27V-07	TCGA-DD-A4NI	12.1624	29.6569	2.79174	5.15376	13.3448	28.0797	0.0357773	0.283665	69.0663	1
	LIHC	TCGA-G3-A3CI-01A-11R-A213-07	TCGA-G3-A3CI	7.19426	23.6029	2.14446	4.26397	10.9366	10.3843	0.260175	0.302213	25.5143	1
	LIHC	TCGA-DD-AACY-01A-11R-A41C-07	TCGA-DD-AACY	12.2401	31.8983	2.12834	5.81119	16.1523	35.4699	0.0261508	0.134966	51.0196	1
	LIHC	TCGA-2Y-A9H5-01A-11R-A38B-07	TCGA-2Y-A9H5	19.7457	29.8135	2.64351	3.66627	21.1899	25.572	4.58557	0.286994	56.596	0
	LIHC	TCGA-ZS-A9CF-01A-11R-A38B-07	TCGA-ZS-A9CF	13.5922	31.9388	4.69173	6.51612	26.8791	20.8211	0.018038	0.331906	117.793	1
	LIHC	TCGA-RC-A6M6-01A-11R-A32O-07	TCGA-RC-A6M6	25.7744	46.3451	1.97892	5.80882	55.0192	12.2379	2.12269	0.699779	203.486	1
	LIHC	TCGA-XR-A8TC-01A-11R-A36F-07	TCGA-XR-A8TC	29.2516	50.5086	3.32591	4.4423	21.6436	34.5087	5.28526	0.777904	60.2176	0
	LIHC	TCGA-RC-A7SF-01A-11R-A352-07	TCGA-RC-A7SF	17.3697	42.0111	1.87761	4.20615	15.803	31.2165	0.0170824	0.283658	34.6872	1
	LIHC	TCGA-CC-A7IJ-01A-11R-A33R-07	TCGA-CC-A7IJ	65.9864	61.2415	4.09429	9.8744	55.0225	11.6691	4.30224	5.85071	372.949	1
	LIHC	TCGA-DD-A1EL-01A-11R-A155-07	TCGA-DD-A1EL	41.6294	40.6892	11.7711	8.02536	22.9872	21.3279	0.0558562	1.47482	121.082	1
	LIHC	TCGA-BC-A10Z-01A-11R-A131-07	TCGA-BC-A10Z	16.2468	53.7569	4.82977	9.31391	17.782	47.238	2.6432	0.374324	75.0563	0
	LIHC	TCGA-G3-A5SM-01A-12R-A28V-07	TCGA-G3-A5SM	15.006	30.8654	3.1224	3.19784	17.9574	12.7582	0.0193822	0.252258	40.143	1
	LIHC	TCGA-DD-AAVQ-01A-11R-A41C-07	TCGA-DD-AAVQ	25.6274	20.4845	1.66627	3.1236	33.0535	9.182	0.145311	0.423891	123.417	1
	LIHC	TCGA-CC-5259-01A-31R-A213-07	TCGA-CC-5259	11.7456	7.41366	1.05467	1.31131	6.27603	9.36683	0.28117	0.111341	21.8101	0
	LIHC	TCGA-DD-AAE4-01A-11R-A41C-07	TCGA-DD-AAE4	7.74859	12.8343	1.25824	4.31672	15.8991	17.0938	0.0666498	0.351463	84.1856	0
	LIHC	TCGA-DD-AACL-01A-11R-A41C-07	TCGA-DD-AACL	53.3173	33.6086	1.62323	6.3564	42.8677	7.50944	0.892904	0.901634	148.261	0
	LIHC	TCGA-DD-AADW-01A-11R-A39D-07	TCGA-DD-AADW	17.6034	42.7227	4.57011	8.32126	32.3255	18.52	12.2913	1.44207	266.762	1
	LIHC	TCGA-DD-A39Y-01A-11R-A213-07	TCGA-DD-A39Y	13.5058	33.9202	2.46971	14.4305	46.0415	7.37083	0	0.405826	126.278	1
	LIHC	TCGA-ED-A7PZ-01A-11R-A33R-07	TCGA-ED-A7PZ	32.7179	27.7717	3.51331	6.96855	41.6016	6.50393	0.497385	0.498355	102.985	1
	LIHC	TCGA-DD-AAD6-01A-11R-A41C-07	TCGA-DD-AAD6	54.6038	46.0629	2.946	9.87464	14.5426	25.135	0	0.102133	117.187	1
	LIHC	TCGA-RC-A6M4-01A-11R-A32O-07	TCGA-RC-A6M4	16.5721	26.8791	1.37257	5.62274	27.7966	22.9578	0.011602	0.0260342	48.4417	0
	LIHC	TCGA-KR-A7K0-01A-12R-A33R-07	TCGA-KR-A7K0	23.0436	34.6504	3.51178	5.28156	20.5315	21.0124	0.0766568	0.323386	47.6183	1
	LIHC	TCGA-DD-A73D-01A-12R-A32O-07	TCGA-DD-A73D	27.2072	45.5911	2.33802	10.6578	30.8929	24.5922	0.0298025	0.0401252	174.253	0
	LIHC	TCGA-DD-AADU-01A-11R-A41C-07	TCGA-DD-AADU	17.7988	31.9175	2.59142	5.68556	19.4595	15.045	0.0458695	0.123515	34.8592	1
	LIHC	TCGA-G3-A3CJ-01A-11R-A213-07	TCGA-G3-A3CJ	10.1546	15.246	1.55094	4.11514	27.1319	16.7571	0.0117737	0.0686909	81.2357	1
	LIHC	TCGA-DD-A1EI-01A-11R-A131-07	TCGA-DD-A1EI	25.6356	51.8305	3.61805	7.36277	20.4747	30.7367	1.52438	0.632583	70.9425	1
	LIHC	TCGA-DD-A4NS-01A-11R-A311-07	TCGA-DD-A4NS	27.2395	35.5237	4.92541	9.4595	26.1956	37.6665	1.82631	1.12699	74.6472	0
	LIHC	TCGA-ED-A7PX-01A-51R-A352-07	TCGA-ED-A7PX	80.151	68.9103	7.30819	16.7943	59.2406	8.42417	0.677457	1.17271	141.691	0
	LIHC	TCGA-BD-A3ER-01A-11R-A213-07	TCGA-BD-A3ER	28.7583	30.032	4.10314	3.72791	16.5013	17.292	0	0.217432	56.4384	1
	LIHC	TCGA-2Y-A9H0-01A-11R-A38B-07	TCGA-2Y-A9H0	15.7431	58.1188	2.53297	5.56083	23.5731	4.37188	0.0134772	0.707665	157.357	1
	LIHC	TCGA-DD-AACP-01A-11R-A41C-07	TCGA-DD-AACP	43.6217	41.8967	2.46747	6.6052	34.5254	7.90463	0.768623	0.607413	177.476	1
	LIHC	TCGA-2Y-A9GS-01A-12R-A38B-07	TCGA-2Y-A9GS	21.8864	55.4139	5.30961	11.4999	37.1418	23.0737	0.10547	1.02782	106.086	1
	LIHC	TCGA-5R-AA1C-01A-11R-A41C-07	TCGA-5R-AA1C	19.8052	31.5084	5.84179	11.3674	22.7574	13.8707	0	0.562738	44.504	1
	LIHC	TCGA-DD-AACE-01A-11R-A41C-07	TCGA-DD-AACE	13.4616	42.9448	4.50739	9.41486	27.8694	23.7713	0.0213177	0.267881	63.7143	1
	LIHC	TCGA-WX-AA44-01A-11R-A39D-07	TCGA-WX-AA44	24.042	36.9378	3.9218	9.09536	19.9963	20.7671	0.138836	0.591927	80.0016	0
	LIHC	TCGA-ED-A7XP-01A-11R-A352-07	TCGA-ED-A7XP	15.5831	33.1279	5.14814	6.79857	25.8115	22.7147	0.0271493	0.493465	57.983	0
	LIHC	TCGA-DD-A1EC-01A-21R-A131-07	TCGA-DD-A1EC	42.9563	37.0432	4.69903	11.388	35.234	20.3395	0.681139	0.486836	70.6632	0
	LIHC	TCGA-DD-AAVV-01A-11R-A41C-07	TCGA-DD-AAVV	15.686	46.7612	2.9582	5.44998	28.6351	11.2789	0.292525	0.469852	76.3997	1
	LIHC	TCGA-2Y-A9H8-01A-11R-A39D-07	TCGA-2Y-A9H8	11.9019	60.8526	0.754845	3.26912	49.8366	10.5054	19.6596	0.628797	101.317	0
	LIHC	TCGA-RC-A7SH-01A-11R-A38B-07	TCGA-RC-A7SH	40.3519	38.6727	3.47094	5.26225	39.9408	43.0433	1.36592	0.22769	62.1307	1
	LIHC	TCGA-ZS-A9CE-01A-11R-A37K-07	TCGA-ZS-A9CE	17.4119	35.1782	1.33361	3.11687	16.2137	16.047	0.0290751	0.46975	31.0625	0
	LIHC	TCGA-BC-A10U-01A-11R-A131-07	TCGA-BC-A10U	19.072	41.7789	3.71647	11.8384	30.768	19.9459	0.454598	0.648676	67.7512	1
	LIHC	TCGA-ZP-A9CZ-01A-11R-A38B-07	TCGA-ZP-A9CZ	17.0734	57.6095	3.15579	6.53335	21.352	10.5104	4.76117	0.194251	179.242	1
	LIHC	TCGA-DD-AAW2-01A-11R-A41C-07	TCGA-DD-AAW2	17.6598	40.2468	3.05932	6.16137	35.9156	25.1965	0.0482942	0.411805	33.3653	1
	LIHC	TCGA-G3-A25X-01A-11R-A16W-07	TCGA-G3-A25X	22.7721	20.3588	1.79076	6.87073	39.1679	7.78063	3.80513	0.284617	249.846	1
	LIHC	TCGA-DD-AADA-01A-11R-A41C-07	TCGA-DD-AADA	14.8255	18.2959	2.65227	3.79731	13.5312	30.3891	3.5716	0.233372	29.8012	0
	LIHC	TCGA-DD-AACD-01A-11R-A41C-07	TCGA-DD-AACD	29.6238	19.8678	1.44655	5.90505	31.8015	15	0.0869271	0.13004	44.9984	1
	LIHC	TCGA-G3-AAV3-01A-11R-A37K-07	TCGA-G3-AAV3	18.253	26.0688	2.99605	5.95873	19.6139	10.4301	0	0.156052	64.2356	0
	LIHC	TCGA-G3-A3CH-01A-11R-A22L-07	TCGA-G3-A3CH	22.9752	35.0343	3.06847	6.16018	19.3826	30.9307	0.0308617	0.221607	52.9797	1
	LIHC	TCGA-G3-A3CK-01A-11R-A213-07	TCGA-G3-A3CK	17.3939	29.4351	5.06324	7.70542	16.4415	17.7564	0.0311059	0.22336	64.3465	1
	LIHC	TCGA-5C-A9VG-01A-11R-A37K-07	TCGA-5C-A9VG	70.0852	55.4692	2.29164	13.5262	55.6853	18.4801	1.17978	0.754315	166.948	1
	LIHC	TCGA-G3-A7M8-01A-11R-A33R-07	TCGA-G3-A7M8	11.4169	21.7983	3.1125	6.08364	10.8791	8.37631	0.0145474	0.195862	37.3615	1
	LIHC	TCGA-DD-A4NR-01A-11R-A311-07	TCGA-DD-A4NR	50.6844	36.8976	3.2535	8.07869	25.1426	19.0199	0.0959133	0.75636	97.9558	0
	LIHC	TCGA-FV-A4ZP-01A-12R-A266-07	TCGA-FV-A4ZP	25.7094	10.1655	0.780064	6.46441	109.441	3.92066	0.272714	0.194714	260.612	1
	LIHC	TCGA-UB-AA0V-01A-11R-A38B-07	TCGA-UB-AA0V	14.556	36.1216	4.10781	6.34226	10.7947	27.0499	0.751553	0.703489	45.731	0
	LIHC	TCGA-DD-A116-01A-11R-A131-07	TCGA-DD-A116	22.8436	37.319	1.76372	9.46129	44.8277	19.3307	0	0.138903	115.089	1
	LIHC	TCGA-DD-A1EH-01A-11R-A131-07	TCGA-DD-A1EH	28.0886	30.4459	4.53345	5.33893	19.0024	41.0321	0.0609834	0.410531	96.6106	1
	LIHC	TCGA-CC-A9FS-01A-11R-A37K-07	TCGA-CC-A9FS	50.2343	40.7984	2.26321	3.6014	23.6923	30.4943	0.0439789	0.309217	52.8857	1
	LIHC	TCGA-DD-A1EK-01A-11R-A213-07	TCGA-DD-A1EK	13.7161	29.8157	2.81391	5.20028	12.0909	20.9404	0.0364535	0.204499	43.307	0
	LIHC	TCGA-CC-A3MA-01A-11R-A213-07	TCGA-CC-A3MA	39.3459	55.4632	4.58422	14.9947	41.9473	20.7042	2.27789	2.68167	124.997	1
	LIHC	TCGA-DD-A4NH-01A-11R-A27V-07	TCGA-DD-A4NH	17.5844	40.3897	4.2665	5.74923	31.0733	19.6525	4.73537	1.24088	124.676	0
	LIHC	TCGA-PD-A5DF-01A-11R-A27V-07	TCGA-PD-A5DF	15.1809	38.808	3.59849	5.80197	16.9457	16.331	0.0153721	0.620894	89.0712	0
	LIHC	TCGA-UB-A7MD-01A-12R-A352-07	TCGA-UB-A7MD	27.0529	33.2461	5.262	6.27566	30.4975	11.6119	0.128865	0.224908	86.0193	1
	LIHC	TCGA-BC-A69I-01A-11R-A311-07	TCGA-BC-A69I	25.3426	24.6129	2.01846	7.30352	21.996	31.4442	0.0136686	0.134955	50.9938	1
	LIHC	TCGA-FV-A2QR-01A-11R-A213-07	TCGA-FV-A2QR	17.2304	40.5159	2.76115	5.46446	31.0142	21.7971	0	0.332461	76.3417	1
	LIHC	TCGA-DD-AACC-01A-11R-A41C-07	TCGA-DD-AACC	16.2954	17.2028	1.61449	5.52775	16.3757	14.1787	0.0775891	0.376069	95.1364	1
	LIHC	TCGA-WX-AA47-01A-11R-A39D-07	TCGA-WX-AA47	43.9324	29.7372	2.31718	6.36752	17.8575	8.78147	0	0.115917	30.0791	0
	LIHC	TCGA-MI-A75I-01A-11R-A32O-07	TCGA-MI-A75I	15.0086	52.4035	3.00877	8.63485	20.9843	14.0472	0.143439	0.713964	69.7606	1
	LIHC	TCGA-ED-A8O6-01A-11R-A36F-07	TCGA-ED-A8O6	33.5133	44.8826	1.11084	8.73188	20.3405	16.1612	0.0689553	0.625118	89.1068	0
	LIHC	TCGA-CC-A1HT-01A-11R-A131-07	TCGA-CC-A1HT	45.5624	102.56	9.4547	16.8437	38.2562	10.6047	0.346002	1.74588	250.478	1
	LIHC	TCGA-HP-A5MZ-01A-21R-A27V-07	TCGA-HP-A5MZ	16.5645	30.2156	2.37061	4.19705	12.941	18.0783	0.103684	0.331541	38.5025	1
	LIHC	TCGA-DD-A113-01A-11R-A131-07	TCGA-DD-A113	21.5589	32.7371	3.93053	7.41878	22.6467	13.8453	5.79632	0.135637	60.1443	0
	LIHC	TCGA-DD-A3A8-01A-11R-A22L-07	TCGA-DD-A3A8	14.1401	12.2425	2.00946	4.51497	19.0419	18.0896	0	0.10116	36.393	1
	LIHC	TCGA-DD-AADP-01A-11R-A39D-07	TCGA-DD-AADP	29.7251	27.3183	3.58755	4.11964	23.0017	24.0768	0.169796	0.415651	81.8838	1
	LIHC	TCGA-DD-A73G-01A-22R-A32O-07	TCGA-DD-A73G	25.219	9.45422	0.4199	2.49616	33.8217	3.14162	0.0667269	0.119785	114.582	0
	LIHC	TCGA-G3-A7M7-01A-12R-A352-07	TCGA-G3-A7M7	22.3033	31.1288	1.97353	4.02738	18.8535	19.7881	0	0.198326	42.6917	1
	LIHC	TCGA-CC-A5UE-01A-11R-A28V-07	TCGA-CC-A5UE	17.3948	37.6272	3.31365	14.3773	43.0738	24.9304	1.05605	0.675208	171.428	1
	LIHC	TCGA-DD-AACX-01A-11R-A41C-07	TCGA-DD-AACX	27.453	38.9349	3.69503	9.77092	29.809	11.3029	0	0.16285	99.6341	1
	LIHC	TCGA-DD-AADD-01A-11R-A41C-07	TCGA-DD-AADD	25.9102	34.6031	4.32315	16.0909	26.2527	11.122	6.2868	0.56084	148.072	1
	LIHC	TCGA-DD-A73F-01A-11R-A32O-07	TCGA-DD-A73F	9.04108	28.1175	2.80934	5.13214	15.868	10.8753	0.0891175	0.251397	91.5507	0
	LIHC	TCGA-CC-A9FW-01A-11R-A37K-07	TCGA-CC-A9FW	46.3064	46.1507	1.9673	9.05484	39.7437	16.7702	0.024424	0.400085	127.141	1
	LIHC	TCGA-BC-A10R-01A-11R-A131-07	TCGA-BC-A10R	15.2221	35.222	4.052	4.10411	15.5649	58.2553	0.175612	0.895087	39.5628	0
	LIHC	TCGA-ES-A2HT-01A-12R-A180-07	TCGA-ES-A2HT	13.5822	15.8474	1.21405	3.02353	14.807	11.1021	0.0346575	0.0816582	40.0803	1
	LIHC	TCGA-DD-A3A4-01A-11R-A22L-07	TCGA-DD-A3A4	24.7833	31.1492	2.40517	5.17024	12.0551	42.4982	0.0150082	0.458016	54.9547	1
	LIHC	TCGA-WX-AA46-01A-11R-A39D-07	TCGA-WX-AA46	19.8624	37.377	3.69645	5.93612	17.1985	38.3561	0.269728	0.302628	38.7889	1
	LIHC	TCGA-DD-A1EE-01A-11R-A131-07	TCGA-DD-A1EE	45.1832	55.5005	4.87904	12.3435	34.9695	33.5102	0.0261938	0.158699	42.0157	1
	LIHC	TCGA-FV-A4ZQ-01A-11R-A266-07	TCGA-FV-A4ZQ	22.9938	35.3296	4.47148	7.8628	19.5601	15.7127	0.165677	0.786914	86.9665	1
grade	LIHC	TCGA-GJ-A3OU-01A-31R-A38B-07	TCGA-GJ-A3OU	28.0903	30.5225	4.07952	4.82271	23.6692	8.3143	0.165754	0.652967	71.4201	G3
	LIHC	TCGA-G3-A7M9-01A-23R-A352-07	TCGA-G3-A7M9	94.8909	78.6876	6.79465	18.0165	59.8833	22.3209	6.67472	2.48078	238.727	G3	Median
	LIHC	TCGA-ED-A627-01A-12R-A311-07	TCGA-ED-A627	21.3876	35.8061	4.08627	7.22106	18.7668	29.3933	1.19179	0.832011	60.9028	G3	NSUN1	NSUN2	NSUN3	NSUN4	NSUN5	NSUN6	NSUN7	TRDMT1	ALYREF
	LIHC	TCGA-DD-AACB-01A-11R-A41C-07	TCGA-DD-AACB	15.7902	21.333	2.14392	6.16223	18.4367	9.60647	0.0214723	0.443281	114.485	G3	20.6057	34.2084	3.06847	6.15874	23.4671	18.7596	0.0862304	0.376383	74.6472
	LIHC	TCGA-CC-5264-01A-01R-A131-07	TCGA-CC-5264	26.8878	58.4208	5.14856	9.49499	36.35	17.6445	0.010709	0.927572	170.585	G2
	LIHC	TCGA-DD-AA3A-01A-11R-A37K-07	TCGA-DD-AA3A	44.1096	68.2196	4.11302	14.7129	49.3699	19.0996	0.6444	1.17746	197.713	G1
	LIHC	TCGA-DD-AAEI-01A-11R-A41C-07	TCGA-DD-AAEI	43.8813	25.9372	2.02526	4.66173	11.234	9.84109	0	0.0828739	62.0456	G1
	LIHC	TCGA-DD-AADF-01A-11R-A41C-07	TCGA-DD-AADF	23.1829	37.5535	2.20409	4.93271	21.7466	28.1272	0	0.191	364.341	G3
	LIHC	TCGA-UB-A7MA-01A-11R-A33R-07	TCGA-UB-A7MA	11.1794	29.0108	3.12772	8.15656	31.7422	22.0832	8.83236	1.04749	208.211	G2
	LIHC	TCGA-EP-A3JL-01A-11R-A213-07	TCGA-EP-A3JL	25.6845	51.6092	1.90826	4.94413	28.9063	12.0416	0.0134576	0.314061	67.3061	G3
	LIHC	TCGA-DD-AACZ-01A-11R-A41C-07	TCGA-DD-AACZ	54.6224	65.3835	4.15735	9.75293	21.3028	39.7632	0.0147907	1.14172	89.6566	G3
	LIHC	TCGA-2Y-A9HA-01A-11R-A39D-07	TCGA-2Y-A9HA	26.5289	51.4253	2.56467	8.28851	26.2454	14.1094	0.0576728	0.341655	50.6202	G3
	LIHC	TCGA-ED-A82E-01A-11R-A352-07	TCGA-ED-A82E	24.3865	50.1959	8.02214	11.4115	37.7117	15.479	7.71542	1.65662	76.5707	G2
	LIHC	TCGA-ED-A66Y-01A-11R-A311-07	TCGA-ED-A66Y	26.215	29.2594	3.07315	7.07346	25.5597	32.4468	0.30126	0.370028	110.02	G3
	LIHC	TCGA-DD-AACF-01A-11R-A41C-07	TCGA-DD-AACF	19.7507	38.0811	1.78348	5.95617	43.4978	18.7194	0.0132026	0.367361	93.3154	G3
	LIHC	TCGA-MI-A75G-01A-11R-A32O-07	TCGA-MI-A75G	20.6057	31.6311	2.16245	3.77658	30.2841	25.5105	0.0337636	0.21719	61.6969	G3
	LIHC	TCGA-DD-AAEG-01A-11R-A39D-07	TCGA-DD-AAEG	28.7746	55.5626	3.56521	7.60713	26.0468	11.2864	0.170877	0.245401	32.6106	G2
	LIHC	TCGA-DD-AAD2-01A-11R-A41C-07	TCGA-DD-AAD2	21.4882	66.8345	2.13951	7.22817	15.9184	25.6108	0.137305	0.281696	51.8493	G3
	LIHC	TCGA-UB-A7MB-01A-11R-A33R-07	TCGA-UB-A7MB	24.1592	45.1641	3.41836	9.50967	29.1514	20.8031	1.61268	0.380922	84.9006	G2
	LIHC	TCGA-DD-AACQ-01A-11R-A41C-07	TCGA-DD-AACQ	17.2615	30.0108	3.18604	8.27125	19.5277	27.1497	4.42608	0.282218	57.6122	G3
	LIHC	TCGA-2Y-A9GW-01A-11R-A38B-07	TCGA-2Y-A9GW	12.89	28.4218	2.31426	4.19372	22.1204	18.809	0.093499	0.286736	55.9367	G3
	LIHC	TCGA-G3-A3CG-01A-11R-A213-07	TCGA-G3-A3CG	23.5261	45.723	3.29239	7.53482	21.7371	35.789	0.0341216	0.245015	40.2805	G3
	LIHC	TCGA-DD-AAEH-01A-11R-A41C-07	TCGA-DD-AAEH	14.0671	28.7843	2.38955	4.20376	17.0457	24.8882	0.0654702	0.227713	46.6085	G3
	LIHC	TCGA-KR-A7K2-01A-12R-A33R-07	TCGA-KR-A7K2	17.1437	24.2281	1.49197	2.54796	18.3059	16.2073	0.157362	0.303676	66.9794	G3
	LIHC	TCGA-RC-A6M3-01A-11R-A32O-07	TCGA-RC-A6M3	75.6667	63.7457	2.66737	12.8059	47.8493	35.5282	1.51975	0.250548	116.036	G3
	LIHC	TCGA-EP-A3RK-01A-11R-A22L-07	TCGA-EP-A3RK	26.1807	33.3489	7.29627	7.88233	26.1673	4.98807	0.201295	0.41556	120.326	G2
	LIHC	TCGA-UB-A7MC-01A-11R-A33R-07	TCGA-UB-A7MC	27.0165	30.53	3.22932	6.60709	29.2571	19.9321	0.0106321	0.749137	104.849	G2
	LIHC	TCGA-MI-A75H-01A-11R-A32O-07	TCGA-MI-A75H	27.4492	19.1115	2.84376	5.13643	23.223	18.6515	0	0.123135	39.996	G2
	LIHC	TCGA-DD-AADY-01A-11R-A41C-07	TCGA-DD-AADY	24.2993	36.0408	7.31092	4.20033	21.4682	78.1274	0.0506594	0.898049	82.1725	G3
	LIHC	TCGA-BC-A10W-01A-11R-A131-07	TCGA-BC-A10W	36.3475	55.8621	8.22863	35.0513	30.2321	12.8138	3.35381	0.195616	139.075	G3
	LIHC	TCGA-DD-AADN-01A-11R-A41C-07	TCGA-DD-AADN	21.3141	14.2271	0.981275	5.82246	12.9572	7.40321	0	0.043739	238.768	G3
	LIHC	TCGA-DD-AAVX-01A-11R-A41C-07	TCGA-DD-AAVX	25.5276	25.3586	2.80969	4.52995	25.7711	26.1243	0.0224745	0.151295	47.9314	G3
	LIHC	TCGA-QA-A7B7-01A-11R-A32O-07	TCGA-QA-A7B7	28.2443	48.3982	4.57468	7.60129	31.5607	8.75401	4.31776	0.657456	100.648	G2
	LIHC	TCGA-G3-A25Z-01A-11R-A16W-07	TCGA-G3-A25Z	13.2479	25.4066	2.49699	6.15874	30.7489	17.9431	0.010157	0.309968	90.9799	G2
	LIHC	TCGA-DD-A39V-01A-11R-A213-07	TCGA-DD-A39V	17.8627	13.5858	2.32221	4.45141	36.8611	5.78816	0.0688482	0.179211	118.666	G2
	LIHC	TCGA-5C-A9VH-01A-11R-A37K-07	TCGA-5C-A9VH	26.3242	35.0628	3.32011	3.87589	32.266	21.6473	1.65445	0.566442	77.0551	G2
	LIHC	TCGA-ZP-A9D4-01A-11R-A37K-07	TCGA-ZP-A9D4	20.3143	19.6651	3.67041	6.27327	24.5517	19.1075	0.0767461	0.495977	78.0577	G3
	LIHC	TCGA-G3-AAV6-01A-21R-A37K-07	TCGA-G3-AAV6	29.3227	26.6048	2.15922	3.05772	45.734	11.1718	0.025354	0.278777	353.339	G2
	LIHC	TCGA-DD-A4NG-01A-11R-A27V-07	TCGA-DD-A4NG	27.109	47.5097	3.82709	3.13103	28.1386	59.7831	0.0394914	0.256989	62.8711	G3
	LIHC	TCGA-BC-A10X-01A-11R-A131-07	TCGA-BC-A10X	17.9264	34.3487	2.831	6.74804	12.2152	37.9359	0.520759	0.438209	34.2183	G3
	LIHC	TCGA-DD-A1EF-01A-11R-A131-07	TCGA-DD-A1EF	34.0799	35.4996	5.37286	7.72605	23.4447	16.2493	0	0.363361	90.1324	G3
	LIHC	TCGA-G3-A5SL-01A-11R-A27V-07	TCGA-G3-A5SL	24.3559	41.1526	2.66169	6.84586	20.3799	20.0776	0.0377654	0.0960427	37.6621	G3
	LIHC	TCGA-EP-A12J-01A-11R-A131-07	TCGA-EP-A12J	24.6913	29.8256	4.43068	7.4292	22.3616	24.4713	0	0.144067	34.5687	G3
	LIHC	TCGA-T1-A6J8-01A-11R-A32O-07	TCGA-T1-A6J8	10.2319	36.0702	3.56014	3.83179	28.4198	17.0237	2.30628	0.291417	27.1724	G3
	LIHC	TCGA-G3-AAV0-01A-11R-A37K-07	TCGA-G3-AAV0	14.2032	18.6843	1.96331	2.22252	14.8246	13.7597	0.0672398	0.144847	35.1034	G3
	LIHC	TCGA-CC-A9FV-01A-11R-A37K-07	TCGA-CC-A9FV	23.6675	35.8662	5.46228	9.60897	21.4237	7.55056	1.31062	1.996	74.3487	G2
	LIHC	TCGA-XR-A8TG-01A-11R-A36F-07	TCGA-XR-A8TG	8.40533	38.5606	3.94317	7.42922	18.5071	30.7085	0.086496	0.478762	79.6341	G3
	LIHC	TCGA-ED-A8O5-01A-11R-A36F-07	TCGA-ED-A8O5	16.6494	23.0728	3.28161	5.40838	21.0701	35.0136	0.378076	0.485627	55.7653	G3
	LIHC	TCGA-DD-AACO-01A-11R-A41C-07	TCGA-DD-AACO	8.79369	15.9025	1.74983	7.76666	20.4195	4.53833	2.12722	0.0280787	102.236	G3
	LIHC	TCGA-DD-A3A3-01A-11R-A22L-07	TCGA-DD-A3A3	9.36587	16.4088	1.01006	4.94447	16.8057	8.0608	0.0968593	0.149038	47.0087	G2
	LIHC	TCGA-2Y-A9H6-01A-11R-A39D-07	TCGA-2Y-A9H6	13.3496	35.9408	4.13803	3.56137	24.0418	30.9082	0.115076	0.59023	66.2201	G3
	LIHC	TCGA-LG-A9QD-01A-11R-A38B-07	TCGA-LG-A9QD	15.8863	21.4374	3.37351	5.07512	12.5722	21.7378	0.103685	0.243004	24.2931	G3
	LIHC	TCGA-DD-AAE0-01A-11R-A41C-07	TCGA-DD-AAE0	35.7237	28.5762	1.28411	4.74947	31.9404	8.80359	6.40654	0.990343	203.987	G2
	LIHC	TCGA-DD-AACI-01A-11R-A41C-07	TCGA-DD-AACI	19.6099	20.6148	0.983066	6.72869	32.9157	15.6102	0.0478226	0.236085	74.1235	G2
	LIHC	TCGA-DD-AAD0-01A-11R-A41C-07	TCGA-DD-AAD0	23.9359	29.7499	5.09176	6.84829	24.5457	12.7159	0	0.0504351	88.3467	G3
	LIHC	TCGA-WQ-AB4B-01A-11R-A41C-07	TCGA-WQ-AB4B	17.1282	23.7731	1.89018	3.43039	18.848	15.9292	0.0372361	0.167112	27.4033	G3
	LIHC	TCGA-DD-AACW-01A-11R-A41C-07	TCGA-DD-AACW	29.6171	27.031	2.6332	3.92256	26.1216	31.5234	2.8038	0.436121	84.7951	G3
	LIHC	TCGA-BD-A2L6-01A-11R-A213-07	TCGA-BD-A2L6	4.97585	17.1609	2.22099	4.0739	15.7186	19.4998	0	0.547956	64.4902	G2
	LIHC	TCGA-DD-A3A6-01A-11R-A22L-07	TCGA-DD-A3A6	30.1101	10.1436	1.76276	5.64379	11.3362	4.71492	0.0792801	0.426961	32.1492	G3
	LIHC	TCGA-DD-AAW1-01A-11R-A41C-07	TCGA-DD-AAW1	15.2606	26.4457	3.06799	5.56404	15.8158	27.113	0.0257503	0.0693388	46.5255	G2
	LIHC	TCGA-FV-A3I0-01A-11R-A22L-07	TCGA-FV-A3I0	22.027	37.57	3.12539	9.96861	32.0858	5.85942	0.610122	1.09527	93.612	G2
	LIHC	TCGA-DD-A39X-01A-11R-A213-07	TCGA-DD-A39X	13.7329	25.3287	1.24757	6.5391	23.226	6.53817	0.0289656	0.363985	57.2507	G3
	LIHC	TCGA-3K-AAZ8-01A-12R-A39D-07	TCGA-3K-AAZ8	22.5731	35.4383	2.18494	5.32406	28.5504	31.5571	0.089356	0.0515598	69.5562	G3
	LIHC	TCGA-K7-A5RF-01A-11R-A28V-07	TCGA-K7-A5RF	11.0394	22.0971	2.34368	5.1911	12.1657	21.9051	0.175423	0.254352	38.0612	G2
	LIHC	TCGA-DD-A115-01A-11R-A131-07	TCGA-DD-A115	15.1933	35.4321	3.15556	4.99966	21.2554	28.491	0.286545	0.345609	66.4375	G3
	LIHC	TCGA-ED-A7PY-01A-11R-A33R-07	TCGA-ED-A7PY	22.5314	23.4726	1.65991	2.47045	33.0245	21.7656	5.3181	0.295952	51.566	G3
	LIHC	TCGA-ED-A66X-01A-11R-A311-07	TCGA-ED-A66X	34.1519	42.6118	3.51967	5.3847	25.0496	14.2386	1.17349	0.544809	82.694	G2
	LIHC	TCGA-ZP-A9CY-01A-11R-A38B-07	TCGA-ZP-A9CY	11.9186	31.3721	2.66714	4.5303	12.2821	26.0736	0.0580602	0.377824	42.6413	G1
	LIHC	TCGA-DD-A73B-01A-12R-A32O-07	TCGA-DD-A73B	17.2648	36.547	4.64265	2.57567	21.5107	18.772	1.69311	1.18933	67.2945	G2
	LIHC	TCGA-RC-A7S9-01A-11R-A33R-07	TCGA-RC-A7S9	19.0603	20.2645	1.79833	4.38367	17.9969	31.4092	0.0112806	0.0708767	84.5765	G3
	LIHC	TCGA-BC-A10S-01A-22R-A131-07	TCGA-BC-A10S	20.3771	26.8144	1.90366	3.83706	24.4689	25.1405	0.0438424	0.142651	64.0364	G1
	LIHC	TCGA-DD-A4NB-01A-12R-A266-07	TCGA-DD-A4NB	19.0108	31.2436	5.98684	7.67386	13.0498	15.0432	0.0726242	0.757787	39.8123	G2
	LIHC	TCGA-CC-A5UC-01A-11R-A28V-07	TCGA-CC-A5UC	45.4352	45.0174	2.19219	6.58568	18.4325	33.0369	2.4234	0.620271	169.93	G3
	LIHC	TCGA-EP-A26S-01A-11R-A16W-07	TCGA-EP-A26S	21.3534	35.7351	5.69847	6.71826	36.8568	27.8643	0.0120206	0.873945	61.2746	G2
	LIHC	TCGA-K7-A6G5-01A-11R-A311-07	TCGA-K7-A6G5	12.9374	18.6095	1.26656	4.11614	13.791	21.2574	0.0819127	0.152298	35.0446	G2
	LIHC	TCGA-2Y-A9H1-01A-11R-A38B-07	TCGA-2Y-A9H1	12.5037	15.2159	0.881568	3.70215	24.0678	8.46324	0.0851906	0.0254884	67.5994	G2
	LIHC	TCGA-G3-A25S-01A-11R-A16W-07	TCGA-G3-A25S	19.0625	19.5977	4.06416	6.46968	45.2668	18.0426	0.100651	0.259733	172.52	G2
	LIHC	TCGA-DD-AAE3-01A-11R-A41C-07	TCGA-DD-AAE3	10.1505	29.9342	1.68239	4.85819	21.6546	32.4975	0	0.288953	104.713	G2
	LIHC	TCGA-2Y-A9H3-01A-11R-A38B-07	TCGA-2Y-A9H3	11.4926	15.653	1.62264	4.92851	33.1734	6.26313	0.268069	0.146086	82.1908	G1
	LIHC	TCGA-CC-5261-01A-01R-A131-07	TCGA-CC-5261	26.3167	41.0836	5.36764	7.7644	19.7299	17.5697	11.116	1.32354	137.377	G2
	LIHC	TCGA-BC-A217-01A-11R-A155-07	TCGA-BC-A217	9.00249	32.9313	5.99037	7.64727	24.6499	23.036	0.111555	0.678657	271.908	G3
	LIHC	TCGA-MI-A75C-01A-11R-A32O-07	TCGA-MI-A75C	62.1968	28.1771	1.9808	5.3461	32.0367	35.6883	0.0923214	0.272273	60.1776	G3
	LIHC	TCGA-DD-AAVY-01A-11R-A41C-07	TCGA-DD-AAVY	32.6938	49.5981	2.13372	6.04202	26.6759	32.6904	0	0.376383	38.0315	G2
	LIHC	TCGA-DD-AADG-01A-11R-A41C-07	TCGA-DD-AADG	21.3928	19.0368	3.07946	8.10598	32.9154	20.8032	0.0147993	0.185969	78.5061	G3
	LIHC	TCGA-2Y-A9H7-01A-11R-A39D-07	TCGA-2Y-A9H7	18.6499	22.5778	2.65021	3.53317	18.1542	33.7608	0.043121	0.348341	95.818	G2
	LIHC	TCGA-BW-A5NO-01A-11R-A27V-07	TCGA-BW-A5NO	16.1834	26.6553	2.92173	5.72166	19.9788	16.5406	0	0.457673	210.021	G2
	LIHC	TCGA-MR-A520-01A-11R-A266-07	TCGA-MR-A520	6.75296	23.0062	2.18434	5.85418	6.57685	9.3577	0.157347	0.250365	19.0345	G1
	LIHC	TCGA-DD-A1EG-01A-11R-A213-07	TCGA-DD-A1EG	20.5418	29.4269	3.09038	3.10444	20.068	15.1397	0.0403641	0.307955	60.7746	G3
	LIHC	TCGA-CC-A7IF-01A-11R-A33J-07	TCGA-CC-A7IF	15.1038	31.8205	1.58161	4.26979	25.5535	15.3492	1.50188	0.185702	97.9151	G1
	LIHC	TCGA-DD-AADC-01A-11R-A41C-07	TCGA-DD-AADC	43.275	87.2457	4.72836	13.6609	35.315	36.1174	0.140886	0.579591	378.124	G3
	LIHC	TCGA-EP-A2KA-01A-11R-A180-07	TCGA-EP-A2KA	23.3815	20.3643	2.29093	4.29388	30.878	20.3703	0.0476928	0.305008	73.2777	G3
	LIHC	TCGA-DD-A39Z-01A-11R-A213-07	TCGA-DD-A39Z	18.197	16.0543	1.29441	6.54125	31.0957	25.9514	0.0152746	0.0891158	65.5194	G2
	LIHC	TCGA-DD-AAE7-01A-11R-A41C-07	TCGA-DD-AAE7	10.4922	23.3429	2.25999	3.85231	11.1334	20.5278	0.103598	0.260364	34.8531	G2
	LIHC	TCGA-YA-A8S7-01A-11R-A37K-07	TCGA-YA-A8S7	35.1696	38.2516	3.09989	8.30177	42.7284	11.6587	0.241278	1.40768	90.8659	G3
	LIHC	TCGA-CC-5260-01A-01R-A131-07	TCGA-CC-5260	49.0884	52.1991	6.71576	23.4436	44.0444	9.81218	0	0.930857	145.934	G1
	LIHC	TCGA-BC-A3KF-01A-11R-A213-07	TCGA-BC-A3KF	21.3836	40.5473	2.34896	6.23048	22.1878	19.1855	1.5324	0.952233	57.0953	G2
	LIHC	TCGA-DD-AADI-01A-11R-A41C-07	TCGA-DD-AADI	22.7764	17.1796	1.38554	3.69688	34.9194	9.78644	0.635129	0.477441	128.109	G3
	LIHC	TCGA-DD-A3A5-01A-11R-A22L-07	TCGA-DD-A3A5	10.4598	21.0877	2.0655	3.93184	34.5261	8.38897	0	0.274527	96.8916	G2
	LIHC	TCGA-FV-A3I1-01A-11R-A22L-07	TCGA-FV-A3I1	24.8406	36.8751	3.60885	9.8285	28.0323	16.8835	0.0687086	0.407032	55.0643	G2
	LIHC	TCGA-G3-A25U-01A-11R-A16W-07	TCGA-G3-A25U	28.6295	44.3153	3.18458	10.2874	22.006	16.3283	0.0141623	0.368642	133.195	G3
	LIHC	TCGA-G3-AAV1-01A-11R-A38B-07	TCGA-G3-AAV1	37.3536	65.7051	6.74268	11.7013	33.6172	13.4908	0.0301545	0.338325	76.0405	G3
	LIHC	TCGA-G3-AAUZ-01A-11R-A38B-07	TCGA-G3-AAUZ	10.2084	11.0867	1.00369	3.78478	19.8227	10.4446	0	0.148099	92.9293	G2
	LIHC	TCGA-G3-AAV4-01A-11R-A38B-07	TCGA-G3-AAV4	29.4947	40.3431	4.13607	8.36629	38.3485	23.717	0.0177961	0.0878537	69.0652	G1
	LIHC	TCGA-FV-A3R3-01A-11R-A22L-07	TCGA-FV-A3R3	12.782	33.7686	4.02751	7.84885	12.6553	18.8394	7.6027	0.628881	42.8083	G2
	LIHC	TCGA-2Y-A9H4-01A-11R-A38B-07	TCGA-2Y-A9H4	12.8133	39.0326	1.92495	4.9676	22.5765	6.75653	0.074609	0.44366	60.7902	G2
	LIHC	TCGA-CC-A3M9-01A-11R-A213-07	TCGA-CC-A3M9	52.3451	31.4245	4.82726	7.94904	18.8677	5.64867	0.111444	1.80054	288.268	G3
	LIHC	TCGA-DD-A4NJ-01A-11R-A27V-07	TCGA-DD-A4NJ	14.4504	54.5616	5.40978	10.0885	29.5238	26.8821	0.207986	0.443375	95.3527	G2
	LIHC	TCGA-DD-AACH-01A-11R-A41C-07	TCGA-DD-AACH	20.2913	41.9875	6.86322	14.3528	37.5192	18.268	0.17016	2.00188	112.667	G3
	LIHC	TCGA-CC-A8HT-01A-11R-A36F-07	TCGA-CC-A8HT	60.129	47.0726	4.0924	8.98877	39.6963	17.8667	0	0.610688	112.059	G2
	LIHC	TCGA-DD-AAEB-01A-11R-A41C-07	TCGA-DD-AAEB	9.88006	18.5824	1.51871	4.02001	22.3933	23.704	0.0402233	0.225648	25.3729	G2
	LIHC	TCGA-DD-A4NE-01A-11R-A27V-07	TCGA-DD-A4NE	16.9125	51.1329	3.99276	6.78318	19.2471	25.6003	0.141816	0.770818	69.5781	G3
	LIHC	TCGA-DD-A114-01A-11R-A131-07	TCGA-DD-A114	37.6121	39.0613	5.87701	10.3645	34.0803	8.24347	1.75777	1.30283	178.8	G3
	LIHC	TCGA-5C-AAPD-01A-21R-A39D-07	TCGA-5C-AAPD	25.9511	34.1393	3.58412	6.28864	40.0368	13.3639	0.0639952	0.373365	156.811	G1
	LIHC	TCGA-DD-A1EA-01A-11R-A131-07	TCGA-DD-A1EA	19.4727	59.7406	6.7525	8.19871	23.4078	11.299	0.0183323	0.255047	71.6969	G2
	LIHC	TCGA-XR-A8TD-01A-12R-A39D-07	TCGA-XR-A8TD	18.1523	34.0602	2.90301	5.34249	18.5932	14.0743	0.21521	0.601793	99.802	G3
	LIHC	TCGA-ZS-A9CG-01A-11R-A37K-07	TCGA-ZS-A9CG	15.4412	26.8591	2.31986	5.6489	21.0706	23.0282	0.0154464	0.31888	34.0097	G2
	LIHC	TCGA-2Y-A9H2-01A-12R-A38B-07	TCGA-2Y-A9H2	50.9854	70.5058	4.3491	24.0761	45.9196	16.0839	0.342871	0.896108	148.369	G3
	LIHC	TCGA-FV-A2QQ-01A-11R-A22L-07	TCGA-FV-A2QQ	34.411	36.8782	2.86219	2.80441	24.4844	15.1519	0.0470518	0.205885	55.9686	G2
	LIHC	TCGA-CC-A3MC-01A-11R-A22L-07	TCGA-CC-A3MC	25.7148	47.1648	2.66482	4.89989	24.0178	11.3157	0.0278599	0.518884	41.55	G2
	LIHC	TCGA-DD-AAE1-01A-11R-A41C-07	TCGA-DD-AAE1	23.8924	18.3254	2.02944	2.99183	22.2111	24.2177	0.0186058	0.492655	75.8405	G3
	LIHC	TCGA-DD-A4NN-01A-11R-A28V-07	TCGA-DD-A4NN	36.2372	31.4899	2.49098	3.14947	42.2055	10.346	2.94303	0.735709	108.216	G3
	LIHC	TCGA-DD-AACK-01A-11R-A41C-07	TCGA-DD-AACK	31.4371	37.823	4.19412	8.55262	17.9753	25.8024	0.0303688	0.509732	68.9822	G2
	LIHC	TCGA-G3-A5SK-01A-11R-A27V-07	TCGA-G3-A5SK	7.56764	29.6024	1.71668	5.35822	5.73443	71.4845	0.0162381	0.357088	32.1924	G1
	LIHC	TCGA-DD-A4NP-01A-11R-A28V-07	TCGA-DD-A4NP	10.099	25.0222	2.7452	5.2187	12.4015	21.7314	0.0766834	0.164426	36.8548	G3
	LIHC	TCGA-4R-AA8I-01A-11R-A38B-07	TCGA-4R-AA8I	25.7652	48.5382	5.30932	7.22449	23.4671	16.9381	0.10635	0.938669	34.3948	G2
	LIHC	TCGA-KR-A7K8-01A-11R-A33J-07	TCGA-KR-A7K8	48.2894	36.277	2.08509	6.03387	46.3479	22.6506	0.065397	0.234796	64.4815	G1
	LIHC	TCGA-DD-A73A-01A-12R-A32O-07	TCGA-DD-A73A	19.6608	32.9651	2.99055	5.2615	13.0987	27.0017	0.0695463	0.42916	58.4409	G2
	LIHC	TCGA-BC-A8YO-01A-11R-A37K-07	TCGA-BC-A8YO	38.9547	51.6381	10.1761	11.7984	26.8327	23.4529	0.0297625	0.55432	110.097	G3
	LIHC	TCGA-2Y-A9GY-01A-11R-A38B-07	TCGA-2Y-A9GY	36.1828	32.7627	3.49047	7.43271	32.336	12.2989	3.51295	0.746799	219.296	G3
	LIHC	TCGA-DD-AAVR-01A-11R-A41C-07	TCGA-DD-AAVR	14.8706	23.1049	1.89578	5.63078	17.9923	14.7484	0.0826632	0.46373	50.5714	G2
	LIHC	TCGA-DD-AAE6-01A-11R-A41C-07	TCGA-DD-AAE6	28.5638	47.8729	1.94953	4.45461	27.5452	18.2946	0.111977	0.0628176	80.6417	G2
	LIHC	TCGA-G3-A25T-01A-11R-A16W-07	TCGA-G3-A25T	26.0466	25.0667	2.51865	10.4681	39.2466	12.8597	0.0890371	0.656468	123.218	G2
	LIHC	TCGA-BD-A3EP-01A-11R-A22L-07	TCGA-BD-A3EP	25.1085	35.4563	2.99479	5.29385	28.1995	17.5548	0.110067	0.945595	64.0457	G2
	LIHC	TCGA-DD-AACT-01A-11R-A41C-07	TCGA-DD-AACT	16.1307	21.8151	2.55356	4.47855	20.8954	15.8617	0.0773751	0.127326	35.3279	G2
	LIHC	TCGA-CC-A7IL-01A-11R-A33R-07	TCGA-CC-A7IL	12.6854	47.4722	2.61153	4.44956	28.1483	19.0726	0.0417788	0.262499	67.9559	G1
	LIHC	TCGA-G3-AAV7-01A-11R-A38B-07	TCGA-G3-AAV7	30.038	90.754	5.49187	10.5936	48.9721	11.8706	1.3588	1.24937	180.037	G2
	LIHC	TCGA-DD-A11D-01A-11R-A131-07	TCGA-DD-A11D	12.4079	31.9073	2.70251	4.5611	19.2325	36.6896	0.0233402	0.199022	32.7412	G2
	LIHC	TCGA-CC-A9FU-01A-11R-A37K-07	TCGA-CC-A9FU	38.3927	30.1671	2.13447	9.74862	48.7213	14.995	5.54702	2.15529	216.609	G2
	LIHC	TCGA-2Y-A9HB-01A-11R-A39D-07	TCGA-2Y-A9HB	9.87672	45.251	3.20233	6.77595	17.6706	25.7766	0.0249454	0.167929	47.7312	G2
	LIHC	TCGA-DD-AAC9-01A-11R-A41C-07	TCGA-DD-AAC9	9.41787	15.3669	1.51315	3.03625	12.7951	11.269	0.0416175	0.124517	49.5461	G2
	LIHC	TCGA-DD-AAVU-01A-11R-A41C-07	TCGA-DD-AAVU	12.8957	22.4576	2.02023	3.63199	33.6399	9.52956	0.0133027	0.268655	76.4012	G2
	LIHC	TCGA-DD-AAEK-01A-11R-A41C-07	TCGA-DD-AAEK	15.3921	74.9716	3.67809	5.47566	16.656	31.0688	0.112402	0.529671	74.8705	G3
	LIHC	TCGA-CC-5258-01A-01R-A131-07	TCGA-CC-5258	29.0383	24.186	2.75521	10.9187	18.8937	20.2398	1.64752	0.55201	86.0623	G2
	LIHC	TCGA-FV-A495-01A-11R-A266-07	TCGA-FV-A495	10.4772	19.3876	1.19633	3.73216	33.496	8.96413	0.0915674	0.105672	172.182	G2
	LIHC	TCGA-UB-A7MF-01A-11R-A33J-07	TCGA-UB-A7MF	16.5497	33.2254	2.37775	6.84331	24.8372	9.34337	0.0303631	0.0999288	104.399	G2
	LIHC	TCGA-CC-A7IK-01A-12R-A33R-07	TCGA-CC-A7IK	15.6045	32.7586	8.46777	12.3089	25.4327	10.7152	0	1.00857	87.3422	G3
	LIHC	TCGA-DD-AAED-01A-12R-A41C-07	TCGA-DD-AAED	33.5423	35.7053	2.5313	7.16499	19.8003	92.5466	0.174892	0.451317	32.834	G3
	LIHC	TCGA-CC-5262-01A-01R-A131-07	TCGA-CC-5262	26.0951	26.2082	1.94581	8.20831	18.5627	10.2246	0.0138041	0.346927	77.954	G1
	LIHC	TCGA-LG-A6GG-01A-11R-A311-07	TCGA-LG-A6GG	19.5078	31.4364	3.58791	6.44997	20.9304	46.6182	0.0127648	0.389551	47.0085	G2
	LIHC	TCGA-G3-A7M6-01A-11R-A33R-07	TCGA-G3-A7M6	40.8895	50.6081	5.27791	11.2258	29.2893	23.2224	12.8013	2.75711	174.295	G3
	LIHC	TCGA-2Y-A9GV-01A-11R-A38B-07	TCGA-2Y-A9GV	8.44767	35.9555	3.72195	5.56692	12.4875	31.0995	0.0414575	0.623291	40.2234	G1
	LIHC	TCGA-DD-AACJ-01A-11R-A41C-07	TCGA-DD-AACJ	21.0646	34.5564	1.57134	8.36513	26.0211	9.87564	0	0.205188	119.64	G2
	LIHC	TCGA-DD-A3A2-01A-11R-A213-07	TCGA-DD-A3A2	11.9331	26.1441	2.65438	4.97447	17.7121	16.8847	0	0.515735	27.7775	G1
	LIHC	TCGA-ED-A97K-01A-21R-A38B-07	TCGA-ED-A97K	44.833	54.1973	8.83798	9.35301	34.9396	19.5877	10.2106	1.0827	55.1156	G2
	LIHC	TCGA-CC-A5UD-01A-11R-A28V-07	TCGA-CC-A5UD	55.229	66.8135	5.54117	15.0355	40.9206	27.1896	0.132842	0.96241	293.176	G2
	LIHC	TCGA-DD-AAE9-01A-11R-A41C-07	TCGA-DD-AAE9	23.9617	23.0753	3.36726	5.29903	32.8589	17.8492	0.108466	0.219052	25.9833	G3
	LIHC	TCGA-DD-AAC8-01A-11R-A41C-07	TCGA-DD-AAC8	31.9169	50.1494	3.43954	4.94838	37.4612	6.43828	0.0288688	0.764404	92.6998	G3
	LIHC	TCGA-WJ-A86L-01A-12R-A39D-07	TCGA-WJ-A86L	17.2358	32.7768	3.66063	10.9994	16.5026	19.6393	0.0192197	0.457157	60.9654	G2
	LIHC	TCGA-DD-A4NF-01A-11R-A27V-07	TCGA-DD-A4NF	17.531	33.6811	5.11731	9.30375	14.8459	20.9244	0.0622346	0.370076	29.9573	G2
	LIHC	TCGA-DD-A1EB-01A-11R-A131-07	TCGA-DD-A1EB	26.6967	60.1689	3.8564	6.94538	15.564	18.0158	0	0.552279	77.4479	G2
	LIHC	TCGA-GJ-A9DB-01A-11R-A37K-07	TCGA-GJ-A9DB	20.221	56.7194	4.08677	6.5879	20.5035	25.2475	0.0482253	0.533862	63.4003	G2
	LIHC	TCGA-2Y-A9H9-01A-21R-A39D-07	TCGA-2Y-A9H9	18.2218	36.5462	2.51476	8.50878	24.8726	28.8717	0.0922209	0.325929	94.7042	G2
	LIHC	TCGA-DD-AAD5-01A-11R-A41C-07	TCGA-DD-AAD5	30.9932	52.2778	4.45368	9.07251	42.6623	25.3488	0.0541638	1.50711	184.093	G3
	LIHC	TCGA-5R-AAAM-01A-12R-A41C-07	TCGA-5R-AAAM	15.8241	30.6352	2.97794	6.15061	14.5139	20.4334	0.0167416	0.26297	43.9522	G2
	LIHC	TCGA-ED-A4XI-01A-11R-A266-07	TCGA-ED-A4XI	11.5268	30.968	3.18391	5.63133	14.1061	31.2947	0.727554	0.294507	33.9814	G3
	LIHC	TCGA-BC-A10Y-01A-11R-A131-07	TCGA-BC-A10Y	16.6986	33.1346	4.77233	6.9077	30.6898	14.4519	0.0115842	0.712245	184.04	G3
	LIHC	TCGA-DD-A73E-01A-12R-A32O-07	TCGA-DD-A73E	18.0167	33.267	5.6157	11.1276	36.9471	14.0107	0.0372869	0.108771	82.2101	G1
	LIHC	TCGA-DD-AADK-01A-11R-A41C-07	TCGA-DD-AADK	21.0968	22.865	1.69962	3.21602	19.9691	19.4373	0.170094	0.180432	47.981	G3
	LIHC	TCGA-EP-A2KB-01A-11R-A180-07	TCGA-EP-A2KB	17.3737	21.8877	2.77264	5.13308	11.9806	30.2389	0.226879	0.332024	63.3796	G2
	LIHC	TCGA-XR-A8TF-01A-11R-A36F-07	TCGA-XR-A8TF	52.1626	69.3823	3.55877	15.8876	37.7418	34.1558	0.0162509	0.583457	80.5439	G1
	LIHC	TCGA-DD-AADM-01A-11R-A41C-07	TCGA-DD-AADM	12.9354	17.7561	2.08441	4.43315	17.8599	10.7812	0.0243556	0.19675	80.1829	G3
	LIHC	TCGA-GJ-A6C0-01A-12R-A311-07	TCGA-GJ-A6C0	8.49823	34.2084	3.62755	5.37274	23.0945	15.0433	0.543518	0.449045	132.836	G2
	LIHC	TCGA-DD-A1EJ-01A-11R-A155-07	TCGA-DD-A1EJ	17.3679	27.5481	3.94185	11.0357	29.9214	20.2339	3.70711	0.480452	124.59	G2
	LIHC	TCGA-2V-A95S-01A-11R-A37K-07	TCGA-2V-A95S	15.8487	24.7577	3.85939	6.13432	25.73	29.4566	0.0415641	0.192753	160.391	G3
	LIHC	TCGA-K7-AAU7-01A-11R-A38B-07	TCGA-K7-AAU7	18.7707	49.1837	6.58724	10.4743	30.3652	13.2498	0.737379	1.50864	154.59	G2
	LIHC	TCGA-DD-AAW0-01A-11R-A41C-07	TCGA-DD-AAW0	30.0341	34.9771	3.54551	4.81926	25.2119	33.2767	0.152401	0.609347	38.7868	G2
	LIHC	TCGA-XR-A8TE-01A-11R-A36F-07	TCGA-XR-A8TE	28.2208	30.1069	2.95398	10.3241	22.2429	11.464	0.087289	0.150169	67.6038	G1
	LIHC	TCGA-G3-A6UC-01A-21R-A33J-07	TCGA-G3-A6UC	19.4996	35.1901	3.33287	9.01529	27.0855	24.6932	0.0909671	0.0816502	42.1713	G2
	LIHC	TCGA-BC-A112-01A-11R-A131-07	TCGA-BC-A112	49.0983	55.0057	4.65264	11.8085	38.7016	9.50589	0.118342	0.713202	161.336	G2
	LIHC	TCGA-ED-A459-01A-11R-A266-07	TCGA-ED-A459	26.2257	43.6953	3.44368	8.98388	41.6705	15.9005	0.013071	0.0586614	64.1163	G2
	LIHC	TCGA-NI-A8LF-01A-11R-A36F-07	TCGA-NI-A8LF	24.5681	28.4387	3.96463	6.30205	21.2432	18.5158	0.0280427	0.176194	34.9154	G3
	LIHC	TCGA-BC-A5W4-01A-11R-A28V-07	TCGA-BC-A5W4	13.4791	21.1213	2.15034	4.90477	38.7516	23.5945	0	0.491901	69.769	G3
	LIHC	TCGA-CC-A7IE-01A-21R-A38B-07	TCGA-CC-A7IE	39.8243	27.8479	2.36009	7.11349	23.5331	10.131	0.182007	0.638612	93.9853	G2
	LIHC	TCGA-5R-AA1D-01A-11R-A38B-07	TCGA-5R-AA1D	16.4406	35.5386	4.91707	7.15397	11.1414	16.1467	0.60684	0.949312	44.9979	G3
	LIHC	TCGA-CC-A7II-01A-11R-A33J-07	TCGA-CC-A7II	87.1211	28.5298	1.81242	9.16755	48.1489	7.61197	3.63875	1.45415	264.717	G3
	LIHC	TCGA-DD-A73C-01A-12R-A33J-07	TCGA-DD-A73C	14.3955	20.8662	5.33821	6.49344	18.1905	17.9386	0.0957761	0.601767	38.6742	G1
	LIHC	TCGA-KR-A7K7-01A-11R-A33J-07	TCGA-KR-A7K7	30.654	19.126	1.25804	3.69372	36.7424	5.22894	0.0457825	0.236287	123.254	G1
	LIHC	TCGA-DD-AAVP-01A-11R-A41C-07	TCGA-DD-AAVP	13.3494	17.5522	2.7759	10.6967	35.6953	17.7484	0.102587	0.379829	64.9428	G1
	LIHC	TCGA-DD-AADS-01A-11R-A41C-07	TCGA-DD-AADS	9.64081	9.55194	1.01291	3.59488	25.3169	6.29378	0.0862304	0.0709488	51.5881	G2
	LIHC	TCGA-DD-A3A1-01A-11R-A213-07	TCGA-DD-A3A1	10.9232	28.8109	4.59071	10.6885	19.9364	22.2887	0.0380838	0.056972	152.338	G2
	LIHC	TCGA-RC-A7SB-01A-21R-A352-07	TCGA-RC-A7SB	16.8201	37.1484	1.56012	5.23806	16.7212	17.5599	0.0603702	0.422659	75.5103	G2
	LIHC	TCGA-DD-AAVZ-01A-11R-A41C-07	TCGA-DD-AAVZ	30.6883	36.371	2.97279	3.75865	23.9985	37.3755	4.94421	0.484257	64.824	G2
	LIHC	TCGA-2Y-A9GT-01A-11R-A38B-07	TCGA-2Y-A9GT	9.75731	22.4731	3.07124	3.74194	8.52224	35.1825	0.0884159	0.293633	38.3504	G2
	LIHC	TCGA-DD-AADQ-01A-11R-A41C-07	TCGA-DD-AADQ	21.54	35.8864	1.7033	5.24048	15.6536	14.0412	0	0.0506149	34.3666	G3
	LIHC	TCGA-DD-A119-01A-11R-A131-07	TCGA-DD-A119	8.22481	19.5177	2.31325	3.88416	25.0251	8.6373	0.0427444	0.359686	62.0795	G3
	LIHC	TCGA-DD-A4NO-01A-11R-A28V-07	TCGA-DD-A4NO	18.1476	47.2691	2.2354	3.17041	18.6719	36.3379	0.161468	0.428753	52.5035	G1
	LIHC	TCGA-BW-A5NP-01A-11R-A27V-07	TCGA-BW-A5NP	26.1048	49.0704	2.39159	5.75164	30.4023	17.827	0.125017	0.768654	81.2263	G3
	LIHC	TCGA-DD-A4NA-01A-11R-A266-07	TCGA-DD-A4NA	10.3355	54.1764	7.115	17.5433	40.4454	11.6644	0.13328	2.39258	86.8753	G3
	LIHC	TCGA-MI-A75E-01A-11R-A32O-07	TCGA-MI-A75E	18.6121	23.2445	1.9177	4.41297	22.5106	21.3487	0.178761	0.200565	47.8664	G2
	LIHC	TCGA-BC-A3KG-01A-11R-A213-07	TCGA-BC-A3KG	20.4388	49.9434	6.54702	9.3138	18.6158	40.184	8.85212	1.88337	59.0103	G3
	LIHC	TCGA-DD-A3A7-01A-11R-A22L-07	TCGA-DD-A3A7	9.02885	17.6647	0.968126	3.84701	52.7094	3.87666	0	0.0443858	94.8677	G3
	LIHC	TCGA-CC-A8HV-01A-11R-A36F-07	TCGA-CC-A8HV	47.1874	32.0688	4.61665	8.60198	44.4866	52.4608	5.27521	0.101911	89.0405	G2
	LIHC	TCGA-DD-AACN-01A-11R-A41C-07	TCGA-DD-AACN	33.4964	34.772	4.4138	5.47422	29.8186	18.2836	0.122338	1.27848	91.9224	G3
	LIHC	TCGA-G3-A25V-01A-11R-A16W-07	TCGA-G3-A25V	16.5946	25.0453	2.09259	4.43819	11.5698	21.2389	0.0491433	0.242605	51.8506	G2
	LIHC	TCGA-DD-AAVS-01A-11R-A41C-07	TCGA-DD-AAVS	24.6824	42.9646	2.64116	4.38648	25.2954	22.8645	7.40664	0.664805	94.515	G2
	LIHC	TCGA-CC-A3MB-01A-11R-A213-07	TCGA-CC-A3MB	29.7392	44.5321	3.87315	5.6111	43.4587	62.4246	0.0230233	0.129158	131.849	G1
	LIHC	TCGA-ZP-A9D0-01A-11R-A37K-07	TCGA-ZP-A9D0	19.8555	51.0909	3.34668	3.68752	18.6131	27.5422	0.303488	0.214032	45.7981	G1
	LIHC	TCGA-DD-AAE2-01A-11R-A41C-07	TCGA-DD-AAE2	23.9821	33.2795	3.62681	6.24617	22.4485	20.9135	0.02456	0.518048	93.6557	G3
	LIHC	TCGA-RG-A7D4-01A-12R-A33R-07	TCGA-RG-A7D4	33.1869	45.3448	2.63389	4.63341	30.4102	6.8686	0.0466213	0.5719	139.808	G2
	LIHC	TCGA-DD-A4NK-01A-11R-A28V-07	TCGA-DD-A4NK	24.3965	69.4053	3.24903	7.36806	43.1604	19.3518	0.0339677	0.35062	41.4762	G2
	LIHC	TCGA-DD-A39W-01A-11R-A213-07	TCGA-DD-A39W	21.4883	24.2604	3.12373	10.3179	21.8501	7.73073	0	0.195379	46.7616	G2
	LIHC	TCGA-DD-AADJ-01A-11R-A41C-07	TCGA-DD-AADJ	15.5948	15.5102	1.7295	3.31612	12.2894	14.1429	0	0.125435	98.6472	G3
	LIHC	TCGA-DD-AACA-01A-11R-A41C-07	TCGA-DD-AACA	28.3327	34.1559	4.70864	6.14442	32.7367	10.9524	0.0136876	0.141286	111.997	G3
	LIHC	TCGA-CC-5263-01A-01R-A131-07	TCGA-CC-5263	37.3391	50.577	6.40662	13.1496	28.6772	20.8873	0.210155	1.80457	270.266	G1
	LIHC	TCGA-DD-A11C-01A-11R-A131-07	TCGA-DD-A11C	14.9673	47.758	4.85191	4.46864	21.7221	14.617	0.0321856	0.341855	109.957	G3
	LIHC	TCGA-DD-A4NL-01A-11R-A28V-07	TCGA-DD-A4NL	8.42654	21.7725	2.40502	3.89586	9.11878	24.9947	0.343966	0.257281	22.829	G1
	LIHC	TCGA-ZP-A9D1-01A-11R-A38B-07	TCGA-ZP-A9D1	23.9932	50.185	3.86737	5.36227	20.1063	32.3224	0.0963611	0.526158	44.286	G2
	LIHC	TCGA-ES-A2HS-01A-11R-A180-07	TCGA-ES-A2HS	6.33723	8.00487	0.706988	1.58409	18.272	18.1215	0	0.114883	98.647	G2
	LIHC	TCGA-UB-AA0U-01A-11R-A38B-07	TCGA-UB-AA0U	14.3363	55.959	4.4734	10.6354	21.4421	33.9789	0.231089	0.229644	90.6359	G2
	LIHC	TCGA-DD-AAD3-01A-11R-A41C-07	TCGA-DD-AAD3	14.2298	26.989	3.42617	6.50971	16.4702	25.4965	0.013749	0.444268	38.9039	G2
	LIHC	TCGA-BW-A5NQ-01A-11R-A27V-07	TCGA-BW-A5NQ	32.4345	49.7558	5.28246	12.9769	40.6638	7.58031	0.0134814	0.647385	137.523	G3
	LIHC	TCGA-DD-A11B-01A-11R-A131-07	TCGA-DD-A11B	15.1726	35.1068	5.29689	3.53213	15.3954	23.186	0.0393744	0.753955	58.3876	G2
	LIHC	TCGA-G3-A25Y-01A-11R-A16W-07	TCGA-G3-A25Y	40.0572	30.8513	2.43335	9.28854	34.6763	13.4829	3.66504	0.820031	144.203	G3
	LIHC	TCGA-CC-A7IH-01A-11R-A33J-07	TCGA-CC-A7IH	18.0369	28.1836	3.82415	4.60769	23.063	39.4958	0.12136	0.526498	34.7937	G1
	LIHC	TCGA-MR-A8JO-01A-12R-A36F-07	TCGA-MR-A8JO	34.4677	42.387	4.65475	8.44769	17.5485	22.5805	0.231154	1.43349	77.6402	G3
	LIHC	TCGA-2Y-A9GX-01A-11R-A38B-07	TCGA-2Y-A9GX	15.4943	43.3887	7.64808	7.3857	14.7856	24.0737	0.184655	0.647904	56.8284	G2
	LIHC	TCGA-DD-AACS-01A-11R-A41C-07	TCGA-DD-AACS	19.4762	19.9192	4.34481	7.53553	22.163	23.8161	1.4996	0.136704	123.663	G3
	LIHC	TCGA-K7-A5RG-01A-11R-A28V-07	TCGA-K7-A5RG	20.2257	37.2974	4.68377	5.48215	18.914	13.2919	0.0152939	0.761877	77.9603	G1
	LIHC	TCGA-DD-A1ED-01A-11R-A155-07	TCGA-DD-A1ED	7.58556	24.1737	2.56925	5.90827	8.5231	17.4511	0.120477	0.315402	35.3447	G1
	LIHC	TCGA-DD-AADV-01A-11R-A39D-07	TCGA-DD-AADV	16.6706	62.6874	4.17425	6.25741	22.8719	30.9496	0.0967066	0.969288	58.4527	G3
	LIHC	TCGA-DD-AAD8-01A-11R-A41C-07	TCGA-DD-AAD8	15.8338	49.3858	3.93707	5.4137	19.8401	34.153	0	0.298177	74.466	G2
	LIHC	TCGA-DD-A4NQ-01A-21R-A28V-07	TCGA-DD-A4NQ	40.8694	39.9701	5.34835	10.8078	22.9173	10.7089	0.0360133	0.614172	62.3101	G3
	LIHC	TCGA-NI-A4U2-01A-11R-A28V-07	TCGA-NI-A4U2	10.5055	39.5604	2.77416	4.48225	8.95293	24.7966	0.0128652	0.430145	60.0536	G1
	LIHC	TCGA-G3-AAV5-01A-11R-A37K-07	TCGA-G3-AAV5	32.1339	44.076	2.42258	8.06047	51.2667	39.6667	0.0105376	0.543856	75.1444	G2
	LIHC	TCGA-G3-AAV2-01A-11R-A37K-07	TCGA-G3-AAV2	19.6375	35.0152	2.19515	5.09693	31.1675	17.662	0.126593	0.353507	53.8282	G1
	LIHC	TCGA-BC-A216-01A-11R-A155-07	TCGA-BC-A216	30.8532	42.3907	4.12229	12.6185	16.9047	54.2478	0.733503	0.571422	74.5798	G2
	LIHC	TCGA-DD-AAEA-01A-11R-A41C-07	TCGA-DD-AAEA	25.6234	47.1009	1.75976	4.00101	34.6936	17.7965	0	0.143805	91.0005	G3
	LIHC	TCGA-EP-A2KC-01A-11R-A213-07	TCGA-EP-A2KC	15.7162	34.9008	3.22314	4.61313	28.065	14.2148	0.0881644	0.41263	83.0051	G3
	LIHC	TCGA-RC-A6M5-01A-11R-A32O-07	TCGA-RC-A6M5	13.6205	30.3184	2.49906	4.8989	13.5089	18.418	0.235796	0.467848	31.2391	G2
	LIHC	TCGA-2Y-A9GU-01A-11R-A38B-07	TCGA-2Y-A9GU	12.3034	21.8946	4.18307	4.69237	12.5512	37.5195	2.77766	0.295664	41.6108	G2
	LIHC	TCGA-BC-A10T-01A-11R-A131-07	TCGA-BC-A10T	26.3459	31.2689	4.00474	7.5337	22.7713	18.7596	0.0107258	0.803879	79.5794	G1
	LIHC	TCGA-RC-A7SK-01A-11R-A352-07	TCGA-RC-A7SK	12.5725	37.5993	2.98128	6.23397	25.6448	34.0246	0.0546646	0.17173	59.2359	G3
	LIHC	TCGA-BC-A69H-01A-11R-A311-07	TCGA-BC-A69H	27.2793	19.2819	1.28316	2.95732	68.2213	8.50354	0	0.59148	375.158	G3
	LIHC	TCGA-DD-AAVW-01A-11R-A41C-07	TCGA-DD-AAVW	17.2617	40.3821	3.58571	3.97354	17.5107	32.247	0.0529782	0.760835	41.4286	G2
	LIHC	TCGA-DD-AADO-01A-11R-A41C-07	TCGA-DD-AADO	13.1752	9.17077	0.74179	5.29162	35.3271	9.28886	0.801577	0.0952252	143.617	G3
	LIHC	TCGA-ZS-A9CD-01A-11R-A37K-07	TCGA-ZS-A9CD	21.7332	26.5919	2.01582	5.25244	18.5374	21.1076	0.218412	0.161034	54.4067	G2
	LIHC	TCGA-DD-AACU-01A-11R-A41C-07	TCGA-DD-AACU	29.8544	46.985	3.74125	10.4668	33.224	24.1287	0.0942033	0.662347	68.2899	G3
	LIHC	TCGA-G3-A7M5-01A-11R-A33R-07	TCGA-G3-A7M5	21.0328	34.3942	1.63323	5.35052	24.469	11.9913	0.0998225	0.229597	44.1152	G2
	LIHC	TCGA-WQ-A9G7-01A-11R-A37K-07	TCGA-WQ-A9G7	53.8389	43.9224	2.27671	7.00254	59.4449	8.20157	0.705074	0.297253	74.7687	G3
	LIHC	TCGA-G3-A5SJ-01A-11R-A27V-07	TCGA-G3-A5SJ	25.2332	31.0781	3.19297	9.41469	25.7776	20.9188	0.0318452	0.95755	161.804	G2
	LIHC	TCGA-O8-A75V-01A-11R-A32O-07	TCGA-O8-A75V	16.4579	25.6055	1.47327	4.56929	18.6287	7.52966	0.0209036	0.229842	42.0068	G2
	LIHC	TCGA-ED-A5KG-01A-11R-A27V-07	TCGA-ED-A5KG	29.5717	48.7192	6.58563	8.93477	35.4445	21.8809	2.31748	1.84478	121.949	G2
	LIHC	TCGA-CC-A8HU-01A-11R-A36F-07	TCGA-CC-A8HU	31.6275	39.3739	1.83014	8.85798	67.1086	12.5564	5.7277	0.323957	232.95	G3
	LIHC	TCGA-DD-AACV-01A-11R-A41C-07	TCGA-DD-AACV	18.0607	56.5267	3.09846	8.02735	33.7306	27.789	1.28628	0.791415	178.853	G3
	LIHC	TCGA-CC-A8HS-01A-11R-A36F-07	TCGA-CC-A8HS	14.8077	80.7848	4.33465	5.02216	26.8355	38.6425	10.5664	0.622777	161.51	G1
	LIHC	TCGA-CC-A123-01A-11R-A131-07	TCGA-CC-A123	12.8138	7.12021	1.13714	3.28822	19.2298	7.79364	0.357301	0.121647	244.446	G1
	LIHC	TCGA-DD-A3A9-01A-11R-A266-07	TCGA-DD-A3A9	16.2763	16.8234	1.8904	2.3909	32.7331	36.846	0.195917	0.678282	140.483	G2
	LIHC	TCGA-DD-A4ND-01A-11R-A266-07	TCGA-DD-A4ND	18.7983	32.2562	4.00812	6.85459	20.3662	29.5513	0.570634	1.14145	58.0828	G3
	LIHC	TCGA-ZP-A9CV-01A-11R-A38B-07	TCGA-ZP-A9CV	24.2199	37.3373	4.62024	9.59569	17.9331	32.1951	0.0158691	0.199412	34.1777	G1
	LIHC	TCGA-ED-A7XO-01A-11R-A352-07	TCGA-ED-A7XO	17.9086	29.6474	2.11378	4.89008	15.782	13.5062	0.422697	0.698104	92.5359	G2
	LIHC	TCGA-ZP-A9D2-01A-11R-A38B-07	TCGA-ZP-A9D2	35.5258	158.715	8.12632	16.0286	44.335	13.7572	4.37866	0.95652	121.292	G2
	LIHC	TCGA-2Y-A9GZ-01A-11R-A39D-07	TCGA-2Y-A9GZ	14.4699	32.4518	3.00564	6.49381	16.9232	18.6338	0.465225	0.473253	91.0205	G2
	LIHC	TCGA-DD-A11A-01A-11R-A131-07	TCGA-DD-A11A	21.6557	59.0518	7.38759	8.38213	43.1059	15.9123	0.0618314	0.155396	81.6469	G3
	LIHC	TCGA-LG-A9QC-01A-11R-A37K-07	TCGA-LG-A9QC	34.6024	119.415	2.71277	5.44766	34.178	49.2602	0.0382625	0.214648	89.2458	G2
	LIHC	TCGA-DD-A4NV-01A-11R-A311-07	TCGA-DD-A4NV	16.1138	36.3739	6.89414	7.10948	19.7545	21.6083	0.0637942	0.458083	36.2556	G1
	LIHC	TCGA-CC-A7IG-01A-11R-A33J-07	TCGA-CC-A7IG	21.7602	20.9857	2.69004	6.48482	42.4069	14.6847	3.03671	0.597263	264.53	G2
	LIHC	TCGA-DD-AADR-01A-11R-A41C-07	TCGA-DD-AADR	36.1979	35.0255	4.76533	7.13971	20.6647	21.2152	0.0516317	0.270337	67.8269	G3
	LIHC	TCGA-BC-A110-01A-11R-A131-07	TCGA-BC-A110	24.4302	34.2821	1.65419	4.69079	14.8927	38.9419	0.313651	0.432344	58.7497	G1
	LIHC	TCGA-DD-A118-01A-11R-A131-07	TCGA-DD-A118	27.6851	46.3409	3.67918	6.4128	19.0658	13.5987	0.345011	0.414565	62.4483	G2
	LIHC	TCGA-UB-A7ME-01A-11R-A33J-07	TCGA-UB-A7ME	22.1887	54.6344	3.03904	5.26645	45.8764	13.412	0.804896	0.395094	74.2705	G2
	LIHC	TCGA-DD-A4NI-01A-11R-A27V-07	TCGA-DD-A4NI	12.1624	29.6569	2.79174	5.15376	13.3448	28.0797	0.0357773	0.283665	69.0663	G2
	LIHC	TCGA-G3-A3CI-01A-11R-A213-07	TCGA-G3-A3CI	7.19426	23.6029	2.14446	4.26397	10.9366	10.3843	0.260175	0.302213	25.5143	G2
	LIHC	TCGA-DD-AACY-01A-11R-A41C-07	TCGA-DD-AACY	12.2401	31.8983	2.12834	5.81119	16.1523	35.4699	0.0261508	0.134966	51.0196	G3
	LIHC	TCGA-2Y-A9H5-01A-11R-A38B-07	TCGA-2Y-A9H5	19.7457	29.8135	2.64351	3.66627	21.1899	25.572	4.58557	0.286994	56.596	G3
	LIHC	TCGA-ZS-A9CF-01A-11R-A38B-07	TCGA-ZS-A9CF	13.5922	31.9388	4.69173	6.51612	26.8791	20.8211	0.018038	0.331906	117.793	G2
	LIHC	TCGA-RC-A6M6-01A-11R-A32O-07	TCGA-RC-A6M6	25.7744	46.3451	1.97892	5.80882	55.0192	12.2379	2.12269	0.699779	203.486	G3
	LIHC	TCGA-XR-A8TC-01A-11R-A36F-07	TCGA-XR-A8TC	29.2516	50.5086	3.32591	4.4423	21.6436	34.5087	5.28526	0.777904	60.2176	G2
	LIHC	TCGA-RC-A7SF-01A-11R-A352-07	TCGA-RC-A7SF	17.3697	42.0111	1.87761	4.20615	15.803	31.2165	0.0170824	0.283658	34.6872	G2
	LIHC	TCGA-CC-A7IJ-01A-11R-A33R-07	TCGA-CC-A7IJ	65.9864	61.2415	4.09429	9.8744	55.0225	11.6691	4.30224	5.85071	372.949	G3
	LIHC	TCGA-DD-A1EL-01A-11R-A155-07	TCGA-DD-A1EL	41.6294	40.6892	11.7711	8.02536	22.9872	21.3279	0.0558562	1.47482	121.082	G3
	LIHC	TCGA-BC-A10Z-01A-11R-A131-07	TCGA-BC-A10Z	16.2468	53.7569	4.82977	9.31391	17.782	47.238	2.6432	0.374324	75.0563	G2
	LIHC	TCGA-G3-A5SM-01A-12R-A28V-07	TCGA-G3-A5SM	15.006	30.8654	3.1224	3.19784	17.9574	12.7582	0.0193822	0.252258	40.143	G3
	LIHC	TCGA-DD-AAVQ-01A-11R-A41C-07	TCGA-DD-AAVQ	25.6274	20.4845	1.66627	3.1236	33.0535	9.182	0.145311	0.423891	123.417	G2
	LIHC	TCGA-CC-5259-01A-31R-A213-07	TCGA-CC-5259	11.7456	7.41366	1.05467	1.31131	6.27603	9.36683	0.28117	0.111341	21.8101	G2
	LIHC	TCGA-DD-AAE4-01A-11R-A41C-07	TCGA-DD-AAE4	7.74859	12.8343	1.25824	4.31672	15.8991	17.0938	0.0666498	0.351463	84.1856	G1
	LIHC	TCGA-DD-AACL-01A-11R-A41C-07	TCGA-DD-AACL	53.3173	33.6086	1.62323	6.3564	42.8677	7.50944	0.892904	0.901634	148.261	G3
	LIHC	TCGA-DD-AADW-01A-11R-A39D-07	TCGA-DD-AADW	17.6034	42.7227	4.57011	8.32126	32.3255	18.52	12.2913	1.44207	266.762	G3
	LIHC	TCGA-DD-A39Y-01A-11R-A213-07	TCGA-DD-A39Y	13.5058	33.9202	2.46971	14.4305	46.0415	7.37083	0	0.405826	126.278	G3
	LIHC	TCGA-ED-A7PZ-01A-11R-A33R-07	TCGA-ED-A7PZ	32.7179	27.7717	3.51331	6.96855	41.6016	6.50393	0.497385	0.498355	102.985	G2
	LIHC	TCGA-DD-AAD6-01A-11R-A41C-07	TCGA-DD-AAD6	54.6038	46.0629	2.946	9.87464	14.5426	25.135	0	0.102133	117.187	G3
	LIHC	TCGA-RC-A6M4-01A-11R-A32O-07	TCGA-RC-A6M4	16.5721	26.8791	1.37257	5.62274	27.7966	22.9578	0.011602	0.0260342	48.4417	G2
	LIHC	TCGA-KR-A7K0-01A-12R-A33R-07	TCGA-KR-A7K0	23.0436	34.6504	3.51178	5.28156	20.5315	21.0124	0.0766568	0.323386	47.6183	G1
	LIHC	TCGA-DD-A73D-01A-12R-A32O-07	TCGA-DD-A73D	27.2072	45.5911	2.33802	10.6578	30.8929	24.5922	0.0298025	0.0401252	174.253	G1
	LIHC	TCGA-DD-AADU-01A-11R-A41C-07	TCGA-DD-AADU	17.7988	31.9175	2.59142	5.68556	19.4595	15.045	0.0458695	0.123515	34.8592	G3
	LIHC	TCGA-G3-A3CJ-01A-11R-A213-07	TCGA-G3-A3CJ	10.1546	15.246	1.55094	4.11514	27.1319	16.7571	0.0117737	0.0686909	81.2357	G2
	LIHC	TCGA-DD-A1EI-01A-11R-A131-07	TCGA-DD-A1EI	25.6356	51.8305	3.61805	7.36277	20.4747	30.7367	1.52438	0.632583	70.9425	G2
	LIHC	TCGA-DD-A4NS-01A-11R-A311-07	TCGA-DD-A4NS	27.2395	35.5237	4.92541	9.4595	26.1956	37.6665	1.82631	1.12699	74.6472	G2
	LIHC	TCGA-ED-A7PX-01A-51R-A352-07	TCGA-ED-A7PX	80.151	68.9103	7.30819	16.7943	59.2406	8.42417	0.677457	1.17271	141.691	G3
	LIHC	TCGA-BD-A3ER-01A-11R-A213-07	TCGA-BD-A3ER	28.7583	30.032	4.10314	3.72791	16.5013	17.292	0	0.217432	56.4384	G2
	LIHC	TCGA-2Y-A9H0-01A-11R-A38B-07	TCGA-2Y-A9H0	15.7431	58.1188	2.53297	5.56083	23.5731	4.37188	0.0134772	0.707665	157.357	G1
	LIHC	TCGA-DD-AACP-01A-11R-A41C-07	TCGA-DD-AACP	43.6217	41.8967	2.46747	6.6052	34.5254	7.90463	0.768623	0.607413	177.476	G3
	LIHC	TCGA-2Y-A9GS-01A-12R-A38B-07	TCGA-2Y-A9GS	21.8864	55.4139	5.30961	11.4999	37.1418	23.0737	0.10547	1.02782	106.086	G2
	LIHC	TCGA-5R-AA1C-01A-11R-A41C-07	TCGA-5R-AA1C	19.8052	31.5084	5.84179	11.3674	22.7574	13.8707	0	0.562738	44.504	G2
	LIHC	TCGA-DD-AACE-01A-11R-A41C-07	TCGA-DD-AACE	13.4616	42.9448	4.50739	9.41486	27.8694	23.7713	0.0213177	0.267881	63.7143	G3
	LIHC	TCGA-WX-AA44-01A-11R-A39D-07	TCGA-WX-AA44	24.042	36.9378	3.9218	9.09536	19.9963	20.7671	0.138836	0.591927	80.0016	G3
	LIHC	TCGA-ED-A7XP-01A-11R-A352-07	TCGA-ED-A7XP	15.5831	33.1279	5.14814	6.79857	25.8115	22.7147	0.0271493	0.493465	57.983	G3
	LIHC	TCGA-DD-A1EC-01A-21R-A131-07	TCGA-DD-A1EC	42.9563	37.0432	4.69903	11.388	35.234	20.3395	0.681139	0.486836	70.6632	G3
	LIHC	TCGA-DD-AAVV-01A-11R-A41C-07	TCGA-DD-AAVV	15.686	46.7612	2.9582	5.44998	28.6351	11.2789	0.292525	0.469852	76.3997	G3
	LIHC	TCGA-2Y-A9H8-01A-11R-A39D-07	TCGA-2Y-A9H8	11.9019	60.8526	0.754845	3.26912	49.8366	10.5054	19.6596	0.628797	101.317	G2
	LIHC	TCGA-RC-A7SH-01A-11R-A38B-07	TCGA-RC-A7SH	40.3519	38.6727	3.47094	5.26225	39.9408	43.0433	1.36592	0.22769	62.1307	G3
	LIHC	TCGA-ZS-A9CE-01A-11R-A37K-07	TCGA-ZS-A9CE	17.4119	35.1782	1.33361	3.11687	16.2137	16.047	0.0290751	0.46975	31.0625	G1
	LIHC	TCGA-BC-A10U-01A-11R-A131-07	TCGA-BC-A10U	19.072	41.7789	3.71647	11.8384	30.768	19.9459	0.454598	0.648676	67.7512	G2
	LIHC	TCGA-ZP-A9CZ-01A-11R-A38B-07	TCGA-ZP-A9CZ	17.0734	57.6095	3.15579	6.53335	21.352	10.5104	4.76117	0.194251	179.242	G1
	LIHC	TCGA-DD-AAW2-01A-11R-A41C-07	TCGA-DD-AAW2	17.6598	40.2468	3.05932	6.16137	35.9156	25.1965	0.0482942	0.411805	33.3653	G2
	LIHC	TCGA-G3-A25X-01A-11R-A16W-07	TCGA-G3-A25X	22.7721	20.3588	1.79076	6.87073	39.1679	7.78063	3.80513	0.284617	249.846	G3
	LIHC	TCGA-DD-AADA-01A-11R-A41C-07	TCGA-DD-AADA	14.8255	18.2959	2.65227	3.79731	13.5312	30.3891	3.5716	0.233372	29.8012	G3
	LIHC	TCGA-G3-AAV3-01A-11R-A37K-07	TCGA-G3-AAV3	18.253	26.0688	2.99605	5.95873	19.6139	10.4301	0	0.156052	64.2356	G2
	LIHC	TCGA-G3-A3CH-01A-11R-A22L-07	TCGA-G3-A3CH	22.9752	35.0343	3.06847	6.16018	19.3826	30.9307	0.0308617	0.221607	52.9797	G2
	LIHC	TCGA-G3-A3CK-01A-11R-A213-07	TCGA-G3-A3CK	17.3939	29.4351	5.06324	7.70542	16.4415	17.7564	0.0311059	0.22336	64.3465	G2
	LIHC	TCGA-5C-A9VG-01A-11R-A37K-07	TCGA-5C-A9VG	70.0852	55.4692	2.29164	13.5262	55.6853	18.4801	1.17978	0.754315	166.948	G2
	LIHC	TCGA-G3-A7M8-01A-11R-A33R-07	TCGA-G3-A7M8	11.4169	21.7983	3.1125	6.08364	10.8791	8.37631	0.0145474	0.195862	37.3615	G1
	LIHC	TCGA-DD-A4NR-01A-11R-A311-07	TCGA-DD-A4NR	50.6844	36.8976	3.2535	8.07869	25.1426	19.0199	0.0959133	0.75636	97.9558	G3
	LIHC	TCGA-FV-A4ZP-01A-12R-A266-07	TCGA-FV-A4ZP	25.7094	10.1655	0.780064	6.46441	109.441	3.92066	0.272714	0.194714	260.612	G2
	LIHC	TCGA-UB-AA0V-01A-11R-A38B-07	TCGA-UB-AA0V	14.556	36.1216	4.10781	6.34226	10.7947	27.0499	0.751553	0.703489	45.731	G1
	LIHC	TCGA-DD-A116-01A-11R-A131-07	TCGA-DD-A116	22.8436	37.319	1.76372	9.46129	44.8277	19.3307	0	0.138903	115.089	G3
	LIHC	TCGA-DD-A1EH-01A-11R-A131-07	TCGA-DD-A1EH	28.0886	30.4459	4.53345	5.33893	19.0024	41.0321	0.0609834	0.410531	96.6106	G3
	LIHC	TCGA-CC-A9FS-01A-11R-A37K-07	TCGA-CC-A9FS	50.2343	40.7984	2.26321	3.6014	23.6923	30.4943	0.0439789	0.309217	52.8857	G2
	LIHC	TCGA-DD-A1EK-01A-11R-A213-07	TCGA-DD-A1EK	13.7161	29.8157	2.81391	5.20028	12.0909	20.9404	0.0364535	0.204499	43.307	G2
	LIHC	TCGA-CC-A3MA-01A-11R-A213-07	TCGA-CC-A3MA	39.3459	55.4632	4.58422	14.9947	41.9473	20.7042	2.27789	2.68167	124.997	G2
	LIHC	TCGA-DD-A4NH-01A-11R-A27V-07	TCGA-DD-A4NH	17.5844	40.3897	4.2665	5.74923	31.0733	19.6525	4.73537	1.24088	124.676	G3
	LIHC	TCGA-PD-A5DF-01A-11R-A27V-07	TCGA-PD-A5DF	15.1809	38.808	3.59849	5.80197	16.9457	16.331	0.0153721	0.620894	89.0712	G2
	LIHC	TCGA-UB-A7MD-01A-12R-A352-07	TCGA-UB-A7MD	27.0529	33.2461	5.262	6.27566	30.4975	11.6119	0.128865	0.224908	86.0193	G3
	LIHC	TCGA-BC-A69I-01A-11R-A311-07	TCGA-BC-A69I	25.3426	24.6129	2.01846	7.30352	21.996	31.4442	0.0136686	0.134955	50.9938	G1
	LIHC	TCGA-FV-A2QR-01A-11R-A213-07	TCGA-FV-A2QR	17.2304	40.5159	2.76115	5.46446	31.0142	21.7971	0	0.332461	76.3417	G1
	LIHC	TCGA-DD-AACC-01A-11R-A41C-07	TCGA-DD-AACC	16.2954	17.2028	1.61449	5.52775	16.3757	14.1787	0.0775891	0.376069	95.1364	G2
	LIHC	TCGA-WX-AA47-01A-11R-A39D-07	TCGA-WX-AA47	43.9324	29.7372	2.31718	6.36752	17.8575	8.78147	0	0.115917	30.0791	G2
	LIHC	TCGA-MI-A75I-01A-11R-A32O-07	TCGA-MI-A75I	15.0086	52.4035	3.00877	8.63485	20.9843	14.0472	0.143439	0.713964	69.7606	G1
	LIHC	TCGA-ED-A8O6-01A-11R-A36F-07	TCGA-ED-A8O6	33.5133	44.8826	1.11084	8.73188	20.3405	16.1612	0.0689553	0.625118	89.1068	G3
	LIHC	TCGA-CC-A1HT-01A-11R-A131-07	TCGA-CC-A1HT	45.5624	102.56	9.4547	16.8437	38.2562	10.6047	0.346002	1.74588	250.478	G3
	LIHC	TCGA-HP-A5MZ-01A-21R-A27V-07	TCGA-HP-A5MZ	16.5645	30.2156	2.37061	4.19705	12.941	18.0783	0.103684	0.331541	38.5025	G2
	LIHC	TCGA-DD-A113-01A-11R-A131-07	TCGA-DD-A113	21.5589	32.7371	3.93053	7.41878	22.6467	13.8453	5.79632	0.135637	60.1443	G3
	LIHC	TCGA-DD-A3A8-01A-11R-A22L-07	TCGA-DD-A3A8	14.1401	12.2425	2.00946	4.51497	19.0419	18.0896	0	0.10116	36.393	G2
	LIHC	TCGA-DD-AADP-01A-11R-A39D-07	TCGA-DD-AADP	29.7251	27.3183	3.58755	4.11964	23.0017	24.0768	0.169796	0.415651	81.8838	G3
	LIHC	TCGA-DD-A73G-01A-22R-A32O-07	TCGA-DD-A73G	25.219	9.45422	0.4199	2.49616	33.8217	3.14162	0.0667269	0.119785	114.582	G3
	LIHC	TCGA-G3-A7M7-01A-12R-A352-07	TCGA-G3-A7M7	22.3033	31.1288	1.97353	4.02738	18.8535	19.7881	0	0.198326	42.6917	G1
	LIHC	TCGA-CC-A5UE-01A-11R-A28V-07	TCGA-CC-A5UE	17.3948	37.6272	3.31365	14.3773	43.0738	24.9304	1.05605	0.675208	171.428	G2
	LIHC	TCGA-DD-AACX-01A-11R-A41C-07	TCGA-DD-AACX	27.453	38.9349	3.69503	9.77092	29.809	11.3029	0	0.16285	99.6341	G3
	LIHC	TCGA-DD-A73F-01A-11R-A32O-07	TCGA-DD-A73F	9.04108	28.1175	2.80934	5.13214	15.868	10.8753	0.0891175	0.251397	91.5507	G1
	LIHC	TCGA-CC-A9FW-01A-11R-A37K-07	TCGA-CC-A9FW	46.3064	46.1507	1.9673	9.05484	39.7437	16.7702	0.024424	0.400085	127.141	G2
	LIHC	TCGA-BC-A10R-01A-11R-A131-07	TCGA-BC-A10R	15.2221	35.222	4.052	4.10411	15.5649	58.2553	0.175612	0.895087	39.5628	G2
	LIHC	TCGA-ES-A2HT-01A-12R-A180-07	TCGA-ES-A2HT	13.5822	15.8474	1.21405	3.02353	14.807	11.1021	0.0346575	0.0816582	40.0803	G2
	LIHC	TCGA-DD-A3A4-01A-11R-A22L-07	TCGA-DD-A3A4	24.7833	31.1492	2.40517	5.17024	12.0551	42.4982	0.0150082	0.458016	54.9547	G3
	LIHC	TCGA-WX-AA46-01A-11R-A39D-07	TCGA-WX-AA46	19.8624	37.377	3.69645	5.93612	17.1985	38.3561	0.269728	0.302628	38.7889	G1
	LIHC	TCGA-DD-A1EE-01A-11R-A131-07	TCGA-DD-A1EE	45.1832	55.5005	4.87904	12.3435	34.9695	33.5102	0.0261938	0.158699	42.0157	G3
	LIHC	TCGA-FV-A4ZQ-01A-11R-A266-07	TCGA-FV-A4ZQ	22.9938	35.3296	4.47148	7.8628	19.5601	15.7127	0.165677	0.786914	86.9665	G2
pathologic stage	LIHC	TCGA-GJ-A3OU-01A-31R-A38B-07	TCGA-GJ-A3OU	28.0903	30.5225	4.07952	4.82271	23.6692	8.3143	0.165754	0.652967	71.4201	1
	LIHC	TCGA-G3-A7M9-01A-23R-A352-07	TCGA-G3-A7M9	94.8909	78.6876	6.79465	18.0165	59.8833	22.3209	6.67472	2.48078	238.727	3		Median
	LIHC	TCGA-ED-A627-01A-12R-A311-07	TCGA-ED-A627	21.3876	35.8061	4.08627	7.22106	18.7668	29.3933	1.19179	0.832011	60.9028	1		NSUN1	NSUN2	NSUN3	NSUN4	NSUN5	NSUN6	NSUN7	TRDMT1	ALYREF
	LIHC	TCGA-DD-AACB-01A-11R-A41C-07	TCGA-DD-AACB	15.7902	21.333	2.14392	6.16223	18.4367	9.60647	0.0214723	0.443281	114.485	1		21.0328	33.9202	3.06847	6.14442	23.5731	18.7194	0.0826632	0.370076	75.0563
	LIHC	TCGA-CC-5264-01A-01R-A131-07	TCGA-CC-5264	26.8878	58.4208	5.14856	9.49499	36.35	17.6445	0.010709	0.927572	170.585	3
	LIHC	TCGA-DD-AAW3-01A-11R-A41C-07	TCGA-DD-AAW3	31.6722	38.7213	4.52043	9.63098	24.7662	39.4394	0.045274	0.121911	69.9013	1
	LIHC	TCGA-DD-AA3A-01A-11R-A37K-07	TCGA-DD-AA3A	44.1096	68.2196	4.11302	14.7129	49.3699	19.0996	0.6444	1.17746	197.713	1
	LIHC	TCGA-DD-AAEI-01A-11R-A41C-07	TCGA-DD-AAEI	43.8813	25.9372	2.02526	4.66173	11.234	9.84109	0	0.0828739	62.0456	1
	LIHC	TCGA-DD-AADF-01A-11R-A41C-07	TCGA-DD-AADF	23.1829	37.5535	2.20409	4.93271	21.7466	28.1272	0	0.191	364.341	1
	LIHC	TCGA-UB-A7MA-01A-11R-A33R-07	TCGA-UB-A7MA	11.1794	29.0108	3.12772	8.15656	31.7422	22.0832	8.83236	1.04749	208.211	2
	LIHC	TCGA-EP-A3JL-01A-11R-A213-07	TCGA-EP-A3JL	25.6845	51.6092	1.90826	4.94413	28.9063	12.0416	0.0134576	0.314061	67.3061	1
	LIHC	TCGA-DD-AACZ-01A-11R-A41C-07	TCGA-DD-AACZ	54.6224	65.3835	4.15735	9.75293	21.3028	39.7632	0.0147907	1.14172	89.6566	1
	LIHC	TCGA-2Y-A9HA-01A-11R-A39D-07	TCGA-2Y-A9HA	26.5289	51.4253	2.56467	8.28851	26.2454	14.1094	0.0576728	0.341655	50.6202	2
	LIHC	TCGA-ED-A82E-01A-11R-A352-07	TCGA-ED-A82E	24.3865	50.1959	8.02214	11.4115	37.7117	15.479	7.71542	1.65662	76.5707	3
	LIHC	TCGA-ED-A66Y-01A-11R-A311-07	TCGA-ED-A66Y	26.215	29.2594	3.07315	7.07346	25.5597	32.4468	0.30126	0.370028	110.02	3
	LIHC	TCGA-DD-AACF-01A-11R-A41C-07	TCGA-DD-AACF	19.7507	38.0811	1.78348	5.95617	43.4978	18.7194	0.0132026	0.367361	93.3154	1
	LIHC	TCGA-MI-A75G-01A-11R-A32O-07	TCGA-MI-A75G	20.6057	31.6311	2.16245	3.77658	30.2841	25.5105	0.0337636	0.21719	61.6969	2
	LIHC	TCGA-DD-AAEG-01A-11R-A39D-07	TCGA-DD-AAEG	28.7746	55.5626	3.56521	7.60713	26.0468	11.2864	0.170877	0.245401	32.6106	1
	LIHC	TCGA-DD-AAD2-01A-11R-A41C-07	TCGA-DD-AAD2	21.4882	66.8345	2.13951	7.22817	15.9184	25.6108	0.137305	0.281696	51.8493	1
	LIHC	TCGA-UB-A7MB-01A-11R-A33R-07	TCGA-UB-A7MB	24.1592	45.1641	3.41836	9.50967	29.1514	20.8031	1.61268	0.380922	84.9006	2
	LIHC	TCGA-DD-AACQ-01A-11R-A41C-07	TCGA-DD-AACQ	17.2615	30.0108	3.18604	8.27125	19.5277	27.1497	4.42608	0.282218	57.6122	2
	LIHC	TCGA-2Y-A9GW-01A-11R-A38B-07	TCGA-2Y-A9GW	12.89	28.4218	2.31426	4.19372	22.1204	18.809	0.093499	0.286736	55.9367	1
	LIHC	TCGA-G3-A3CG-01A-11R-A213-07	TCGA-G3-A3CG	23.5261	45.723	3.29239	7.53482	21.7371	35.789	0.0341216	0.245015	40.2805	1
	LIHC	TCGA-DD-AAEH-01A-11R-A41C-07	TCGA-DD-AAEH	14.0671	28.7843	2.38955	4.20376	17.0457	24.8882	0.0654702	0.227713	46.6085	1
	LIHC	TCGA-G3-A5SI-01A-31R-A27V-07	TCGA-G3-A5SI	14.6774	32.2499	2.59749	4.88526	20.9401	14.403	0	0.109686	124.364	2
	LIHC	TCGA-KR-A7K2-01A-12R-A33R-07	TCGA-KR-A7K2	17.1437	24.2281	1.49197	2.54796	18.3059	16.2073	0.157362	0.303676	66.9794	1
	LIHC	TCGA-RC-A6M3-01A-11R-A32O-07	TCGA-RC-A6M3	75.6667	63.7457	2.66737	12.8059	47.8493	35.5282	1.51975	0.250548	116.036	2
	LIHC	TCGA-EP-A3RK-01A-11R-A22L-07	TCGA-EP-A3RK	26.1807	33.3489	7.29627	7.88233	26.1673	4.98807	0.201295	0.41556	120.326	3
	LIHC	TCGA-UB-A7MC-01A-11R-A33R-07	TCGA-UB-A7MC	27.0165	30.53	3.22932	6.60709	29.2571	19.9321	0.0106321	0.749137	104.849	3
	LIHC	TCGA-DD-AADY-01A-11R-A41C-07	TCGA-DD-AADY	24.2993	36.0408	7.31092	4.20033	21.4682	78.1274	0.0506594	0.898049	82.1725	1
	LIHC	TCGA-DD-AADN-01A-11R-A41C-07	TCGA-DD-AADN	21.3141	14.2271	0.981275	5.82246	12.9572	7.40321	0	0.043739	238.768	1
	LIHC	TCGA-DD-AAVX-01A-11R-A41C-07	TCGA-DD-AAVX	25.5276	25.3586	2.80969	4.52995	25.7711	26.1243	0.0224745	0.151295	47.9314	2
	LIHC	TCGA-QA-A7B7-01A-11R-A32O-07	TCGA-QA-A7B7	28.2443	48.3982	4.57468	7.60129	31.5607	8.75401	4.31776	0.657456	100.648	2
	LIHC	TCGA-G3-A25Z-01A-11R-A16W-07	TCGA-G3-A25Z	13.2479	25.4066	2.49699	6.15874	30.7489	17.9431	0.010157	0.309968	90.9799	1
	LIHC	TCGA-DD-A39V-01A-11R-A213-07	TCGA-DD-A39V	17.8627	13.5858	2.32221	4.45141	36.8611	5.78816	0.0688482	0.179211	118.666	2
	LIHC	TCGA-5C-A9VH-01A-11R-A37K-07	TCGA-5C-A9VH	26.3242	35.0628	3.32011	3.87589	32.266	21.6473	1.65445	0.566442	77.0551	1
	LIHC	TCGA-G3-AAV6-01A-21R-A37K-07	TCGA-G3-AAV6	29.3227	26.6048	2.15922	3.05772	45.734	11.1718	0.025354	0.278777	353.339	3
	LIHC	TCGA-DD-A4NG-01A-11R-A27V-07	TCGA-DD-A4NG	27.109	47.5097	3.82709	3.13103	28.1386	59.7831	0.0394914	0.256989	62.8711	3
	LIHC	TCGA-BC-A10X-01A-11R-A131-07	TCGA-BC-A10X	17.9264	34.3487	2.831	6.74804	12.2152	37.9359	0.520759	0.438209	34.2183	3
	LIHC	TCGA-DD-A1EF-01A-11R-A131-07	TCGA-DD-A1EF	34.0799	35.4996	5.37286	7.72605	23.4447	16.2493	0	0.363361	90.1324	1
	LIHC	TCGA-G3-A5SL-01A-11R-A27V-07	TCGA-G3-A5SL	24.3559	41.1526	2.66169	6.84586	20.3799	20.0776	0.0377654	0.0960427	37.6621	2
	LIHC	TCGA-EP-A12J-01A-11R-A131-07	TCGA-EP-A12J	24.6913	29.8256	4.43068	7.4292	22.3616	24.4713	0	0.144067	34.5687	1
	LIHC	TCGA-G3-AAV0-01A-11R-A37K-07	TCGA-G3-AAV0	14.2032	18.6843	1.96331	2.22252	14.8246	13.7597	0.0672398	0.144847	35.1034	1
	LIHC	TCGA-CC-A9FV-01A-11R-A37K-07	TCGA-CC-A9FV	23.6675	35.8662	5.46228	9.60897	21.4237	7.55056	1.31062	1.996	74.3487	3
	LIHC	TCGA-XR-A8TG-01A-11R-A36F-07	TCGA-XR-A8TG	8.40533	38.5606	3.94317	7.42922	18.5071	30.7085	0.086496	0.478762	79.6341	1
	LIHC	TCGA-ED-A8O5-01A-11R-A36F-07	TCGA-ED-A8O5	16.6494	23.0728	3.28161	5.40838	21.0701	35.0136	0.378076	0.485627	55.7653	3
	LIHC	TCGA-DD-AACO-01A-11R-A41C-07	TCGA-DD-AACO	8.79369	15.9025	1.74983	7.76666	20.4195	4.53833	2.12722	0.0280787	102.236	1
	LIHC	TCGA-DD-A3A3-01A-11R-A22L-07	TCGA-DD-A3A3	9.36587	16.4088	1.01006	4.94447	16.8057	8.0608	0.0968593	0.149038	47.0087	1
	LIHC	TCGA-2Y-A9H6-01A-11R-A39D-07	TCGA-2Y-A9H6	13.3496	35.9408	4.13803	3.56137	24.0418	30.9082	0.115076	0.59023	66.2201	1
	LIHC	TCGA-LG-A9QD-01A-11R-A38B-07	TCGA-LG-A9QD	15.8863	21.4374	3.37351	5.07512	12.5722	21.7378	0.103685	0.243004	24.2931	3
	LIHC	TCGA-FV-A496-01A-11R-A266-07	TCGA-FV-A496	18.0973	31.6755	3.08521	4.518	28.1537	39.9343	0.444995	0.42044	78.4773	1
	LIHC	TCGA-DD-AAE0-01A-11R-A41C-07	TCGA-DD-AAE0	35.7237	28.5762	1.28411	4.74947	31.9404	8.80359	6.40654	0.990343	203.987	3
	LIHC	TCGA-DD-AACI-01A-11R-A41C-07	TCGA-DD-AACI	19.6099	20.6148	0.983066	6.72869	32.9157	15.6102	0.0478226	0.236085	74.1235	2
	LIHC	TCGA-DD-AAD0-01A-11R-A41C-07	TCGA-DD-AAD0	23.9359	29.7499	5.09176	6.84829	24.5457	12.7159	0	0.0504351	88.3467	1
	LIHC	TCGA-WQ-AB4B-01A-11R-A41C-07	TCGA-WQ-AB4B	17.1282	23.7731	1.89018	3.43039	18.848	15.9292	0.0372361	0.167112	27.4033	2
	LIHC	TCGA-DD-AACW-01A-11R-A41C-07	TCGA-DD-AACW	29.6171	27.031	2.6332	3.92256	26.1216	31.5234	2.8038	0.436121	84.7951	1
	LIHC	TCGA-DD-A3A6-01A-11R-A22L-07	TCGA-DD-A3A6	30.1101	10.1436	1.76276	5.64379	11.3362	4.71492	0.0792801	0.426961	32.1492	2
	LIHC	TCGA-DD-AAW1-01A-11R-A41C-07	TCGA-DD-AAW1	15.2606	26.4457	3.06799	5.56404	15.8158	27.113	0.0257503	0.0693388	46.5255	3
	LIHC	TCGA-FV-A3I0-01A-11R-A22L-07	TCGA-FV-A3I0	22.027	37.57	3.12539	9.96861	32.0858	5.85942	0.610122	1.09527	93.612	2
	LIHC	TCGA-DD-A39X-01A-11R-A213-07	TCGA-DD-A39X	13.7329	25.3287	1.24757	6.5391	23.226	6.53817	0.0289656	0.363985	57.2507	1
	LIHC	TCGA-3K-AAZ8-01A-12R-A39D-07	TCGA-3K-AAZ8	22.5731	35.4383	2.18494	5.32406	28.5504	31.5571	0.089356	0.0515598	69.5562	3
	LIHC	TCGA-K7-A5RF-01A-11R-A28V-07	TCGA-K7-A5RF	11.0394	22.0971	2.34368	5.1911	12.1657	21.9051	0.175423	0.254352	38.0612	1
	LIHC	TCGA-DD-A115-01A-11R-A131-07	TCGA-DD-A115	15.1933	35.4321	3.15556	4.99966	21.2554	28.491	0.286545	0.345609	66.4375	3
	LIHC	TCGA-ED-A7PY-01A-11R-A33R-07	TCGA-ED-A7PY	22.5314	23.4726	1.65991	2.47045	33.0245	21.7656	5.3181	0.295952	51.566	2
	LIHC	TCGA-ED-A66X-01A-11R-A311-07	TCGA-ED-A66X	34.1519	42.6118	3.51967	5.3847	25.0496	14.2386	1.17349	0.544809	82.694	3
	LIHC	TCGA-DD-AACG-01A-11R-A41C-07	TCGA-DD-AACG	16.5481	26.395	1.67553	5.93827	20.629	5.43828	1.77507	0.0995793	79.6243	2
	LIHC	TCGA-DD-A73B-01A-12R-A32O-07	TCGA-DD-A73B	17.2648	36.547	4.64265	2.57567	21.5107	18.772	1.69311	1.18933	67.2945	1
	LIHC	TCGA-RC-A7S9-01A-11R-A33R-07	TCGA-RC-A7S9	19.0603	20.2645	1.79833	4.38367	17.9969	31.4092	0.0112806	0.0708767	84.5765	1
	LIHC	TCGA-DD-A4NB-01A-12R-A266-07	TCGA-DD-A4NB	19.0108	31.2436	5.98684	7.67386	13.0498	15.0432	0.0726242	0.757787	39.8123	1
	LIHC	TCGA-CC-A5UC-01A-11R-A28V-07	TCGA-CC-A5UC	45.4352	45.0174	2.19219	6.58568	18.4325	33.0369	2.4234	0.620271	169.93	3
	LIHC	TCGA-EP-A26S-01A-11R-A16W-07	TCGA-EP-A26S	21.3534	35.7351	5.69847	6.71826	36.8568	27.8643	0.0120206	0.873945	61.2746	1
	LIHC	TCGA-K7-A6G5-01A-11R-A311-07	TCGA-K7-A6G5	12.9374	18.6095	1.26656	4.11614	13.791	21.2574	0.0819127	0.152298	35.0446	1
	LIHC	TCGA-2Y-A9H1-01A-11R-A38B-07	TCGA-2Y-A9H1	12.5037	15.2159	0.881568	3.70215	24.0678	8.46324	0.0851906	0.0254884	67.5994	1
	LIHC	TCGA-G3-A25S-01A-11R-A16W-07	TCGA-G3-A25S	19.0625	19.5977	4.06416	6.46968	45.2668	18.0426	0.100651	0.259733	172.52	1
	LIHC	TCGA-DD-AAE3-01A-11R-A41C-07	TCGA-DD-AAE3	10.1505	29.9342	1.68239	4.85819	21.6546	32.4975	0	0.288953	104.713	1
	LIHC	TCGA-2Y-A9H3-01A-11R-A38B-07	TCGA-2Y-A9H3	11.4926	15.653	1.62264	4.92851	33.1734	6.26313	0.268069	0.146086	82.1908	2
	LIHC	TCGA-CC-5261-01A-01R-A131-07	TCGA-CC-5261	26.3167	41.0836	5.36764	7.7644	19.7299	17.5697	11.116	1.32354	137.377	2
	LIHC	TCGA-BC-A217-01A-11R-A155-07	TCGA-BC-A217	9.00249	32.9313	5.99037	7.64727	24.6499	23.036	0.111555	0.678657	271.908	2
	LIHC	TCGA-MI-A75C-01A-11R-A32O-07	TCGA-MI-A75C	62.1968	28.1771	1.9808	5.3461	32.0367	35.6883	0.0923214	0.272273	60.1776	1
	LIHC	TCGA-DD-AAVY-01A-11R-A41C-07	TCGA-DD-AAVY	32.6938	49.5981	2.13372	6.04202	26.6759	32.6904	0	0.376383	38.0315	3
	LIHC	TCGA-DD-AADG-01A-11R-A41C-07	TCGA-DD-AADG	21.3928	19.0368	3.07946	8.10598	32.9154	20.8032	0.0147993	0.185969	78.5061	3
	LIHC	TCGA-2Y-A9H7-01A-11R-A39D-07	TCGA-2Y-A9H7	18.6499	22.5778	2.65021	3.53317	18.1542	33.7608	0.043121	0.348341	95.818	1
	LIHC	TCGA-BW-A5NO-01A-11R-A27V-07	TCGA-BW-A5NO	16.1834	26.6553	2.92173	5.72166	19.9788	16.5406	0	0.457673	210.021	3
	LIHC	TCGA-MR-A520-01A-11R-A266-07	TCGA-MR-A520	6.75296	23.0062	2.18434	5.85418	6.57685	9.3577	0.157347	0.250365	19.0345	1
	LIHC	TCGA-FV-A3R2-01A-11R-A22L-07	TCGA-FV-A3R2	14.8575	38.4732	3.91259	8.30607	38.5058	18.0004	0.026877	0.578983	61.8015	1
	LIHC	TCGA-DD-A1EG-01A-11R-A213-07	TCGA-DD-A1EG	20.5418	29.4269	3.09038	3.10444	20.068	15.1397	0.0403641	0.307955	60.7746	1
	LIHC	TCGA-CC-A7IF-01A-11R-A33J-07	TCGA-CC-A7IF	15.1038	31.8205	1.58161	4.26979	25.5535	15.3492	1.50188	0.185702	97.9151	3
	LIHC	TCGA-DD-AADC-01A-11R-A41C-07	TCGA-DD-AADC	43.275	87.2457	4.72836	13.6609	35.315	36.1174	0.140886	0.579591	378.124	1
	LIHC	TCGA-EP-A2KA-01A-11R-A180-07	TCGA-EP-A2KA	23.3815	20.3643	2.29093	4.29388	30.878	20.3703	0.0476928	0.305008	73.2777	3
	LIHC	TCGA-DD-A39Z-01A-11R-A213-07	TCGA-DD-A39Z	18.197	16.0543	1.29441	6.54125	31.0957	25.9514	0.0152746	0.0891158	65.5194	2
	LIHC	TCGA-DD-AAE7-01A-11R-A41C-07	TCGA-DD-AAE7	10.4922	23.3429	2.25999	3.85231	11.1334	20.5278	0.103598	0.260364	34.8531	1
	LIHC	TCGA-YA-A8S7-01A-11R-A37K-07	TCGA-YA-A8S7	35.1696	38.2516	3.09989	8.30177	42.7284	11.6587	0.241278	1.40768	90.8659	3
	LIHC	TCGA-CC-5260-01A-01R-A131-07	TCGA-CC-5260	49.0884	52.1991	6.71576	23.4436	44.0444	9.81218	0	0.930857	145.934	3
	LIHC	TCGA-BC-A3KF-01A-11R-A213-07	TCGA-BC-A3KF	21.3836	40.5473	2.34896	6.23048	22.1878	19.1855	1.5324	0.952233	57.0953	1
	LIHC	TCGA-DD-AADI-01A-11R-A41C-07	TCGA-DD-AADI	22.7764	17.1796	1.38554	3.69688	34.9194	9.78644	0.635129	0.477441	128.109	1
	LIHC	TCGA-DD-A3A5-01A-11R-A22L-07	TCGA-DD-A3A5	10.4598	21.0877	2.0655	3.93184	34.5261	8.38897	0	0.274527	96.8916	3
	LIHC	TCGA-FV-A3I1-01A-11R-A22L-07	TCGA-FV-A3I1	24.8406	36.8751	3.60885	9.8285	28.0323	16.8835	0.0687086	0.407032	55.0643	2
	LIHC	TCGA-G3-A25U-01A-11R-A16W-07	TCGA-G3-A25U	28.6295	44.3153	3.18458	10.2874	22.006	16.3283	0.0141623	0.368642	133.195	1
	LIHC	TCGA-DD-AADB-01A-11R-A41C-07	TCGA-DD-AADB	42.3308	29.4527	4.16401	5.755	25.8243	30.4634	7.04779	0.177917	141.047	1
	LIHC	TCGA-G3-AAV1-01A-11R-A38B-07	TCGA-G3-AAV1	37.3536	65.7051	6.74268	11.7013	33.6172	13.4908	0.0301545	0.338325	76.0405	3
	LIHC	TCGA-G3-AAUZ-01A-11R-A38B-07	TCGA-G3-AAUZ	10.2084	11.0867	1.00369	3.78478	19.8227	10.4446	0	0.148099	92.9293	1
	LIHC	TCGA-G3-AAV4-01A-11R-A38B-07	TCGA-G3-AAV4	29.4947	40.3431	4.13607	8.36629	38.3485	23.717	0.0177961	0.0878537	69.0652	1
	LIHC	TCGA-FV-A3R3-01A-11R-A22L-07	TCGA-FV-A3R3	12.782	33.7686	4.02751	7.84885	12.6553	18.8394	7.6027	0.628881	42.8083	1
	LIHC	TCGA-2Y-A9H4-01A-11R-A38B-07	TCGA-2Y-A9H4	12.8133	39.0326	1.92495	4.9676	22.5765	6.75653	0.074609	0.44366	60.7902	1
	LIHC	TCGA-CC-A3M9-01A-11R-A213-07	TCGA-CC-A3M9	52.3451	31.4245	4.82726	7.94904	18.8677	5.64867	0.111444	1.80054	288.268	3
	LIHC	TCGA-DD-A4NJ-01A-11R-A27V-07	TCGA-DD-A4NJ	14.4504	54.5616	5.40978	10.0885	29.5238	26.8821	0.207986	0.443375	95.3527	2
	LIHC	TCGA-DD-AACH-01A-11R-A41C-07	TCGA-DD-AACH	20.2913	41.9875	6.86322	14.3528	37.5192	18.268	0.17016	2.00188	112.667	2
	LIHC	TCGA-CC-A8HT-01A-11R-A36F-07	TCGA-CC-A8HT	60.129	47.0726	4.0924	8.98877	39.6963	17.8667	0	0.610688	112.059	3
	LIHC	TCGA-DD-AAEB-01A-11R-A41C-07	TCGA-DD-AAEB	9.88006	18.5824	1.51871	4.02001	22.3933	23.704	0.0402233	0.225648	25.3729	1
	LIHC	TCGA-DD-A4NE-01A-11R-A27V-07	TCGA-DD-A4NE	16.9125	51.1329	3.99276	6.78318	19.2471	25.6003	0.141816	0.770818	69.5781	3
	LIHC	TCGA-DD-A114-01A-11R-A131-07	TCGA-DD-A114	37.6121	39.0613	5.87701	10.3645	34.0803	8.24347	1.75777	1.30283	178.8	2
	LIHC	TCGA-5C-AAPD-01A-21R-A39D-07	TCGA-5C-AAPD	25.9511	34.1393	3.58412	6.28864	40.0368	13.3639	0.0639952	0.373365	156.811	2
	LIHC	TCGA-DD-A1EA-01A-11R-A131-07	TCGA-DD-A1EA	19.4727	59.7406	6.7525	8.19871	23.4078	11.299	0.0183323	0.255047	71.6969	2
	LIHC	TCGA-XR-A8TD-01A-12R-A39D-07	TCGA-XR-A8TD	18.1523	34.0602	2.90301	5.34249	18.5932	14.0743	0.21521	0.601793	99.802	3
	LIHC	TCGA-ZS-A9CG-01A-11R-A37K-07	TCGA-ZS-A9CG	15.4412	26.8591	2.31986	5.6489	21.0706	23.0282	0.0154464	0.31888	34.0097	2
	LIHC	TCGA-2Y-A9H2-01A-12R-A38B-07	TCGA-2Y-A9H2	50.9854	70.5058	4.3491	24.0761	45.9196	16.0839	0.342871	0.896108	148.369	1
	LIHC	TCGA-FV-A2QQ-01A-11R-A22L-07	TCGA-FV-A2QQ	34.411	36.8782	2.86219	2.80441	24.4844	15.1519	0.0470518	0.205885	55.9686	1
	LIHC	TCGA-CC-A3MC-01A-11R-A22L-07	TCGA-CC-A3MC	25.7148	47.1648	2.66482	4.89989	24.0178	11.3157	0.0278599	0.518884	41.55	3
	LIHC	TCGA-DD-AAE1-01A-11R-A41C-07	TCGA-DD-AAE1	23.8924	18.3254	2.02944	2.99183	22.2111	24.2177	0.0186058	0.492655	75.8405	1
	LIHC	TCGA-DD-A4NN-01A-11R-A28V-07	TCGA-DD-A4NN	36.2372	31.4899	2.49098	3.14947	42.2055	10.346	2.94303	0.735709	108.216	1
	LIHC	TCGA-DD-AACK-01A-11R-A41C-07	TCGA-DD-AACK	31.4371	37.823	4.19412	8.55262	17.9753	25.8024	0.0303688	0.509732	68.9822	1
	LIHC	TCGA-G3-A5SK-01A-11R-A27V-07	TCGA-G3-A5SK	7.56764	29.6024	1.71668	5.35822	5.73443	71.4845	0.0162381	0.357088	32.1924	1
	LIHC	TCGA-DD-A4NP-01A-11R-A28V-07	TCGA-DD-A4NP	10.099	25.0222	2.7452	5.2187	12.4015	21.7314	0.0766834	0.164426	36.8548	1
	LIHC	TCGA-DD-AADL-01A-11R-A41C-07	TCGA-DD-AADL	24.2805	49.2658	4.54847	10.2232	23.6565	35.9873	0.0847036	0.60189	66.9584	1
	LIHC	TCGA-4R-AA8I-01A-11R-A38B-07	TCGA-4R-AA8I	25.7652	48.5382	5.30932	7.22449	23.4671	16.9381	0.10635	0.938669	34.3948	2
	LIHC	TCGA-KR-A7K8-01A-11R-A33J-07	TCGA-KR-A7K8	48.2894	36.277	2.08509	6.03387	46.3479	22.6506	0.065397	0.234796	64.4815	1
	LIHC	TCGA-DD-A73A-01A-12R-A32O-07	TCGA-DD-A73A	19.6608	32.9651	2.99055	5.2615	13.0987	27.0017	0.0695463	0.42916	58.4409	1
	LIHC	TCGA-BC-A8YO-01A-11R-A37K-07	TCGA-BC-A8YO	38.9547	51.6381	10.1761	11.7984	26.8327	23.4529	0.0297625	0.55432	110.097	3
	LIHC	TCGA-2Y-A9GY-01A-11R-A38B-07	TCGA-2Y-A9GY	36.1828	32.7627	3.49047	7.43271	32.336	12.2989	3.51295	0.746799	219.296	2
	LIHC	TCGA-DD-AAVR-01A-11R-A41C-07	TCGA-DD-AAVR	14.8706	23.1049	1.89578	5.63078	17.9923	14.7484	0.0826632	0.46373	50.5714	1
	LIHC	TCGA-DD-AAE6-01A-11R-A41C-07	TCGA-DD-AAE6	28.5638	47.8729	1.94953	4.45461	27.5452	18.2946	0.111977	0.0628176	80.6417	1
	LIHC	TCGA-G3-A25T-01A-11R-A16W-07	TCGA-G3-A25T	26.0466	25.0667	2.51865	10.4681	39.2466	12.8597	0.0890371	0.656468	123.218	3
	LIHC	TCGA-BD-A3EP-01A-11R-A22L-07	TCGA-BD-A3EP	25.1085	35.4563	2.99479	5.29385	28.1995	17.5548	0.110067	0.945595	64.0457	1
	LIHC	TCGA-FV-A23B-01A-11R-A16W-07	TCGA-FV-A23B	14.0566	37.898	4.8165	4.53745	15.588	23.6269	0.0112558	0.191957	78.3387	2
	LIHC	TCGA-DD-AACT-01A-11R-A41C-07	TCGA-DD-AACT	16.1307	21.8151	2.55356	4.47855	20.8954	15.8617	0.0773751	0.127326	35.3279	1
	LIHC	TCGA-CC-A7IL-01A-11R-A33R-07	TCGA-CC-A7IL	12.6854	47.4722	2.61153	4.44956	28.1483	19.0726	0.0417788	0.262499	67.9559	3
	LIHC	TCGA-G3-AAV7-01A-11R-A38B-07	TCGA-G3-AAV7	30.038	90.754	5.49187	10.5936	48.9721	11.8706	1.3588	1.24937	180.037	2
	LIHC	TCGA-DD-A11D-01A-11R-A131-07	TCGA-DD-A11D	12.4079	31.9073	2.70251	4.5611	19.2325	36.6896	0.0233402	0.199022	32.7412	1
	LIHC	TCGA-CC-A9FU-01A-11R-A37K-07	TCGA-CC-A9FU	38.3927	30.1671	2.13447	9.74862	48.7213	14.995	5.54702	2.15529	216.609	3
	LIHC	TCGA-2Y-A9HB-01A-11R-A39D-07	TCGA-2Y-A9HB	9.87672	45.251	3.20233	6.77595	17.6706	25.7766	0.0249454	0.167929	47.7312	1
	LIHC	TCGA-DD-AAC9-01A-11R-A41C-07	TCGA-DD-AAC9	9.41787	15.3669	1.51315	3.03625	12.7951	11.269	0.0416175	0.124517	49.5461	1
	LIHC	TCGA-DD-AAVU-01A-11R-A41C-07	TCGA-DD-AAVU	12.8957	22.4576	2.02023	3.63199	33.6399	9.52956	0.0133027	0.268655	76.4012	2
	LIHC	TCGA-DD-AAEK-01A-11R-A41C-07	TCGA-DD-AAEK	15.3921	74.9716	3.67809	5.47566	16.656	31.0688	0.112402	0.529671	74.8705	2
	LIHC	TCGA-CC-5258-01A-01R-A131-07	TCGA-CC-5258	29.0383	24.186	2.75521	10.9187	18.8937	20.2398	1.64752	0.55201	86.0623	2
	LIHC	TCGA-FV-A495-01A-11R-A266-07	TCGA-FV-A495	10.4772	19.3876	1.19633	3.73216	33.496	8.96413	0.0915674	0.105672	172.182	2
	LIHC	TCGA-UB-A7MF-01A-11R-A33J-07	TCGA-UB-A7MF	16.5497	33.2254	2.37775	6.84331	24.8372	9.34337	0.0303631	0.0999288	104.399	3
	LIHC	TCGA-CC-A7IK-01A-12R-A33R-07	TCGA-CC-A7IK	15.6045	32.7586	8.46777	12.3089	25.4327	10.7152	0	1.00857	87.3422	3
	LIHC	TCGA-DD-AAED-01A-12R-A41C-07	TCGA-DD-AAED	33.5423	35.7053	2.5313	7.16499	19.8003	92.5466	0.174892	0.451317	32.834	1
	LIHC	TCGA-CC-5262-01A-01R-A131-07	TCGA-CC-5262	26.0951	26.2082	1.94581	8.20831	18.5627	10.2246	0.0138041	0.346927	77.954	3
	LIHC	TCGA-LG-A6GG-01A-11R-A311-07	TCGA-LG-A6GG	19.5078	31.4364	3.58791	6.44997	20.9304	46.6182	0.0127648	0.389551	47.0085	2
	LIHC	TCGA-G3-A7M6-01A-11R-A33R-07	TCGA-G3-A7M6	40.8895	50.6081	5.27791	11.2258	29.2893	23.2224	12.8013	2.75711	174.295	1
	LIHC	TCGA-2Y-A9GV-01A-11R-A38B-07	TCGA-2Y-A9GV	8.44767	35.9555	3.72195	5.56692	12.4875	31.0995	0.0414575	0.623291	40.2234	1
	LIHC	TCGA-DD-AACJ-01A-11R-A41C-07	TCGA-DD-AACJ	21.0646	34.5564	1.57134	8.36513	26.0211	9.87564	0	0.205188	119.64	2
	LIHC	TCGA-DD-A3A2-01A-11R-A213-07	TCGA-DD-A3A2	11.9331	26.1441	2.65438	4.97447	17.7121	16.8847	0	0.515735	27.7775	1
	LIHC	TCGA-ED-A97K-01A-21R-A38B-07	TCGA-ED-A97K	44.833	54.1973	8.83798	9.35301	34.9396	19.5877	10.2106	1.0827	55.1156	3
	LIHC	TCGA-CC-A5UD-01A-11R-A28V-07	TCGA-CC-A5UD	55.229	66.8135	5.54117	15.0355	40.9206	27.1896	0.132842	0.96241	293.176	3
	LIHC	TCGA-DD-AAE9-01A-11R-A41C-07	TCGA-DD-AAE9	23.9617	23.0753	3.36726	5.29903	32.8589	17.8492	0.108466	0.219052	25.9833	1
	LIHC	TCGA-DD-AAC8-01A-11R-A41C-07	TCGA-DD-AAC8	31.9169	50.1494	3.43954	4.94838	37.4612	6.43828	0.0288688	0.764404	92.6998	1
	LIHC	TCGA-WJ-A86L-01A-12R-A39D-07	TCGA-WJ-A86L	17.2358	32.7768	3.66063	10.9994	16.5026	19.6393	0.0192197	0.457157	60.9654	1
	LIHC	TCGA-DD-A4NF-01A-11R-A27V-07	TCGA-DD-A4NF	17.531	33.6811	5.11731	9.30375	14.8459	20.9244	0.0622346	0.370076	29.9573	1
	LIHC	TCGA-DD-A1EB-01A-11R-A131-07	TCGA-DD-A1EB	26.6967	60.1689	3.8564	6.94538	15.564	18.0158	0	0.552279	77.4479	1
	LIHC	TCGA-GJ-A9DB-01A-11R-A37K-07	TCGA-GJ-A9DB	20.221	56.7194	4.08677	6.5879	20.5035	25.2475	0.0482253	0.533862	63.4003	1
	LIHC	TCGA-2Y-A9H9-01A-21R-A39D-07	TCGA-2Y-A9H9	18.2218	36.5462	2.51476	8.50878	24.8726	28.8717	0.0922209	0.325929	94.7042	1
	LIHC	TCGA-DD-AAD5-01A-11R-A41C-07	TCGA-DD-AAD5	30.9932	52.2778	4.45368	9.07251	42.6623	25.3488	0.0541638	1.50711	184.093	1
	LIHC	TCGA-5R-AAAM-01A-12R-A41C-07	TCGA-5R-AAAM	15.8241	30.6352	2.97794	6.15061	14.5139	20.4334	0.0167416	0.26297	43.9522	2
	LIHC	TCGA-ED-A4XI-01A-11R-A266-07	TCGA-ED-A4XI	11.5268	30.968	3.18391	5.63133	14.1061	31.2947	0.727554	0.294507	33.9814	2
	LIHC	TCGA-DD-A73E-01A-12R-A32O-07	TCGA-DD-A73E	18.0167	33.267	5.6157	11.1276	36.9471	14.0107	0.0372869	0.108771	82.2101	1
	LIHC	TCGA-DD-AADK-01A-11R-A41C-07	TCGA-DD-AADK	21.0968	22.865	1.69962	3.21602	19.9691	19.4373	0.170094	0.180432	47.981	2
	LIHC	TCGA-EP-A2KB-01A-11R-A180-07	TCGA-EP-A2KB	17.3737	21.8877	2.77264	5.13308	11.9806	30.2389	0.226879	0.332024	63.3796	1
	LIHC	TCGA-XR-A8TF-01A-11R-A36F-07	TCGA-XR-A8TF	52.1626	69.3823	3.55877	15.8876	37.7418	34.1558	0.0162509	0.583457	80.5439	1
	LIHC	TCGA-DD-AADM-01A-11R-A41C-07	TCGA-DD-AADM	12.9354	17.7561	2.08441	4.43315	17.8599	10.7812	0.0243556	0.19675	80.1829	2
	LIHC	TCGA-GJ-A6C0-01A-12R-A311-07	TCGA-GJ-A6C0	8.49823	34.2084	3.62755	5.37274	23.0945	15.0433	0.543518	0.449045	132.836	2
	LIHC	TCGA-DD-A1EJ-01A-11R-A155-07	TCGA-DD-A1EJ	17.3679	27.5481	3.94185	11.0357	29.9214	20.2339	3.70711	0.480452	124.59	3
	LIHC	TCGA-2V-A95S-01A-11R-A37K-07	TCGA-2V-A95S	15.8487	24.7577	3.85939	6.13432	25.73	29.4566	0.0415641	0.192753	160.391	2
	LIHC	TCGA-K7-AAU7-01A-11R-A38B-07	TCGA-K7-AAU7	18.7707	49.1837	6.58724	10.4743	30.3652	13.2498	0.737379	1.50864	154.59	2
	LIHC	TCGA-DD-AAW0-01A-11R-A41C-07	TCGA-DD-AAW0	30.0341	34.9771	3.54551	4.81926	25.2119	33.2767	0.152401	0.609347	38.7868	1
	LIHC	TCGA-XR-A8TE-01A-11R-A36F-07	TCGA-XR-A8TE	28.2208	30.1069	2.95398	10.3241	22.2429	11.464	0.087289	0.150169	67.6038	3
	LIHC	TCGA-G3-A6UC-01A-21R-A33J-07	TCGA-G3-A6UC	19.4996	35.1901	3.33287	9.01529	27.0855	24.6932	0.0909671	0.0816502	42.1713	3
	LIHC	TCGA-ED-A459-01A-11R-A266-07	TCGA-ED-A459	26.2257	43.6953	3.44368	8.98388	41.6705	15.9005	0.013071	0.0586614	64.1163	2
	LIHC	TCGA-NI-A8LF-01A-11R-A36F-07	TCGA-NI-A8LF	24.5681	28.4387	3.96463	6.30205	21.2432	18.5158	0.0280427	0.176194	34.9154	1
	LIHC	TCGA-BC-A5W4-01A-11R-A28V-07	TCGA-BC-A5W4	13.4791	21.1213	2.15034	4.90477	38.7516	23.5945	0	0.491901	69.769	3
	LIHC	TCGA-CC-A7IE-01A-21R-A38B-07	TCGA-CC-A7IE	39.8243	27.8479	2.36009	7.11349	23.5331	10.131	0.182007	0.638612	93.9853	3
	LIHC	TCGA-5R-AA1D-01A-11R-A38B-07	TCGA-5R-AA1D	16.4406	35.5386	4.91707	7.15397	11.1414	16.1467	0.60684	0.949312	44.9979	3
	LIHC	TCGA-CC-A7II-01A-11R-A33J-07	TCGA-CC-A7II	87.1211	28.5298	1.81242	9.16755	48.1489	7.61197	3.63875	1.45415	264.717	3
	LIHC	TCGA-DD-A73C-01A-12R-A33J-07	TCGA-DD-A73C	14.3955	20.8662	5.33821	6.49344	18.1905	17.9386	0.0957761	0.601767	38.6742	3
	LIHC	TCGA-KR-A7K7-01A-11R-A33J-07	TCGA-KR-A7K7	30.654	19.126	1.25804	3.69372	36.7424	5.22894	0.0457825	0.236287	123.254	2
	LIHC	TCGA-DD-AAVP-01A-11R-A41C-07	TCGA-DD-AAVP	13.3494	17.5522	2.7759	10.6967	35.6953	17.7484	0.102587	0.379829	64.9428	1
	LIHC	TCGA-DD-AAD1-01A-11R-A41C-07	TCGA-DD-AAD1	27.7063	33.7923	4.29094	7.28731	20.0988	35.0422	0.375165	0.859575	82.3249	1
	LIHC	TCGA-DD-AADS-01A-11R-A41C-07	TCGA-DD-AADS	9.64081	9.55194	1.01291	3.59488	25.3169	6.29378	0.0862304	0.0709488	51.5881	1
	LIHC	TCGA-DD-A3A1-01A-11R-A213-07	TCGA-DD-A3A1	10.9232	28.8109	4.59071	10.6885	19.9364	22.2887	0.0380838	0.056972	152.338	3
	LIHC	TCGA-RC-A7SB-01A-21R-A352-07	TCGA-RC-A7SB	16.8201	37.1484	1.56012	5.23806	16.7212	17.5599	0.0603702	0.422659	75.5103	2
	LIHC	TCGA-DD-AAVZ-01A-11R-A41C-07	TCGA-DD-AAVZ	30.6883	36.371	2.97279	3.75865	23.9985	37.3755	4.94421	0.484257	64.824	1
	LIHC	TCGA-2Y-A9GT-01A-11R-A38B-07	TCGA-2Y-A9GT	9.75731	22.4731	3.07124	3.74194	8.52224	35.1825	0.0884159	0.293633	38.3504	1
	LIHC	TCGA-DD-AADQ-01A-11R-A41C-07	TCGA-DD-AADQ	21.54	35.8864	1.7033	5.24048	15.6536	14.0412	0	0.0506149	34.3666	2
	LIHC	TCGA-DD-A119-01A-11R-A131-07	TCGA-DD-A119	8.22481	19.5177	2.31325	3.88416	25.0251	8.6373	0.0427444	0.359686	62.0795	4
	LIHC	TCGA-DD-A4NO-01A-11R-A28V-07	TCGA-DD-A4NO	18.1476	47.2691	2.2354	3.17041	18.6719	36.3379	0.161468	0.428753	52.5035	1
	LIHC	TCGA-BW-A5NP-01A-11R-A27V-07	TCGA-BW-A5NP	26.1048	49.0704	2.39159	5.75164	30.4023	17.827	0.125017	0.768654	81.2263	4
	LIHC	TCGA-DD-A4NA-01A-11R-A266-07	TCGA-DD-A4NA	10.3355	54.1764	7.115	17.5433	40.4454	11.6644	0.13328	2.39258	86.8753	3
	LIHC	TCGA-MI-A75E-01A-11R-A32O-07	TCGA-MI-A75E	18.6121	23.2445	1.9177	4.41297	22.5106	21.3487	0.178761	0.200565	47.8664	3
	LIHC	TCGA-DD-AAEE-01A-11R-A41C-07	TCGA-DD-AAEE	9.82384	35.7475	3.3669	4.69717	26.4863	10.4511	0	0.352808	65.2731	1
	LIHC	TCGA-BC-A3KG-01A-11R-A213-07	TCGA-BC-A3KG	20.4388	49.9434	6.54702	9.3138	18.6158	40.184	8.85212	1.88337	59.0103	2
	LIHC	TCGA-DD-A3A7-01A-11R-A22L-07	TCGA-DD-A3A7	9.02885	17.6647	0.968126	3.84701	52.7094	3.87666	0	0.0443858	94.8677	3
	LIHC	TCGA-CC-A8HV-01A-11R-A36F-07	TCGA-CC-A8HV	47.1874	32.0688	4.61665	8.60198	44.4866	52.4608	5.27521	0.101911	89.0405	2
	LIHC	TCGA-DD-AACN-01A-11R-A41C-07	TCGA-DD-AACN	33.4964	34.772	4.4138	5.47422	29.8186	18.2836	0.122338	1.27848	91.9224	1
	LIHC	TCGA-G3-A25V-01A-11R-A16W-07	TCGA-G3-A25V	16.5946	25.0453	2.09259	4.43819	11.5698	21.2389	0.0491433	0.242605	51.8506	1
	LIHC	TCGA-DD-AAVS-01A-11R-A41C-07	TCGA-DD-AAVS	24.6824	42.9646	2.64116	4.38648	25.2954	22.8645	7.40664	0.664805	94.515	1
	LIHC	TCGA-CC-A3MB-01A-11R-A213-07	TCGA-CC-A3MB	29.7392	44.5321	3.87315	5.6111	43.4587	62.4246	0.0230233	0.129158	131.849	3
	LIHC	TCGA-DD-AAE2-01A-11R-A41C-07	TCGA-DD-AAE2	23.9821	33.2795	3.62681	6.24617	22.4485	20.9135	0.02456	0.518048	93.6557	1
	LIHC	TCGA-RG-A7D4-01A-12R-A33R-07	TCGA-RG-A7D4	33.1869	45.3448	2.63389	4.63341	30.4102	6.8686	0.0466213	0.5719	139.808	2
	LIHC	TCGA-DD-A4NK-01A-11R-A28V-07	TCGA-DD-A4NK	24.3965	69.4053	3.24903	7.36806	43.1604	19.3518	0.0339677	0.35062	41.4762	3
	LIHC	TCGA-DD-A39W-01A-11R-A213-07	TCGA-DD-A39W	21.4883	24.2604	3.12373	10.3179	21.8501	7.73073	0	0.195379	46.7616	3
	LIHC	TCGA-DD-AADJ-01A-11R-A41C-07	TCGA-DD-AADJ	15.5948	15.5102	1.7295	3.31612	12.2894	14.1429	0	0.125435	98.6472	1
	LIHC	TCGA-DD-AACA-01A-11R-A41C-07	TCGA-DD-AACA	28.3327	34.1559	4.70864	6.14442	32.7367	10.9524	0.0136876	0.141286	111.997	1
	LIHC	TCGA-CC-5263-01A-01R-A131-07	TCGA-CC-5263	37.3391	50.577	6.40662	13.1496	28.6772	20.8873	0.210155	1.80457	270.266	3
	LIHC	TCGA-DD-A11C-01A-11R-A131-07	TCGA-DD-A11C	14.9673	47.758	4.85191	4.46864	21.7221	14.617	0.0321856	0.341855	109.957	1
	LIHC	TCGA-DD-A4NL-01A-11R-A28V-07	TCGA-DD-A4NL	8.42654	21.7725	2.40502	3.89586	9.11878	24.9947	0.343966	0.257281	22.829	1
	LIHC	TCGA-ES-A2HS-01A-11R-A180-07	TCGA-ES-A2HS	6.33723	8.00487	0.706988	1.58409	18.272	18.1215	0	0.114883	98.647	1
	LIHC	TCGA-UB-AA0U-01A-11R-A38B-07	TCGA-UB-AA0U	14.3363	55.959	4.4734	10.6354	21.4421	33.9789	0.231089	0.229644	90.6359	2
	LIHC	TCGA-DD-AAD3-01A-11R-A41C-07	TCGA-DD-AAD3	14.2298	26.989	3.42617	6.50971	16.4702	25.4965	0.013749	0.444268	38.9039	1
[truncated: 126 more rows]
