# Supplementary material for: m5C RNA Methylation Primarily Affects the ErbB and PI3K–Akt Signaling Pathways in Gastrointestinal Cancer
Source: Front Mol Biosci. 2020 Dec 7;7:599340. doi: 10.3389/fmolb.2020.599340 (PMC7750483; doi:10.3389/fmolb.2020.599340)
Supplement: Supplementary Table 3 — Differential proteins in important pathways. [file Table_3.XLSX]

## Sheet: Important Pathway
Note:Differential proteins in three important pathways.
ErbBsignalingpathway	PI3K-Aktsignalingpathway	mTORsignalingpathway	ALL
ERBB3	YWHAZ	PRKCA	ERBB3
ERBB2	STK11	BRAF	ERBB2
STAT5A	NFKB1	STK11	STAT5A
RPS6KB1	RPS6KB1	RPS6KB1	RPS6KB1
SRC	FOXO3	RICTOR	SRC
AKT1	KIT	RPS6	AKT1
EIF4EBP1	PTEN	IRS1	EIF4EBP1
PIK3CA	AKT1	PTEN	PIK3CA
SHC1	CCNE2	RPTOR	SHC1
NRG1	CCNE1	PRKCB	NRG1
AKT3	EIF4EBP1	AKT1	AKT3
PIK3R1	BCL2	MAPK1	PIK3R1
PIK3R2	PIK3CA	EIF4EBP1	PIK3R2
AKT2	COL6A1	AKT1S1	AKT2
PRKCA	AKT3	EIF4E	PRKCA
EGFR	PIK3R1	TSC1	EGFR
MAP2K1	FN1	MAPK3	MAP2K1
BRAF	AKT2	TSC2	BRAF
RAF1	PIK3R2	PIK3CA	RAF1
BAD	SYK	MTOR	BAD
PRKCB	PRKCA	AKT3	PRKCB
MAPK1	EGFR	PIK3R1	MAPK1
NRAS	MAP2K1	AKT2	NRAS
CDKN1A	MET	PIK3R2	CDKN1A
CDKN1B	TP53		CDKN1B
JUN	ITGA2		JUN
GSK3B	RAF1		GSK3B
MAPK3	BAD		MAPK3
ARAF	RPS6		ARAF
MAPK8	IRS1		MAPK8
MTOR	YWHAE		MTOR
	RPTOR		YWHAZ
	BCL2L11		STK11
	KDR		NFKB1
	MAPK1		FOXO3
	NRAS		KIT
	CCND1		PTEN
	CDKN1A		CCNE2
	EIF4E		CCNE1
	CDKN1B		BCL2
	TSC1		COL6A1
	GSK3B		FN1
	TSC2		SYK
	MAPK3		MET
	MTOR		TP53
			ITGA2
			RPS6
			IRS1
			YWHAE
			RPTOR
			BCL2L11
			KDR
			CCND1
			EIF4E
			TSC1
			TSC2
			RICTOR
			AKT1S1
