# Supplementary material for: m5C RNA Methylation Primarily Affects the ErbB and PI3K–Akt Signaling Pathways in Gastrointestinal Cancer
Source: Front Mol Biosci. 2020 Dec 7;7:599340. doi: 10.3389/fmolb.2020.599340 (PMC7750483; doi:10.3389/fmolb.2020.599340)
Supplement: Supplementary Table 4 — The data of different pathways in GI cancer. [file Table_4.XLSX]

## Sheet: Sheet1
Note:The data of different pathways in GI cancer form DAVID database.
ESCA						STAD						PAAD						COLORECTAL
Term	Count	%	Genes	PValue		Term	Count	%	Genes	PValue		Term	Count	%	Genes	PValue		Term	Count	%	Genes	PValue
hsa05210:Colorectal cancer	10	27.7778	MAPK1, MSH6, CCND1, MAP2K1, MSH2, GSK3B, MAPK3, TP53, SMAD4, PIK3CA	3.71021e-12		hsa05210:Colorectal cancer	17	20	MSH6, BRAF, MSH2, RAF1, SMAD3, AKT1, CASP3, CCND1, JUN, BCL2, GSK3B, ARAF, MAPK8, AKT3, PIK3R1, AKT2, PIK3R2	1.05233e-18		hsa05215:Prostate cancer	13	34.2105	EGFR, ERBB2, RB1, PTEN, CCNE2, CCNE1, MAPK1, CDKN1A, CCND1, CDKN1B, ARAF, MAPK3, MTOR	3.90686e-15		hsa04012:ErbB signaling pathway	26	24.5283	ERBB3, STAT5A, ERBB2, RPS6KB1, SRC, AKT1, EIF4EBP1, PIK3CA, SHC1, NRG1, PIK3R1, AKT3, AKT2, PIK3R2, EGFR, BRAF, MAP2K1, BAD, PRKCB, NRAS, MAPK1, CDKN1B, GSK3B, MAPK3, ARAF, MTOR	9.62115e-28
hsa05215:Prostate cancer	10	27.7778	CCNE2, MAPK1, AR, CDKN1A, CCND1, MAP2K1, GSK3B, MAPK3, TP53, PIK3CA	9.68901e-11		hsa05200:Pathways in cancer	30	35.2941	BID, CDH1, KIT, PTEN, CCNE2, AKT1, CCNE1, CASP3, CDKN2A, BCL2, PIK3R1, AKT3, PIK3R2, AKT2, PRKCA, EGFR, MSH6, BRAF, MSH2, SMAD3, BRCA2, RAF1, RB1, BIRC2, CCND1, CDKN1B, JUN, GSK3B, ARAF, MAPK8	8.69859e-18		hsa04151:PI3K-Akt signaling pathway	18	47.3684	EGFR, ITGA2, RPS6KB1, KIT, FOXO3, RPS6, PTEN, CCNE2, CCNE1, MAPK1, CCND1, CDKN1A, EIF4EBP1, CDKN1B, MAPK3, TSC2, MTOR, SYK	5.84388e-14		hsa04150:mTOR signaling pathway	21	19.8113	BRAF, STK11, RPS6KB1, RICTOR, RPS6, IRS1, RPTOR, PRKCB, AKT1, MAPK1, EIF4EBP1, AKT1S1, TSC1, MAPK3, TSC2, PIK3CA, MTOR, PIK3R1, AKT3, AKT2, PIK3R2	4.58321e-24
hsa04917:Prolactin signaling pathway	9	25	MAPK1, CCND1, MAP2K1, MAPK14, GSK3B, MAPK3, ESR1, PIK3CA, SRC	5.61346e-10		hsa04150:mTOR signaling pathway	16	18.8235	PRKCA, BRAF, STK11, RPS6KB1, RICTOR, RPS6, PTEN, RPTOR, AKT1, EIF4EBP1, EIF4E, TSC2, AKT3, PIK3R1, AKT2, PIK3R2	1.35861e-17		hsa04012:ErbB signaling pathway	12	31.5789	EGFR, MAPK1, EIF4EBP1, CDKN1A, CDKN1B, STAT5A, ERBB2, MAPK3, ARAF, SHC1, RPS6KB1, MTOR	1.56184e-13		hsa05220:Chronic myeloid leukemia	21	19.8113	MAP2K1, BRAF, STAT5A, SMAD4, NFKB1, BAD, RB1, PTPN11, AKT1, NRAS, MAPK1, CDKN1B, GAB2, ARAF, MAPK3, PIK3CA, SHC1, PIK3R1, AKT3, AKT2, PIK3R2	6.67243e-22
hsa05161:Hepatitis B	10	27.7778	CCNE2, MAPK1, CDKN1A, CCND1, MAP2K1, MAPK3, TP53, SMAD4, PIK3CA, SRC	8.70346e-09		hsa04012:ErbB signaling pathway	17	20	PRKCA, EGFR, BRAF, RAF1, RPS6KB1, SRC, AKT1, EIF4EBP1, CDKN1B, JUN, GSK3B, ARAF, MAPK8, AKT3, PIK3R1, AKT2, PIK3R2	3.68169e-16		hsa04066:HIF-1 signaling pathway	12	31.5789	EGFR, MAPK1, EIF4EBP1, CDKN1A, CDKN1B, TFRC, ERBB2, MAPK3, SERPINE1, RPS6KB1, MTOR, RPS6	4.7829e-13		hsa05213:Endometrial cancer	18	16.9811	EGFR, BRAF, MAP2K1, ERBB2, CDH1, BAD, CTNNB1, AKT1, NRAS, MAPK1, GSK3B, ARAF, MAPK3, PIK3CA, PIK3R1, AKT3, AKT2, PIK3R2	4.41261e-20
hsa05219:Bladder cancer	7	19.4444	MAPK1, CDKN1A, CCND1, MAP2K1, MAPK3, TP53, SRC	2.02079e-08		hsa04151:PI3K-Akt signaling pathway	27	31.7647	STK11, RPS6KB1, FOXO3, KIT, PTEN, CCNE2, AKT1, CCNE1, EIF4EBP1, BCL2, COL6A1, PIK3R1, AKT3, PIK3R2, AKT2, PRKCA, EGFR, RAF1, RPS6, BCL2L11, RPTOR, KDR, CCND1, EIF4E, CDKN1B, GSK3B, TSC2	4.2799e-16		hsa05200:Pathways in cancer	18	47.3684	BID, EGFR, ERBB2, STAT5A, ITGA2, RB1, KIT, PTEN, RAD51, CCNE2, CCNE1, MAPK1, CCND1, CDKN1A, CDKN1B, ARAF, MAPK3, MTOR	4.99667e-13		hsa05215:Prostate cancer	21	19.8113	EGFR, MAP2K1, BRAF, ERBB2, NFKB1, BAD, RB1, CTNNB1, AKT1, NRAS, MAPK1, CDKN1B, GSK3B, ARAF, MAPK3, PIK3CA, MTOR, PIK3R1, AKT3, AKT2, PIK3R2	5.54382e-20
hsa05220:Chronic myeloid leukemia	8	22.2222	MAPK1, CDKN1A, CCND1, MAP2K1, MAPK3, TP53, SMAD4, PIK3CA	2.2008e-08		hsa05215:Prostate cancer	17	20	EGFR, BRAF, RAF1, RB1, PTEN, AKT1, CCNE2, CCNE1, CCND1, CDKN1B, GSK3B, BCL2, ARAF, AKT3, PIK3R1, AKT2, PIK3R2	4.46141e-16		hsa05214:Glioma	10	26.3158	EGFR, MAPK1, CDKN1A, CCND1, MAPK3, ARAF, SHC1, RB1, MTOR, PTEN	1.4749e-11		hsa05221:Acute myeloid leukemia	18	16.9811	MAP2K1, BRAF, STAT5A, NFKB1, RPS6KB1, BAD, AKT1, NRAS, MAPK1, EIF4EBP1, ARAF, MAPK3, PIK3CA, MTOR, PIK3R1, AKT3, AKT2, PIK3R2	1.88525e-19
hsa04919:Thyroid hormone signaling pathway	9	25	MAPK1, CCND1, MAP2K1, GSK3B, MAPK3, TP53, ESR1, PIK3CA, SRC	2.7345e-08		hsa04910:Insulin signaling pathway	19	22.3529	BRAF, ACACA, RAF1, RPS6KB1, ACACB, RPS6, RPTOR, AKT1, EIF4EBP1, EIF4E, GSK3B, ARAF, TSC2, FASN, MAPK8, AKT3, PIK3R1, AKT2, PIK3R2	2.50571e-15		hsa05221:Acute myeloid leukemia	9	23.6842	MAPK1, EIF4EBP1, CCND1, STAT5A, MAPK3, ARAF, RPS6KB1, KIT, MTOR	1.7708e-10		hsa05205:Proteoglycans in cancer	27	25.4717	ERBB3, ERBB2, RPS6KB1, PDCD4, SRC, CTNNB1, AKT1, PIK3CA, AKT3, PIK3R1, PIK3R2, AKT2, FN1, EGFR, BRAF, MAP2K1, MET, ESR1, RPS6, PRKCB, PTPN11, MAPK1, NRAS, MAPK14, ARAF, MAPK3, MTOR	2.22028e-19
hsa05200:Pathways in cancer	13	36.1111	MSH6, AR, MAP2K1, MSH2, TP53, SMAD4, CCNE2, MAPK1, CDKN1A, CCND1, GSK3B, MAPK3, PIK3CA	5.36416e-08		hsa05212:Pancreatic cancer	15	17.6471	EGFR, BRAF, RAF1, SMAD3, BRCA2, RB1, AKT1, CCND1, CDKN2A, ARAF, MAPK8, AKT3, PIK3R1, AKT2, PIK3R2	3.06155e-15		hsa04150:mTOR signaling pathway	9	23.6842	MAPK1, EIF4EBP1, AKT1S1, TSC2, MAPK3, RPS6KB1, MTOR, RPS6, PTEN	2.37338e-10		hsa04910:Insulin signaling pathway	23	21.6981	MAP2K1, BRAF, RPS6KB1, BAD, RPS6, IRS1, RPTOR, AKT1, MAPK1, NRAS, EIF4EBP1, TSC1, GSK3B, TSC2, ARAF, MAPK3, PIK3CA, SHC1, MTOR, AKT3, PIK3R1, AKT2, PIK3R2	2.20124e-18
hsa04012:ErbB signaling pathway	8	22.2222	MAPK1, EIF4EBP1, CDKN1A, MAP2K1, GSK3B, MAPK3, PIK3CA, SRC	8.33598e-08		hsa05213:Endometrial cancer	14	16.4706	EGFR, BRAF, RAF1, CDH1, FOXO3, PTEN, AKT1, CCND1, GSK3B, ARAF, AKT3, PIK3R1, AKT2, PIK3R2	3.93358e-15		hsa05219:Bladder cancer	8	21.0526	EGFR, MAPK1, CDKN1A, CCND1, ERBB2, MAPK3, ARAF, RB1	7.46021e-10		hsa05212:Pancreatic cancer	18	16.9811	EGFR, BRAF, MAP2K1, ERBB2, SMAD4, NFKB1, BAD, RB1, RAD51, AKT1, MAPK1, ARAF, MAPK3, PIK3CA, PIK3R1, AKT3, AKT2, PIK3R2	3.25296e-18
hsa05213:Endometrial cancer	7	19.4444	MAPK1, CCND1, MAP2K1, GSK3B, MAPK3, TP53, PIK3CA	8.83992e-08		hsa05161:Hepatitis B	19	22.3529	PRKCA, RAF1, RB1, PTEN, SRC, AKT1, CCNE2, CCNE1, CASP3, CCND1, CDKN1B, JUN, BCL2, PCNA, MAPK8, AKT3, PIK3R1, AKT2, PIK3R2	6.16801e-15		hsa04115:p53 signaling pathway	9	23.6842	BID, CCNE2, CCNE1, CDKN1A, CCND1, TSC2, SERPINE1, CHEK2, PTEN	7.83363e-10		hsa05223:Non-small cell lung cancer	17	16.0377	EGFR, BRAF, MAP2K1, ERBB2, BAD, RB1, PRKCB, AKT1, NRAS, MAPK1, ARAF, MAPK3, PIK3CA, PIK3R1, AKT3, AKT2, PIK3R2	7.1141e-18
hsa04068:FoxO signaling pathway	9	25	CCNB1, MAPK1, CDKN1A, CCND1, MAP2K1, MAPK14, MAPK3, SMAD4, PIK3CA	9.09717e-08		hsa04152:AMPK signaling pathway	18	21.1765	STK11, SCD, ACACA, EEF2, RPS6KB1, ACACB, FOXO3, RPTOR, AKT1, EIF4EBP1, CCND1, TSC2, RAB11B, FASN, AKT3, PIK3R1, AKT2, PIK3R2	6.21581e-15		hsa05220:Chronic myeloid leukemia	9	23.6842	MAPK1, CDKN1A, CCND1, CDKN1B, STAT5A, MAPK3, ARAF, SHC1, RB1	1.41339e-09		hsa04066:HIF-1 signaling pathway	20	18.8679	EGFR, MAP2K1, ERBB2, NFKB1, RPS6KB1, RPS6, PRKCB, AKT1, MAPK1, EIF4EBP1, CDKN1B, SERPINE1, MAPK3, PIK3CA, MTOR, GAPDH, PIK3R1, AKT3, AKT2, PIK3R2	8.54793e-18
hsa05205:Proteoglycans in cancer	10	27.7778	MAPK1, CDKN1A, CCND1, MAP2K1, MAPK14, MAPK3, TP53, ESR1, PIK3CA, SRC	1.43628e-07		hsa05223:Non-small cell lung cancer	14	16.4706	PRKCA, EGFR, BRAF, RAF1, FOXO3, RB1, AKT1, CCND1, CDKN2A, ARAF, AKT3, PIK3R1, AKT2, PIK3R2	1.13084e-14		hsa05213:Endometrial cancer	8	21.0526	EGFR, MAPK1, CCND1, ERBB2, MAPK3, ARAF, FOXO3, PTEN	4.2739e-09		hsa05210:Colorectal cancer	17	16.0377	MSH6, BRAF, MAP2K1, MSH2, SMAD4, BAD, CTNNB1, AKT1, MAPK1, GSK3B, ARAF, MAPK3, PIK3CA, PIK3R1, AKT3, AKT2, PIK3R2	4.3654e-17
hsa05203:Viral carcinogenesis	10	27.7778	CCNE2, MAPK1, BAK1, CDKN1A, CCND1, MAPK3, TP53, PIK3CA, CHEK1, SRC	1.77551e-07		hsa04068:FoxO signaling pathway	18	21.1765	EGFR, BRAF, STK11, RAF1, SMAD3, FOXO3, PTEN, BCL2L11, AKT1, CCNB1, CCND1, CDKN1B, ARAF, MAPK8, AKT3, PIK3R1, AKT2, PIK3R2	2.68314e-14		hsa05223:Non-small cell lung cancer	8	21.0526	EGFR, MAPK1, CCND1, ERBB2, MAPK3, ARAF, RB1, FOXO3	7.30716e-09		hsa05200:Pathways in cancer	32	30.1887	BID, STAT5A, ERBB2, NFKB1, CDH1, CTNNB1, AKT1, PIK3CA, AKT3, PIK3R1, PIK3R2, AKT2, FN1, EGFR, MSH6, MAP2K1, BRAF, MSH2, MET, SMAD4, RB1, BAD, PRKCB, RAD51, MAPK1, NRAS, CDKN1B, ETS1, GSK3B, MAPK3, ARAF, MTOR	9.85184e-17
hsa05212:Pancreatic cancer	7	19.4444	MAPK1, CCND1, MAP2K1, MAPK3, TP53, SMAD4, PIK3CA	3.44342e-07		hsa05214:Glioma	14	16.4706	PRKCA, EGFR, BRAF, RAF1, RB1, PTEN, AKT1, CCND1, CDKN2A, ARAF, AKT3, PIK3R1, AKT2, PIK3R2	9.09515e-14		hsa05230:Central carbon metabolism in cancer	8	21.0526	EGFR, MAPK1, ERBB2, MAPK3, KIT, MTOR, PTEN, TIGAR	1.90391e-08		hsa05214:Glioma	17	16.0377	EGFR, BRAF, MAP2K1, RB1, PRKCB, AKT1, NRAS, MAPK1, ARAF, MAPK3, PIK3CA, SHC1, MTOR, PIK3R1, AKT3, AKT2, PIK3R2	1.00072e-16
hsa05214:Glioma	7	19.4444	MAPK1, CDKN1A, CCND1, MAP2K1, MAPK3, TP53, PIK3CA	3.44342e-07		hsa04510:Focal adhesion	20	23.5294	PRKCA, EGFR, CAV1, BRAF, RAF1, BIRC2, PTEN, SRC, KDR, AKT1, CCND1, JUN, GSK3B, BCL2, COL6A1, MAPK8, AKT3, PIK3R1, AKT2, PIK3R2	2.46843e-13		hsa05212:Pancreatic cancer	8	21.0526	EGFR, MAPK1, CCND1, ERBB2, MAPK3, ARAF, RB1, RAD51	2.12633e-08		hsa04917:Prolactin signaling pathway	17	16.0377	MAP2K1, STAT5A, ESR1, NFKB1, SRC, AKT1, NRAS, MAPK1, GSK3B, MAPK14, MAPK3, PIK3CA, SHC1, AKT3, PIK3R1, AKT2, PIK3R2	4.62204e-16
hsa05218:Melanoma	7	19.4444	MAPK1, CDKN1A, CCND1, MAP2K1, MAPK3, TP53, PIK3CA	5.85935e-07		hsa05218:Melanoma	14	16.4706	EGFR, BRAF, RAF1, CDH1, RB1, PTEN, AKT1, CCND1, CDKN2A, ARAF, AKT3, PIK3R1, AKT2, PIK3R2	3.06301e-13		hsa05161:Hepatitis B	10	26.3158	CCNE2, MAPK1, CCNE1, CDKN1A, CCND1, CDKN1B, STAT5A, MAPK3, RB1, PTEN	2.14568e-08		hsa05218:Melanoma	17	16.0377	EGFR, BRAF, MAP2K1, MET, CDH1, BAD, RB1, AKT1, NRAS, MAPK1, ARAF, MAPK3, PIK3CA, PIK3R1, AKT3, AKT2, PIK3R2	4.62204e-16
hsa04110:Cell cycle	8	22.2222	CCNB1, CCNE2, CDKN1A, CCND1, GSK3B, TP53, SMAD4, CHEK1	9.58039e-07		hsa05221:Acute myeloid leukemia	12	14.1176	AKT1, EIF4EBP1, CCND1, BRAF, ARAF, RAF1, RPS6KB1, KIT, AKT3, PIK3R1, AKT2, PIK3R2	1.04861e-11		hsa05205:Proteoglycans in cancer	11	28.9474	EGFR, MAPK1, CDKN1A, CCND1, ERBB2, MAPK3, ARAF, ITGA2, RPS6KB1, MTOR, RPS6	2.46098e-08		hsa05230:Central carbon metabolism in cancer	16	15.0943	EGFR, MAP2K1, ERBB2, MET, AKT1, NRAS, MAPK1, G6PD, MAPK3, PIK3CA, MTOR, PIK3R1, AKT3, AKT2, PIK3R2, TIGAR	2.29122e-15
hsa04550:Signaling pathways regulating pluripotency of stem cells	8	22.2222	MAPK1, MAP2K1, MAPK14, GSK3B, MAPK3, SMAD4, PIK3CA, SMAD1	2.17543e-06		hsa04066:HIF-1 signaling pathway	14	16.4706	EGFR, PRKCA, RPS6KB1, RPS6, AKT1, EIF4EBP1, CDKN1B, EIF4E, TFRC, BCL2, AKT3, PIK3R1, AKT2, PIK3R2	1.72739e-11		hsa05218:Melanoma	8	21.0526	EGFR, MAPK1, CDKN1A, CCND1, MAPK3, ARAF, RB1, PTEN	3.97836e-08		hsa04068:FoxO signaling pathway	20	18.8679	EGFR, MAP2K1, BRAF, STK11, SMAD4, IRS1, ATM, AKT1, CCNB1, MAPK1, NRAS, CDKN1B, MAPK14, ARAF, MAPK3, PIK3CA, PIK3R1, AKT3, AKT2, PIK3R2	5.97849e-15
hsa05223:Non-small cell lung cancer	6	16.6667	MAPK1, CCND1, MAP2K1, MAPK3, TP53, PIK3CA	4.30992e-06		hsa05205:Proteoglycans in cancer	18	21.1765	PRKCA, EGFR, CAV1, BRAF, ESR1, RAF1, RPS6KB1, RPS6, SRC, KDR, AKT1, CASP3, CCND1, ARAF, AKT3, PIK3R1, AKT2, PIK3R2	2.05434e-11		hsa04068:FoxO signaling pathway	9	23.6842	EGFR, MAPK1, CDKN1A, CCND1, CDKN1B, MAPK3, ARAF, FOXO3, PTEN	1.99322e-07		hsa04722:Neurotrophin signaling pathway	19	17.9245	MAP2K1, BRAF, NFKB1, BAD, YWHAE, IRS1, PTPN11, AKT1, NRAS, MAPK1, GSK3B, MAPK14, MAPK3, PIK3CA, SHC1, PIK3R1, AKT3, AKT2, PIK3R2	1.23007e-14
hsa05221:Acute myeloid leukemia	6	16.6667	MAPK1, EIF4EBP1, CCND1, MAP2K1, MAPK3, PIK3CA	4.30992e-06		hsa05222:Small cell lung cancer	13	15.2941	RB1, BIRC2, PTEN, CCNE2, AKT1, CCNE1, CCND1, CDKN1B, BCL2, PIK3R1, AKT3, PIK3R2, AKT2	6.73804e-11		hsa04910:Insulin signaling pathway	9	23.6842	MAPK1, EIF4EBP1, TSC2, MAPK3, ARAF, SHC1, RPS6KB1, MTOR, RPS6	2.50359e-07		hsa04151:PI3K-Akt signaling pathway	28	26.4151	YWHAZ, STK11, NFKB1, RPS6KB1, AKT1, EIF4EBP1, PIK3CA, PIK3R1, AKT3, PIK3R2, AKT2, FN1, EGFR, MAP2K1, MET, BAD, RPS6, YWHAE, IRS1, RPTOR, MAPK1, NRAS, CDKN1B, TSC1, GSK3B, TSC2, MAPK3, MTOR	2.0953e-14
hsa04660:T cell receptor signaling pathway	7	19.4444	MAPK1, MAP2K1, MAPK14, GSK3B, MAPK3, LCK, PIK3CA	4.45276e-06		hsa04115:p53 signaling pathway	12	14.1176	BID, CCNB1, CCNE2, CCNE1, CDK1, CASP3, CCND1, CDKN2A, TSC2, CHEK1, CHEK2, PTEN	8.24425e-11		hsa05203:Viral carcinogenesis	10	26.3158	CCNE2, MAPK1, CCNE1, CDKN1A, CCND1, CDKN1B, STAT5A, MAPK3, RB1, SYK	4.27378e-07		hsa05161:Hepatitis B	20	18.8679	YWHAZ, MAP2K1, STAT5A, SMAD4, NFKB1, BAD, RB1, SRC, PRKCB, AKT1, NRAS, MAPK1, CDKN1B, MAPK3, PCNA, PIK3CA, PIK3R1, AKT3, AKT2, PIK3R2	2.6825e-14
hsa04370:VEGF signaling pathway	6	16.6667	MAPK1, MAP2K1, MAPK14, MAPK3, PIK3CA, SRC	6.60716e-06		hsa04917:Prolactin signaling pathway	12	14.1176	AKT1, CCND1, GSK3B, ESR1, RAF1, MAPK8, FOXO3, AKT3, PIK3R1, SRC, AKT2, PIK3R2	1.58792e-10		hsa05206:MicroRNAs in cancer	11	28.9474	EGFR, CCNE2, CCNE1, CDKN1A, CCND1, CDKN1B, ERBB2, SHC1, STMN1, MTOR, PTEN	7.12656e-07		hsa04919:Thyroid hormone signaling pathway	18	16.9811	MAP2K1, ESR1, BAD, SRC, PRKCB, CTNNB1, AKT1, NRAS, MAPK1, GSK3B, MAPK3, TSC2, PIK3CA, MTOR, PIK3R1, AKT3, AKT2, PIK3R2	9.28432e-14
hsa05216:Thyroid cancer	5	13.8889	MAPK1, CCND1, MAP2K1, MAPK3, TP53	7.41033e-06		hsa05220:Chronic myeloid leukemia	12	14.1176	AKT1, CCND1, CDKN2A, CDKN1B, BRAF, ARAF, RAF1, RB1, AKT3, PIK3R1, AKT2, PIK3R2	1.85844e-10		hsa05222:Small cell lung cancer	7	18.4211	CCNE2, CCNE1, CCND1, CDKN1B, ITGA2, RB1, PTEN	3.03662e-06		hsa05211:Renal cell carcinoma	15	14.1509	BRAF, MAP2K1, MET, PTPN11, AKT1, NRAS, MAPK1, ETS1, ARAF, MAPK3, PIK3CA, AKT3, PIK3R1, AKT2, PIK3R2	9.30924e-14
hsa04115:p53 signaling pathway	6	16.6667	CCNB1, CCNE2, CDKN1A, CCND1, TP53, CHEK1	1.05242e-05		hsa05231:Choline metabolism in cancer	13	15.2941	EGFR, PRKCA, RAF1, RPS6KB1, AKT1, EIF4EBP1, JUN, TSC2, MAPK8, AKT3, PIK3R1, AKT2, PIK3R2	5.33503e-10		hsa05231:Choline metabolism in cancer	7	18.4211	EGFR, MAPK1, EIF4EBP1, TSC2, MAPK3, RPS6KB1, MTOR	8.31832e-06		hsa05231:Choline metabolism in cancer	17	16.0377	EGFR, MAP2K1, RPS6KB1, PRKCB, AKT1, NRAS, MAPK1, EIF4EBP1, TSC1, MAPK3, TSC2, PIK3CA, MTOR, PIK3R1, AKT3, AKT2, PIK3R2	1.7462e-13
hsa04722:Neurotrophin signaling pathway	7	19.4444	MAPK1, MAP2K1, MAPK14, GSK3B, MAPK3, TP53, PIK3CA	1.28134e-05		hsa04914:Progesterone-mediated oocyte maturation	12	14.1176	CCNB1, PGR, AKT1, CDK1, BRAF, ARAF, RAF1, MAPK8, AKT3, PIK3R1, AKT2, PIK3R2	1.51625e-09		hsa04917:Prolactin signaling pathway	6	15.7895	MAPK1, CCND1, STAT5A, MAPK3, SHC1, FOXO3	2.23985e-05		hsa04152:AMPK signaling pathway	18	16.9811	STK11, EEF2, RPS6KB1, IRS1, RPTOR, AKT1, EIF4EBP1, AKT1S1, TSC1, TSC2, EEF2K, RAB11B, PIK3CA, MTOR, PIK3R1, AKT3, AKT2, PIK3R2	2.91505e-13
hsa04151:PI3K-Akt signaling pathway	10	27.7778	CCNE2, MAPK1, EIF4EBP1, CDKN1A, CCND1, MAP2K1, GSK3B, MAPK3, TP53, PIK3CA	1.36542e-05		hsa04110:Cell cycle	13	15.2941	CDK1, SMAD3, CHEK1, CHEK2, RB1, CCNB1, CCNE2, CCNE1, CCND1, CDKN1B, CDKN2A, GSK3B, PCNA	5.86982e-09		hsa04152:AMPK signaling pathway	7	18.4211	EIF4EBP1, CCND1, AKT1S1, TSC2, RPS6KB1, FOXO3, MTOR	2.58149e-05		hsa04370:VEGF signaling pathway	14	13.2075	MAP2K1, BAD, SRC, PRKCB, AKT1, NRAS, MAPK1, MAPK14, MAPK3, PIK3CA, AKT3, PIK3R1, AKT2, PIK3R2	7.13171e-13
hsa04380:Osteoclast differentiation	7	19.4444	MAPK1, MAP2K1, SQSTM1, MAPK14, MAPK3, LCK, PIK3CA	2.11776e-05		hsa05219:Bladder cancer	9	10.5882	EGFR, CCND1, CDKN2A, BRAF, ARAF, RAF1, CDH1, RB1, SRC	8.7605e-09		hsa04110:Cell cycle	7	18.4211	CCNE2, CCNE1, CDKN1A, CCND1, CDKN1B, CHEK2, RB1	2.70322e-05		hsa04914:Progesterone-mediated oocyte maturation	15	14.1509	CDK1, BRAF, MAP2K1, PGR, AKT1, CCNB1, MAPK1, MAPK14, ARAF, MAPK3, PIK3CA, AKT3, PIK3R1, AKT2, PIK3R2	5.19013e-12
hsa05160:Hepatitis C	7	19.4444	MAPK1, CDKN1A, MAPK14, GSK3B, MAPK3, TP53, PIK3CA	2.30885e-05		hsa05230:Central carbon metabolism in cancer	10	11.7647	AKT1, EGFR, RAF1, KIT, PTEN, AKT3, PIK3R1, TIGAR, AKT2, PIK3R2	2.01017e-08		hsa04510:Focal adhesion	8	21.0526	EGFR, MAPK1, CCND1, ERBB2, MAPK3, ITGA2, SHC1, PTEN	5.272e-05		hsa05160:Hepatitis C	17	16.0377	EGFR, CLDN7, BRAF, NFKB1, BAD, AKT1, NRAS, MAPK1, GSK3B, MAPK14, ARAF, MAPK3, PIK3CA, PIK3R1, AKT3, AKT2, PIK3R2	1.39327e-11
hsa04914:Progesterone-mediated oocyte maturation	6	16.6667	CCNB1, MAPK1, MAP2K1, MAPK14, MAPK3, PIK3CA	3.77963e-05		hsa04919:Thyroid hormone signaling pathway	12	14.1176	PRKCA, AKT1, CCND1, GSK3B, TSC2, ESR1, RAF1, AKT3, PIK3R1, SRC, AKT2, PIK3R2	3.03654e-08		hsa04650:Natural killer cell mediated cytotoxicity	6	15.7895	BID, MAPK1, MAPK3, ARAF, SHC1, SYK	0.000297884		hsa04510:Focal adhesion	20	18.8679	EGFR, MAP2K1, BRAF, ERBB2, MET, BAD, SRC, PRKCB, CTNNB1, AKT1, MAPK1, GSK3B, MAPK3, PIK3CA, SHC1, PIK3R1, AKT3, FN1, AKT2, PIK3R2	1.64044e-11
hsa04066:HIF-1 signaling pathway	6	16.6667	MAPK1, EIF4EBP1, CDKN1A, MAP2K1, MAPK3, PIK3CA	6.07682e-05		hsa04722:Neurotrophin signaling pathway	12	14.1176	AKT1, BRAF, JUN, GSK3B, BCL2, RAF1, MAPK8, FOXO3, AKT3, PIK3R1, AKT2, PIK3R2	4.74711e-08		hsa05160:Hepatitis C	6	15.7895	EGFR, MAPK1, CLDN7, CDKN1A, MAPK3, ARAF	0.000444285		hsa04915:Estrogen signaling pathway	15	14.1509	EGFR, MAP2K1, ESR1, HSPA1A, SRC, AKT1, NRAS, MAPK1, MAPK3, PIK3CA, SHC1, AKT3, PIK3R1, AKT2, PIK3R2	3.20582e-11
hsa04915:Estrogen signaling pathway	6	16.6667	MAPK1, MAP2K1, MAPK3, ESR1, PIK3CA, SRC	7.04346e-05		hsa04932:Non-alcoholic fatty liver disease (NAFLD)	13	15.2941	BID, BCL2L11, AKT1, CASP3, XBP1, GSK3A, GSK3B, JUN, MAPK8, AKT3, PIK3R1, PIK3R2, AKT2	5.495e-08		hsa04919:Thyroid hormone signaling pathway	5	13.1579	MAPK1, CCND1, TSC2, MAPK3, MTOR	0.00233443		hsa04664:Fc epsilon RI signaling pathway	13	12.2642	MAP2K1, PRKCB, AKT1, NRAS, MAPK1, GAB2, MAPK14, MAPK3, PIK3CA, AKT3, PIK3R1, PIK3R2, AKT2	6.20445e-11
hsa05164:Influenza A	7	19.4444	MAPK1, MAP2K1, MAPK14, GSK3B, MAPK3, PIK3CA, ADAR	0.000104552		hsa04915:Estrogen signaling pathway	11	12.9412	AKT1, EGFR, JUN, ESR1, RAF1, HSPA1A, AKT3, PIK3R1, SRC, AKT2, PIK3R2	8.06539e-08		hsa05210:Colorectal cancer	4	10.5263	MAPK1, CCND1, MAPK3, ARAF	0.00341964		hsa05219:Bladder cancer	11	10.3774	EGFR, MAPK1, NRAS, BRAF, MAP2K1, ERBB2, MAPK3, ARAF, CDH1, RB1, SRC	8.87107e-11
hsa05166:HTLV-I infection	8	22.2222	CDKN1A, CCND1, GSK3B, LCK, TP53, SMAD4, PIK3CA, CHEK1	0.000105848		hsa05162:Measles	12	14.1176	AKT1, CCNE2, CCNE1, CCND1, CDKN1B, GSK3B, HSPA1A, AKT3, PIK3R1, AKT2, PIK3R2, ADAR	1.3815e-07		hsa05162:Measles	5	13.1579	CCNE2, CCNE1, CCND1, CDKN1B, STAT5A	0.00395094		hsa04071:Sphingolipid signaling pathway	15	14.1509	BID, MAP2K1, NFKB1, PRKCB, AKT1, NRAS, MAPK1, GAB2, MAPK14, MAPK3, PIK3CA, PIK3R1, AKT3, PIK3R2, AKT2	4.50624e-10
hsa04114:Oocyte meiosis	6	16.6667	CCNB1, CCNE2, MAPK1, AR, MAP2K1, MAPK3	0.000121508		hsa05160:Hepatitis C	12	14.1176	AKT1, EGFR, CLDN7, BRAF, GSK3B, ARAF, RAF1, MAPK8, AKT3, PIK3R1, AKT2, PIK3R2	1.3815e-07		hsa04520:Adherens junction	4	10.5263	EGFR, MAPK1, ERBB2, MAPK3	0.00501388		hsa04660:T cell receptor signaling pathway	14	13.2075	MAP2K1, NFKB1, AKT1, NRAS, MAPK1, MAPK14, GSK3B, MAPK3, LCK, PIK3CA, AKT3, PIK3R1, AKT2, PIK3R2	5.06873e-10
hsa04062:Chemokine signaling pathway	7	19.4444	MAPK1, MAP2K1, GSK3A, GSK3B, MAPK3, PIK3CA, SRC	0.000151058		hsa04370:VEGF signaling pathway	9	10.5882	PRKCA, AKT1, RAF1, AKT3, PIK3R1, SRC, KDR, AKT2, PIK3R2	2.27418e-07		hsa04921:Oxytocin signaling pathway	5	13.1579	EGFR, MAPK1, CDKN1A, CCND1, MAPK3	0.00605661		hsa05166:HTLV-I infection	20	18.8679	STAT5A, SMAD4, CHEK1, NFKB1, RB1, CHEK2, ATM, CTNNB1, AKT1, NRAS, ETS1, XBP1, GSK3B, LCK, PCNA, PIK3CA, PIK3R1, AKT3, AKT2, PIK3R2	6.28846e-10
hsa04071:Sphingolipid signaling pathway	6	16.6667	MAPK1, MAP2K1, MAPK14, MAPK3, TP53, PIK3CA	0.000175603		hsa04210:Apoptosis	9	10.5882	BID, AKT1, CASP3, BCL2, BIRC2, AKT3, PIK3R1, AKT2, PIK3R2	2.58878e-07		hsa04320:Dorso-ventral axis formation	3	7.89474	EGFR, MAPK1, MAPK3	0.00770361		hsa04014:Ras signaling pathway	19	17.9245	EGFR, MAP2K1, MET, NFKB1, BAD, PRKCB, PTPN11, AKT1, NRAS, MAPK1, GAB2, ETS1, MAPK3, PIK3CA, SHC1, PIK3R1, AKT3, AKT2, PIK3R2	6.86863e-10
hsa05230:Central carbon metabolism in cancer	5	13.8889	MAPK1, MAP2K1, MAPK3, TP53, PIK3CA	0.000177575		hsa05166:HTLV-I infection	15	17.6471	SMAD3, CHEK1, CHEK2, RB1, AKT1, CCND1, CDKN2A, XBP1, GSK3B, JUN, PCNA, AKT3, PIK3R1, AKT2, PIK3R2	3.84504e-07		hsa04666:Fc gamma R-mediated phagocytosis	4	10.5263	MAPK1, MAPK3, RPS6KB1, SYK	0.00800179		hsa04662:B cell receptor signaling pathway	12	11.3208	AKT1, MAPK1, NRAS, MAP2K1, GSK3B, MAPK3, PIK3CA, NFKB1, AKT3, PIK3R1, AKT2, PIK3R2	1.28526e-09
hsa04664:Fc epsilon RI signaling pathway	5	13.8889	MAPK1, MAP2K1, MAPK14, MAPK3, PIK3CA	0.00022476		hsa05211:Renal cell carcinoma	9	10.5882	AKT1, BRAF, JUN, ARAF, RAF1, AKT3, PIK3R1, AKT2, PIK3R2	4.24921e-07		hsa05216:Thyroid cancer	3	7.89474	MAPK1, CCND1, MAPK3	0.00885593		hsa04015:Rap1 signaling pathway	18	16.9811	EGFR, MAP2K1, BRAF, MET, CDH1, SRC, PRKCB, CTNNB1, AKT1, NRAS, MAPK1, MAPK14, MAPK3, PIK3CA, PIK3R1, AKT3, AKT2, PIK3R2	1.69857e-09
hsa04662:B cell receptor signaling pathway	5	13.8889	MAPK1, MAP2K1, GSK3B, MAPK3, PIK3CA	0.000237842		hsa04071:Sphingolipid signaling pathway	11	12.9412	BID, PRKCA, AKT1, BCL2, RAF1, MAPK8, PTEN, AKT3, PIK3R1, AKT2, PIK3R2	5.02082e-07		hsa04915:Estrogen signaling pathway	4	10.5263	EGFR, MAPK1, MAPK3, SHC1	0.0125263		hsa04550:Signaling pathways regulating pluripotency of stem cells	15	14.1509	MAP2K1, SMAD4, SMAD1, CTNNB1, AKT1, NRAS, MAPK1, MAPK14, GSK3B, MAPK3, PIK3CA, AKT3, PIK3R1, AKT2, PIK3R2	3.53313e-09
hsa04510:Focal adhesion	7	19.4444	MAPK1, CCND1, MAP2K1, GSK3B, MAPK3, PIK3CA, SRC	0.000263827		hsa05203:Viral carcinogenesis	13	15.2941	CDK1, CHEK1, RB1, SRC, CCNE2, CCNE1, CCND1, CASP3, CDKN1B, CDKN2A, JUN, PIK3R1, PIK3R2	1.53721e-06		hsa04114:Oocyte meiosis	4	10.5263	CCNE2, MAPK1, CCNE1, MAPK3	0.0170177		hsa04650:Natural killer cell mediated cytotoxicity	14	13.2075	BID, BRAF, MAP2K1, PRKCB, PTPN11, NRAS, MAPK1, ARAF, MAPK3, LCK, PIK3CA, SHC1, PIK3R1, PIK3R2	6.17065e-09
hsa05162:Measles	6	16.6667	CCNE2, CCND1, GSK3B, TP53, PIK3CA, ADAR	0.000284198		hsa04931:Insulin resistance	10	11.7647	AKT1, GSK3B, MAPK8, RPS6KB1, ACACB, PTEN, AKT3, PIK3R1, AKT2, PIK3R2	1.95739e-06		hsa04810:Regulation of actin cytoskeleton	5	13.1579	EGFR, MAPK1, MAPK3, ARAF, ITGA2	0.0191119		hsa05203:Viral carcinogenesis	17	16.0377	CDK1, YWHAZ, STAT5A, CHEK1, NFKB1, BAD, RB1, YWHAE, SRC, BAK1, NRAS, MAPK1, CDKN1B, MAPK3, PIK3CA, PIK3R1, PIK3R2	9.22707e-09
hsa04910:Insulin signaling pathway	6	16.6667	MAPK1, EIF4EBP1, MAP2K1, GSK3B, MAPK3, PIK3CA	0.000337355		hsa04015:Rap1 signaling pathway	13	15.2941	EGFR, PRKCA, BRAF, RAF1, CDH1, KIT, SRC, KDR, AKT1, AKT3, PIK3R1, PIK3R2, AKT2	1.983e-06		hsa04071:Sphingolipid signaling pathway	4	10.5263	BID, MAPK1, MAPK3, PTEN	0.0209082		hsa04666:Fc gamma R-mediated phagocytosis	12	11.3208	AKT1, MAPK1, GAB2, MAP2K1, MAPK3, PIK3CA, RPS6KB1, AKT3, PIK3R1, PRKCB, AKT2, PIK3R2	1.11138e-08
hsa04921:Oxytocin signaling pathway	6	16.6667	MAPK1, CDKN1A, CCND1, MAP2K1, MAPK3, SRC	0.000495682		hsa05164:Influenza A	12	14.1176	PRKCA, AKT1, JUN, GSK3B, RAF1, MAPK8, HSPA1A, AKT3, PIK3R1, AKT2, PIK3R2, ADAR	2.0729e-06		hsa04722:Neurotrophin signaling pathway	4	10.5263	MAPK1, MAPK3, SHC1, FOXO3	0.0209082		hsa04380:Osteoclast differentiation	14	13.2075	MAP2K1, NFKB1, AKT1, MAPK1, GAB2, SQSTM1, MAPK14, MAPK3, LCK, PIK3CA, AKT3, PIK3R1, AKT2, PIK3R2	1.48002e-08
hsa04390:Hippo signaling pathway	6	16.6667	CCND1, NF2, GSK3B, SMAD4, SMAD1, YAP1	0.000511035		hsa05169:Epstein-Barr virus infection	10	11.7647	AKT1, CDKN1B, JUN, BCL2, MAPK8, RB1, AKT3, PIK3R1, AKT2, PIK3R2	5.4123e-06		hsa05169:Epstein-Barr virus infection	4	10.5263	CDKN1A, CDKN1B, RB1, SYK	0.0218341		hsa04062:Chemokine signaling pathway	16	15.0943	BRAF, MAP2K1, NFKB1, SRC, AKT1, NRAS, MAPK1, GSK3A, GSK3B, MAPK3, PIK3CA, SHC1, AKT3, PIK3R1, AKT2, PIK3R2	1.81811e-08
hsa04912:GnRH signaling pathway	5	13.8889	MAPK1, MAP2K1, MAPK14, MAPK3, SRC	0.000686181		hsa04664:Fc epsilon RI signaling pathway	8	9.41176	PRKCA, AKT1, RAF1, MAPK8, AKT3, PIK3R1, AKT2, PIK3R2	7.17609e-06		hsa04930:Type II diabetes mellitus	3	7.89474	MAPK1, MAPK3, MTOR	0.0232084		hsa05164:Influenza A	15	14.1509	MAP2K1, NFKB1, HSPA1A, PRKCB, AKT1, MAPK1, MAPK14, GSK3B, MAPK3, PIK3CA, AKT3, PIK3R1, AKT2, ADAR, PIK3R2	5.87928e-08
hsa05231:Choline metabolism in cancer	5	13.8889	MAPK1, EIF4EBP1, MAP2K1, MAPK3, PIK3CA	0.00101583		hsa04662:B cell receptor signaling pathway	8	9.41176	AKT1, JUN, GSK3B, RAF1, AKT3, PIK3R1, AKT2, PIK3R2	7.91823e-06		hsa04014:Ras signaling pathway	5	13.1579	EGFR, MAPK1, MAPK3, SHC1, KIT	0.0243042		hsa04210:Apoptosis	10	9.43396	BID, AKT1, PIK3CA, NFKB1, BAD, AKT3, PIK3R1, ATM, AKT2, PIK3R2	1.04389e-07
hsa04620:Toll-like receptor signaling pathway	5	13.8889	MAPK1, MAP2K1, MAPK14, MAPK3, PIK3CA	0.00121669		hsa04668:TNF signaling pathway	9	10.5882	AKT1, CASP3, JUN, MAPK8, BIRC2, AKT3, PIK3R1, AKT2, PIK3R2	1.69593e-05		hsa04611:Platelet activation	4	10.5263	MAPK1, MAPK3, ITGA2, SYK	0.0257613		hsa04931:Insulin resistance	12	11.3208	AKT1, GSK3B, PIK3CA, NFKB1, RPS6KB1, MTOR, IRS1, AKT3, PIK3R1, AKT2, PIK3R2, PTPN11	1.58839e-07
hsa04668:TNF signaling pathway	5	13.8889	MAPK1, MAP2K1, MAPK14, MAPK3, PIK3CA	0.00125998		hsa04062:Chemokine signaling pathway	11	12.9412	AKT1, BRAF, GSK3A, GSK3B, RAF1, FOXO3, AKT3, PIK3R1, SRC, AKT2, PIK3R2	2.62314e-05		hsa04730:Long-term depression	3	7.89474	MAPK1, MAPK3, ARAF	0.0351043		hsa04520:Adherens junction	10	9.43396	EGFR, MAPK1, ERBB2, MAPK3, MET, SMAD4, CDH1, SNAI1, SRC, CTNNB1	3.4728e-07
hsa04650:Natural killer cell mediated cytotoxicity	5	13.8889	MAPK1, MAP2K1, MAPK3, LCK, PIK3CA	0.00204582		hsa04666:Fc gamma R-mediated phagocytosis	8	9.41176	PRKCA, AKT1, RAF1, RPS6KB1, AKT3, PIK3R1, AKT2, PIK3R2	2.92373e-05		hsa05166:HTLV-I infection	5	13.1579	CDKN1A, CCND1, STAT5A, CHEK2, RB1	0.035303		hsa04110:Cell cycle	12	11.3208	CCNB1, CDK1, YWHAZ, CDKN1B, GSK3B, PCNA, SMAD4, CHEK1, CHEK2, RB1, YWHAE, ATM	6.53728e-07
hsa04150:mTOR signaling pathway	4	11.1111	MAPK1, EIF4EBP1, MAPK3, PIK3CA	0.00216249		hsa05206:MicroRNAs in cancer	13	15.2941	PRKCA, EGFR, CCNE2, CCNE1, CASP3, CCND1, CDKN2A, CDKN1B, BCL2, RAF1, PTEN, BCL2L11, RPTOR	4.60537e-05		hsa04720:Long-term potentiation	3	7.89474	MAPK1, MAPK3, ARAF	0.0417698		hsa05206:MicroRNAs in cancer	17	16.0377	EGFR, MAP2K1, ERBB3, ERBB2, MET, NFKB1, PDCD4, IRS1, RPTOR, ATM, PRKCB, BAK1, NRAS, CDKN1B, SHC1, STMN1, MTOR	9.49262e-07
hsa04015:Rap1 signaling pathway	6	16.6667	MAPK1, MAP2K1, MAPK14, MAPK3, PIK3CA, SRC	0.00224709		hsa04660:T cell receptor signaling pathway	8	9.41176	AKT1, JUN, GSK3B, RAF1, AKT3, PIK3R1, AKT2, PIK3R2	9.01132e-05		hsa05211:Renal cell carcinoma	3	7.89474	MAPK1, MAPK3, ARAF	0.0417698		hsa05142:Chagas disease (American trypanosomiasis)	11	10.3774	AKT1, MAPK1, MAPK14, MAPK3, SERPINE1, PIK3CA, NFKB1, AKT3, PIK3R1, AKT2, PIK3R2	1.03698e-06
hsa04611:Platelet activation	5	13.8889	MAPK1, MAPK14, MAPK3, PIK3CA, SRC	0.00258008		hsa05142:Chagas disease (American trypanosomiasis)	8	9.41176	AKT1, JUN, SMAD3, MAPK8, AKT3, PIK3R1, AKT2, PIK3R2	0.000115566		hsa04664:Fc epsilon RI signaling pathway	3	7.89474	MAPK1, MAPK3, SYK	0.0440901		hsa04620:Toll-like receptor signaling pathway	11	10.3774	AKT1, MAPK1, MAP2K1, MAPK14, MAPK3, PIK3CA, NFKB1, AKT3, PIK3R1, AKT2, PIK3R2	1.23812e-06
hsa05131:Shigellosis	4	11.1111	MAPK1, MAPK14, MAPK3, SRC	0.00286713		hsa04550:Signaling pathways regulating pluripotency of stem cells	9	10.5882	AKT1, GSK3B, RAF1, SMAD3, SMAD1, AKT3, PIK3R1, AKT2, PIK3R2	0.000117019		hsa04662:B cell receptor signaling pathway	3	7.89474	MAPK1, MAPK3, SYK	0.0452681		hsa05162:Measles	12	11.3208	AKT1, CDKN1B, STAT5A, GSK3B, PIK3CA, NFKB1, HSPA1A, AKT3, PIK3R1, AKT2, PIK3R2, ADAR	1.32186e-06
hsa05211:Renal cell carcinoma	4	11.1111	MAPK1, MAP2K1, MAPK3, PIK3CA	0.00312991		hsa04014:Ras signaling pathway	11	12.9412	PRKCA, AKT1, EGFR, RAF1, MAPK8, KIT, AKT3, PIK3R1, KDR, AKT2, PIK3R2	0.000136376								hsa04668:TNF signaling pathway	11	10.3774	AKT1, MAPK1, MAP2K1, MAPK14, MAPK3, PIK3CA, NFKB1, AKT3, PIK3R1, AKT2, PIK3R2	1.35089e-06
hsa04520:Adherens junction	4	11.1111	MAPK1, MAPK3, SMAD4, SRC	0.00385034		hsa05145:Toxoplasmosis	8	9.41176	AKT1, CASP3, BCL2, MAPK8, HSPA1A, BIRC2, AKT3, AKT2	0.000164458								hsa05222:Small cell lung cancer	10	9.43396	AKT1, CDKN1B, PIK3CA, NFKB1, RB1, AKT3, PIK3R1, FN1, AKT2, PIK3R2	1.64724e-06
hsa04666:Fc gamma R-mediated phagocytosis	4	11.1111	MAPK1, MAP2K1, MAPK3, PIK3CA	0.00617048		hsa04650:Natural killer cell mediated cytotoxicity	8	9.41176	BID, PRKCA, CASP3, BRAF, ARAF, RAF1, PIK3R1, PIK3R2	0.000312436								hsa05216:Thyroid cancer	7	6.60377	MAPK1, NRAS, BRAF, MAP2K1, MAPK3, CDH1, CTNNB1	1.80046e-06
hsa04350:TGF-beta signaling pathway	4	11.1111	MAPK1, MAPK3, SMAD4, SMAD1	0.00617048		hsa04010:MAPK signaling pathway	11	12.9412	PRKCA, AKT1, EGFR, CASP3, BRAF, JUN, RAF1, MAPK8, HSPA1A, AKT3, AKT2	0.000341581								hsa04725:Cholinergic synapse	11	10.3774	AKT1, MAPK1, NRAS, MAP2K1, MAPK3, PIK3CA, AKT3, PIK3R1, PRKCB, AKT2, PIK3R2	1.89665e-06
hsa05222:Small cell lung cancer	4	11.1111	CCNE2, CCND1, TP53, PIK3CA	0.00637685		hsa05152:Tuberculosis	9	10.5882	BID, AKT1, CASP3, BCL2, RAF1, MAPK8, AKT3, SRC, AKT2	0.000580548								hsa04932:Non-alcoholic fatty liver disease (NAFLD)	12	11.3208	BID, AKT1, XBP1, GSK3A, GSK3B, PIK3CA, NFKB1, IRS1, AKT3, PIK3R1, AKT2, PIK3R2	4.61938e-06
hsa04320:Dorso-ventral axis formation	3	8.33333	MAPK1, MAP2K1, MAPK3	0.00643171		hsa04920:Adipocytokine signaling pathway	6	7.05882	AKT1, STK11, MAPK8, ACACB, AKT3, AKT2	0.000883064								hsa05100:Bacterial invasion of epithelial cells	9	8.49057	MET, PIK3CA, CDH1, SHC1, PIK3R1, SRC, CTNNB1, FN1, PIK3R2	8.20391e-06
hsa04540:Gap junction	4	11.1111	MAPK1, MAP2K1, MAPK3, SRC	0.00702065		hsa04620:Toll-like receptor signaling pathway	7	8.23529	AKT1, JUN, MAPK8, AKT3, PIK3R1, AKT2, PIK3R2	0.000920762								hsa04960:Aldosterone-regulated sodium reabsorption	7	6.60377	MAPK1, MAPK3, PIK3CA, IRS1, PIK3R1, PRKCB, PIK3R2	1.11057e-05
hsa05206:MicroRNAs in cancer	6	16.6667	CCNE2, BAK1, CDKN1A, CCND1, MAP2K1, TP53	0.00837809		hsa04973:Carbohydrate digestion and absorption	5	5.88235	AKT1, AKT3, PIK3R1, AKT2, PIK3R2	0.00101385								hsa04115:p53 signaling pathway	8	7.54717	BID, CCNB1, CDK1, TSC2, SERPINE1, CHEK1, CHEK2, ATM	2.75323e-05
hsa04916:Melanogenesis	4	11.1111	MAPK1, MAP2K1, GSK3B, MAPK3	0.00997562		hsa04725:Cholinergic synapse	7	8.23529	PRKCA, AKT1, BCL2, AKT3, PIK3R1, AKT2, PIK3R2	0.00117154								hsa04010:MAPK signaling pathway	14	13.2075	EGFR, BRAF, MAP2K1, HSPA1A, NFKB1, PRKCB, AKT1, NRAS, MAPK1, MAPK14, MAPK3, STMN1, AKT3, AKT2	2.75986e-05
hsa05020:Prion diseases	3	8.33333	MAPK1, MAP2K1, MAPK3	0.0100805		hsa04024:cAMP signaling pathway	9	10.5882	AKT1, BRAF, JUN, RAF1, MAPK8, AKT3, PIK3R1, AKT2, PIK3R2	0.0012095								hsa04390:Hippo signaling pathway	11	10.3774	YWHAZ, NF2, GSK3B, SERPINE1, SMAD4, CDH1, SMAD1, YAP1, WWTR1, YWHAE, CTNNB1	2.97413e-05
hsa05142:Chagas disease (American trypanosomiasis)	4	11.1111	MAPK1, MAPK14, MAPK3, PIK3CA	0.0110991		hsa04728:Dopaminergic synapse	7	8.23529	PRKCA, AKT1, GSK3A, GSK3B, MAPK8, AKT3, AKT2	0.00243092								hsa05169:Epstein-Barr virus infection	10	9.43396	AKT1, CDKN1B, MAPK14, PIK3CA, NFKB1, RB1, AKT3, PIK3R1, AKT2, PIK3R2	3.25495e-05
hsa04960:Aldosterone-regulated sodium reabsorption	3	8.33333	MAPK1, MAPK3, PIK3CA	0.0131304		hsa04380:Osteoclast differentiation	7	8.23529	AKT1, JUN, MAPK8, AKT3, PIK3R1, AKT2, PIK3R2	0.00273115								hsa04920:Adipocytokine signaling pathway	8	7.54717	AKT1, STK11, NFKB1, MTOR, IRS1, AKT3, AKT2, PTPN11	3.67374e-05
hsa04725:Cholinergic synapse	4	11.1111	MAPK1, MAP2K1, MAPK3, PIK3CA	0.013236		hsa04912:GnRH signaling pathway	6	7.05882	PRKCA, EGFR, JUN, RAF1, MAPK8, SRC	0.00284955								hsa04930:Type II diabetes mellitus	7	6.60377	MAPK1, MAPK3, PIK3CA, MTOR, IRS1, PIK3R1, PIK3R2	3.79229e-05
hsa04810:Regulation of actin cytoskeleton	5	13.8889	MAPK1, MAP2K1, MAPK3, PIK3CA, SRC	0.0139177		hsa04923:Regulation of lipolysis in adipocytes	5	5.88235	AKT1, AKT3, PIK3R1, AKT2, PIK3R2	0.00297055								hsa04611:Platelet activation	10	9.43396	AKT1, MAPK1, MAPK14, MAPK3, PIK3CA, AKT3, PIK3R1, SRC, AKT2, PIK3R2	5.38323e-05
hsa05169:Epstein-Barr virus infection	4	11.1111	CDKN1A, MAPK14, TP53, PIK3CA	0.0170411		hsa05416:Viral myocarditis	5	5.88235	BID, EIF4G1, CAV1, CASP3, CCND1	0.00316905								hsa04024:cAMP signaling pathway	12	11.3208	AKT1, MAPK1, BRAF, MAP2K1, MAPK3, PIK3CA, NFKB1, BAD, AKT3, PIK3R1, AKT2, PIK3R2	5.95367e-05
hsa04152:AMPK signaling pathway	4	11.1111	EIF4EBP1, CCND1, RAB11B, PIK3CA	0.0174144		hsa04921:Oxytocin signaling pathway	7	8.23529	PRKCA, EGFR, CCND1, JUN, RAF1, EEF2, SRC	0.00532353								hsa04923:Regulation of lipolysis in adipocytes	7	6.60377	AKT1, PIK3CA, IRS1, AKT3, PIK3R1, AKT2, PIK3R2	9.20857e-05
hsa04930:Type II diabetes mellitus	3	8.33333	MAPK1, MAPK3, PIK3CA	0.019493		hsa04390:Hippo signaling pathway	7	8.23529	CCND1, GSK3B, SMAD3, CDH1, SMAD1, YAP1, WWTR1	0.00549735								hsa05145:Toxoplasmosis	9	8.49057	AKT1, MAPK1, MAPK14, MAPK3, NFKB1, HSPA1A, BAD, AKT3, AKT2	0.000101118
hsa04310:Wnt signaling pathway	4	11.1111	CCND1, GSK3B, TP53, SMAD4	0.0235685		hsa05120:Epithelial cell signaling in Helicobacter pylori infection	5	5.88235	EGFR, CASP3, JUN, MAPK8, SRC	0.00567286								hsa04810:Regulation of actin cytoskeleton	12	11.3208	EGFR, MAPK1, NRAS, BRAF, MAP2K1, MAPK3, ARAF, PIK3CA, PIK3R1, SRC, FN1, PIK3R2	0.000101368
hsa04010:MAPK signaling pathway	5	13.8889	MAPK1, MAP2K1, MAPK14, MAPK3, TP53	0.0257577		hsa00061:Fatty acid biosynthesis	3	3.52941	ACACA, FASN, ACACB	0.00824766								hsa04730:Long-term depression	7	6.60377	MAPK1, NRAS, BRAF, MAP2K1, MAPK3, ARAF, PRKCB	0.00013603
hsa04621:NOD-like receptor signaling pathway	3	8.33333	MAPK1, MAPK14, MAPK3	0.0260274		hsa05100:Bacterial invasion of epithelial cells	5	5.88235	CAV1, CDH1, PIK3R1, SRC, PIK3R2	0.00966364								hsa04540:Gap junction	8	7.54717	EGFR, MAPK1, CDK1, NRAS, MAP2K1, MAPK3, SRC, PRKCB	0.000160078
hsa04730:Long-term depression	3	8.33333	MAPK1, MAP2K1, MAPK3	0.0295843		hsa04611:Platelet activation	6	7.05882	AKT1, AKT3, PIK3R1, SRC, AKT2, PIK3R2	0.012704								hsa04912:GnRH signaling pathway	8	7.54717	EGFR, MAPK1, NRAS, MAP2K1, MAPK14, MAPK3, SRC, PRKCB	0.000197574
hsa04720:Long-term potentiation	3	8.33333	MAPK1, MAP2K1, MAPK3	0.0352608		hsa04144:Endocytosis	8	9.41176	EGFR, CAV1, TFRC, RAB11B, RAB11A, SMAD3, HSPA1A, SRC	0.0145279								hsa04973:Carbohydrate digestion and absorption	6	5.66038	AKT1, PIK3CA, AKT3, PIK3R1, AKT2, PIK3R2	0.000220758
hsa05140:Leishmaniasis	3	8.33333	MAPK1, MAPK14, MAPK3	0.0402885		hsa04540:Gap junction	5	5.88235	PRKCA, EGFR, CDK1, RAF1, SRC	0.014581								hsa04720:Long-term potentiation	7	6.60377	MAPK1, NRAS, BRAF, MAP2K1, MAPK3, ARAF, PRKCB	0.000231506
hsa05152:Tuberculosis	4	11.1111	MAPK1, MAPK14, MAPK3, SRC	0.0444384		hsa04630:Jak-STAT signaling pathway	6	7.05882	AKT1, CCND1, AKT3, PIK3R1, AKT2, PIK3R2	0.0195434								hsa04320:Dorso-ventral axis formation	5	4.71698	EGFR, MAPK1, MAP2K1, ETS1, MAPK3	0.000415495
hsa05133:Pertussis	3	8.33333	MAPK1, MAPK14, MAPK3	0.0444954		hsa04750:Inflammatory mediator regulation of TRP channels	5	5.88235	PRKCA, MAPK8, PIK3R1, SRC, PIK3R2	0.0208523								hsa05152:Tuberculosis	10	9.43396	BID, AKT1, MAPK1, MAPK14, MAPK3, NFKB1, BAD, AKT3, SRC, AKT2	0.000558818
						hsa04922:Glucagon signaling pathway	5	5.88235	AKT1, ACACA, ACACB, AKT3, AKT2	0.0215576								hsa04114:Oocyte meiosis	8	7.54717	CCNB1, PGR, MAPK1, CDK1, YWHAZ, MAP2K1, MAPK3, YWHAE	0.000667795
						hsa04810:Regulation of actin cytoskeleton	7	8.23529	EGFR, BRAF, ARAF, RAF1, PIK3R1, SRC, PIK3R2	0.0249528								hsa04670:Leukocyte transendothelial migration	8	7.54717	CLDN7, MAPK14, PIK3CA, PIK3R1, CTNNB1, PRKCB, PIK3R2, PTPN11	0.000825035
						hsa03430:Mismatch repair	3	3.52941	MSH6, MSH2, PCNA	0.0249636								hsa04921:Oxytocin signaling pathway	9	8.49057	EGFR, MAPK1, NRAS, MAP2K1, MAPK3, EEF2K, EEF2, SRC, PRKCB	0.000839325
						hsa04730:Long-term depression	4	4.70588	PRKCA, BRAF, ARAF, RAF1	0.0264016								hsa05120:Epithelial cell signaling in Helicobacter pylori infection	6	5.66038	EGFR, MAPK14, MET, NFKB1, SRC, PTPN11	0.00192773
						hsa04114:Oocyte meiosis	5	5.88235	CCNB1, PGR, CCNE2, CCNE1, CDK1	0.0311721								hsa04916:Melanogenesis	7	6.60377	MAPK1, NRAS, MAP2K1, GSK3B, MAPK3, CTNNB1, PRKCB	0.00211234
						hsa04726:Serotonergic synapse	5	5.88235	PRKCA, CASP3, BRAF, ARAF, RAF1	0.0311721								hsa04630:Jak-STAT signaling pathway	8	7.54717	AKT1, STAT5A, PIK3CA, AKT3, PIK3R1, AKT2, PIK3R2, PTPN11	0.00314514
						hsa04720:Long-term potentiation	4	4.70588	PRKCA, BRAF, ARAF, RAF1	0.0337372								hsa04726:Serotonergic synapse	7	6.60377	MAPK1, NRAS, BRAF, MAP2K1, MAPK3, ARAF, PRKCB	0.00356897
						hsa05216:Thyroid cancer	3	3.52941	CCND1, BRAF, CDH1	0.0384416								hsa04022:cGMP-PKG signaling pathway	8	7.54717	AKT1, MAPK1, MAP2K1, MAPK3, BAD, IRS1, AKT3, AKT2	0.00504951
						hsa04520:Adherens junction	4	4.70588	EGFR, SMAD3, CDH1, SRC	0.0405772								hsa04728:Dopaminergic synapse	7	6.60377	AKT1, GSK3A, MAPK14, GSK3B, AKT3, PRKCB, AKT2	0.00713691
																		hsa04750:Inflammatory mediator regulation of TRP channels	6	5.66038	MAPK14, PIK3CA, PIK3R1, SRC, PRKCB, PIK3R2	0.00981125
																		hsa05131:Shigellosis	5	4.71698	MAPK1, MAPK14, MAPK3, NFKB1, SRC	0.0103328
																		hsa05146:Amoebiasis	6	5.66038	PIK3CA, NFKB1, PIK3R1, PRKCB, FN1, PIK3R2	0.0134749
																		hsa04270:Vascular smooth muscle contraction	6	5.66038	MAPK1, BRAF, MAP2K1, MAPK3, ARAF, PRKCB	0.0198817
																		hsa04350:TGF-beta signaling pathway	5	4.71698	MAPK1, MAPK3, SMAD4, RPS6KB1, SMAD1	0.0256706
																		hsa05034:Alcoholism	7	6.60377	MAPK1, NRAS, BRAF, MAP2K1, MAPK3, ARAF, SHC1	0.0307611
																		hsa04261:Adrenergic signaling in cardiomyocytes	6	5.66038	AKT1, MAPK1, MAPK14, MAPK3, AKT3, AKT2	0.0370499
																		hsa03430:Mismatch repair	3	2.83019	MSH6, MSH2, PCNA	0.0373121
																		hsa04621:NOD-like receptor signaling pathway	4	3.77358	MAPK1, MAPK14, MAPK3, NFKB1	0.0385719
